# Supplementary material for: Influence mechanism of Internet use on the physical and mental health of the Chinese elderly—Based on Chinese General Social Survey
Source: PLoS One. 2025 Jan 3;20(1):e0312664. doi: 10.1371/journal.pone.0312664 (PMC11698357; doi:10.1371/journal.pone.0312664)
Supplement: S1 File — (XLSX) [file pone.0312664.s001.xlsx]

## Sheet: 1
id	provinces	community_i	type	A00	A1	A011601	A011602	A011603	A011604	A011605	A011606	A011607	A011608	A011609	A011610	A011611	A011612	A011613	A011614	A0101_1_2	A0102_2_2	A0103_3_2	A0104_4_2	A0105_5_2	A0106_6_2	A0107_7_2	A0108_8_2	A0109_9_2	A0110_10_2	A0111_11_2	A0112_12_2	A0113_13_2	A0114_14_2	A2	A3_1	A3_2	A3_3	A4	A5	A6	A7a	A7b	A7c	A7d	A7e	A7f	A8a	A8b	A9
2504	北京市	1101021	1	2021-07-11 15:03:00	1	2	#NULL!	#NULL!	#NULL!	#NULL!	#NULL!	#NULL!	#NULL!	#NULL!	#NULL!	#NULL!	#NULL!	#NULL!	#NULL!	2	#NULL!	#NULL!	#NULL!	#NULL!	#NULL!	#NULL!	#NULL!	#NULL!	#NULL!	#NULL!	#NULL!	#NULL!	#NULL!	2	1967	5	2	3	1	1	7	4	1986	4	#NULL!	#NULL!	96000	96000	1
1187	北京市	1101022	1	2021-07-06 11:14:00	1	1	#NULL!	#NULL!	#NULL!	#NULL!	#NULL!	#NULL!	#NULL!	#NULL!	#NULL!	#NULL!	#NULL!	#NULL!	#NULL!	1	#NULL!	#NULL!	#NULL!	#NULL!	#NULL!	#NULL!	#NULL!	#NULL!	#NULL!	#NULL!	#NULL!	#NULL!	#NULL!	2	1945	8	22	1	1	1	7	4	1963	6	#NULL!	#NULL!	60000	0	2
4315	北京市	1101011	1	2021-07-20 16:05:00	1	1	#NULL!	#NULL!	#NULL!	#NULL!	#NULL!	#NULL!	#NULL!	#NULL!	#NULL!	#NULL!	#NULL!	#NULL!	#NULL!	2	#NULL!	#NULL!	#NULL!	#NULL!	#NULL!	#NULL!	#NULL!	#NULL!	#NULL!	#NULL!	#NULL!	#NULL!	#NULL!	1	1949	3	14	1	1	1	11	4	1975	1	2	14	96000	0	2
6836	北京市	1101154	1	2021-07-31 15:18:00	7	3	3	5	5	1	2	2	#NULL!	#NULL!	#NULL!	#NULL!	#NULL!	#NULL!	#NULL!	2	2	2	2	1	1	1	#NULL!	#NULL!	#NULL!	#NULL!	#NULL!	#NULL!	#NULL!	1	1986	6	16	1	1	1	11	4	2019	2	1	12	160000	120000	1
4726	北京市	1101064	1	2021-07-23 09:22:00	4	1	2	6	7	#NULL!	#NULL!	#NULL!	#NULL!	#NULL!	#NULL!	#NULL!	#NULL!	#NULL!	#NULL!	1	2	2	2	#NULL!	#NULL!	#NULL!	#NULL!	#NULL!	#NULL!	#NULL!	#NULL!	#NULL!	#NULL!	2	1958	3	6	1	1	2	7	4	1992	3	#NULL!	#NULL!	48000	9999997	2
5379	北京市	1101112	1	2021-07-25 16:50:00	1	3	#NULL!	#NULL!	#NULL!	#NULL!	#NULL!	#NULL!	#NULL!	#NULL!	#NULL!	#NULL!	#NULL!	#NULL!	#NULL!	1	#NULL!	#NULL!	#NULL!	#NULL!	#NULL!	#NULL!	#NULL!	#NULL!	#NULL!	#NULL!	#NULL!	#NULL!	#NULL!	1	1996	12	7	1	12	1	9	4	2019	6	4	14	600000	600000	1
6847	北京市	1101015	1	2021-07-31 17:45:00	0	#NULL!	#NULL!	#NULL!	#NULL!	#NULL!	#NULL!	#NULL!	#NULL!	#NULL!	#NULL!	#NULL!	#NULL!	#NULL!	#NULL!	#NULL!	#NULL!	#NULL!	#NULL!	#NULL!	#NULL!	#NULL!	#NULL!	#NULL!	#NULL!	#NULL!	#NULL!	#NULL!	#NULL!	2	1983	11	11	1	1	1	13	4	2010	2	1	8	400000	400000	1
2763	北京市	1101083	1	2021-07-13 18:05:00	2	1	2	#NULL!	#NULL!	#NULL!	#NULL!	#NULL!	#NULL!	#NULL!	#NULL!	#NULL!	#NULL!	#NULL!	#NULL!	1	1	#NULL!	#NULL!	#NULL!	#NULL!	#NULL!	#NULL!	#NULL!	#NULL!	#NULL!	#NULL!	#NULL!	#NULL!	1	1945	11	15	1	1	1	6	4	1965	2	#NULL!	#NULL!	78000	9999997	2
6407	北京市	1101112	1	2021-07-28 19:46:00	2	1	2	#NULL!	#NULL!	#NULL!	#NULL!	#NULL!	#NULL!	#NULL!	#NULL!	#NULL!	#NULL!	#NULL!	#NULL!	1	1	#NULL!	#NULL!	#NULL!	#NULL!	#NULL!	#NULL!	#NULL!	#NULL!	#NULL!	#NULL!	#NULL!	#NULL!	1	1987	5	30	1	1	1	10	4	2009	3	1	12	100000	100000	1
4749	北京市	1101142	1	2021-07-23 10:10:00	4	3	3	5	11	#NULL!	#NULL!	#NULL!	#NULL!	#NULL!	#NULL!	#NULL!	#NULL!	#NULL!	#NULL!	2	2	2	1	#NULL!	#NULL!	#NULL!	#NULL!	#NULL!	#NULL!	#NULL!	#NULL!	#NULL!	#NULL!	1	1991	4	28	1	1	1	12	4	2014	3	2	10	200000	160000	1
6237	北京市	1101111	1	2021-07-28 11:08:00	3	1	2	2	#NULL!	#NULL!	#NULL!	#NULL!	#NULL!	#NULL!	#NULL!	#NULL!	#NULL!	#NULL!	#NULL!	2	1	1	#NULL!	#NULL!	#NULL!	#NULL!	#NULL!	#NULL!	#NULL!	#NULL!	#NULL!	#NULL!	#NULL!	1	1987	1	8	1	1	1	9	4	9998	4	1	2	100000	100000	1
4956	北京市	1101154	1	2021-07-24 10:22:00	3	3	3	5	#NULL!	#NULL!	#NULL!	#NULL!	#NULL!	#NULL!	#NULL!	#NULL!	#NULL!	#NULL!	#NULL!	2	2	2	#NULL!	#NULL!	#NULL!	#NULL!	#NULL!	#NULL!	#NULL!	#NULL!	#NULL!	#NULL!	#NULL!	2	1997	12	28	1	1	1	12	4	2020	1	1	2	40000	20000	2
6209	北京市	1101142	1	2021-07-28 15:43:00	1	1	#NULL!	#NULL!	#NULL!	#NULL!	#NULL!	#NULL!	#NULL!	#NULL!	#NULL!	#NULL!	#NULL!	#NULL!	#NULL!	1	#NULL!	#NULL!	#NULL!	#NULL!	#NULL!	#NULL!	#NULL!	#NULL!	#NULL!	#NULL!	#NULL!	#NULL!	#NULL!	2	1963	11	13	1	1	1	4	4	1979	#NULL!	#NULL!	#NULL!	14400	0	1
1784	北京市	1101022	1	2021-07-07 20:08:00	2	1	2	#NULL!	#NULL!	#NULL!	#NULL!	#NULL!	#NULL!	#NULL!	#NULL!	#NULL!	#NULL!	#NULL!	#NULL!	2	2	#NULL!	#NULL!	#NULL!	#NULL!	#NULL!	#NULL!	#NULL!	#NULL!	#NULL!	#NULL!	#NULL!	#NULL!	1	1970	1	14	1	15	4	10	4	1994	2	4	3	200000	200000	1
6408	北京市	1101112	1	2021-07-28 18:14:00	2	1	2	#NULL!	#NULL!	#NULL!	#NULL!	#NULL!	#NULL!	#NULL!	#NULL!	#NULL!	#NULL!	#NULL!	#NULL!	2	1	#NULL!	#NULL!	#NULL!	#NULL!	#NULL!	#NULL!	#NULL!	#NULL!	#NULL!	#NULL!	#NULL!	#NULL!	1	1977	10	11	1	1	1	1	#NULL!	#NULL!	#NULL!	#NULL!	#NULL!	36000	0	1
2911	北京市	1101056	1	2021-07-14 16:27:00	2	1	11	#NULL!	#NULL!	#NULL!	#NULL!	#NULL!	#NULL!	#NULL!	#NULL!	#NULL!	#NULL!	#NULL!	#NULL!	1	1	#NULL!	#NULL!	#NULL!	#NULL!	#NULL!	#NULL!	#NULL!	#NULL!	#NULL!	#NULL!	#NULL!	#NULL!	2	1963	1	30	1	1	1	9	4	2007	5	1	12	90000	9999997	1
157	北京市	1101021	1	2021-07-02 10:24:00	1	1	#NULL!	#NULL!	#NULL!	#NULL!	#NULL!	#NULL!	#NULL!	#NULL!	#NULL!	#NULL!	#NULL!	#NULL!	#NULL!	1	#NULL!	#NULL!	#NULL!	#NULL!	#NULL!	#NULL!	#NULL!	#NULL!	#NULL!	#NULL!	#NULL!	#NULL!	#NULL!	2	1984	11	8	1	1	1	12	4	2007	3	3	2	400000	300000	1
4959	北京市	1101112	1	2021-07-24 10:30:00	2	3	3	#NULL!	#NULL!	#NULL!	#NULL!	#NULL!	#NULL!	#NULL!	#NULL!	#NULL!	#NULL!	#NULL!	#NULL!	2	2	#NULL!	#NULL!	#NULL!	#NULL!	#NULL!	#NULL!	#NULL!	#NULL!	#NULL!	#NULL!	#NULL!	#NULL!	1	1999	8	23	1	1	1	12	1	9997	2	2	12	9999997	9999997	2
4807	北京市	1101064	1	2021-07-23 14:55:00	4	5	5	5	2	#NULL!	#NULL!	#NULL!	#NULL!	#NULL!	#NULL!	#NULL!	#NULL!	#NULL!	#NULL!	2	2	2	2	#NULL!	#NULL!	#NULL!	#NULL!	#NULL!	#NULL!	#NULL!	#NULL!	#NULL!	#NULL!	2	1952	8	22	1	16	1	4	4	1970	#NULL!	#NULL!	#NULL!	45600	9999997	1
7004	北京市	1101172	2	2021-08-02 14:38:00	3	1	2	2	#NULL!	#NULL!	#NULL!	#NULL!	#NULL!	#NULL!	#NULL!	#NULL!	#NULL!	#NULL!	#NULL!	1	1	1	#NULL!	#NULL!	#NULL!	#NULL!	#NULL!	#NULL!	#NULL!	#NULL!	#NULL!	#NULL!	#NULL!	1	1983	1	14	1	1	1	6	4	2001	4	#NULL!	#NULL!	50000	50000	1
6945	北京市	1101172	2	2021-08-01 16:15:00	3	1	2	2	#NULL!	#NULL!	#NULL!	#NULL!	#NULL!	#NULL!	#NULL!	#NULL!	#NULL!	#NULL!	#NULL!	1	2	2	#NULL!	#NULL!	#NULL!	#NULL!	#NULL!	#NULL!	#NULL!	#NULL!	#NULL!	#NULL!	#NULL!	2	1963	4	26	1	1	1	4	4	1978	#NULL!	#NULL!	#NULL!	20000	20000	1
3207	北京市	1101083	1	2021-07-15 15:40:00	3	1	2	9	#NULL!	#NULL!	#NULL!	#NULL!	#NULL!	#NULL!	#NULL!	#NULL!	#NULL!	#NULL!	#NULL!	1	1	1	#NULL!	#NULL!	#NULL!	#NULL!	#NULL!	#NULL!	#NULL!	#NULL!	#NULL!	#NULL!	#NULL!	2	1952	11	2	1	1	1	4	3	1964	#NULL!	#NULL!	#NULL!	30000	9999997	1
6846	北京市	1101015	1	2021-07-31 16:17:00	1	1	#NULL!	#NULL!	#NULL!	#NULL!	#NULL!	#NULL!	#NULL!	#NULL!	#NULL!	#NULL!	#NULL!	#NULL!	#NULL!	1	#NULL!	#NULL!	#NULL!	#NULL!	#NULL!	#NULL!	#NULL!	#NULL!	#NULL!	#NULL!	#NULL!	#NULL!	#NULL!	2	1963	6	9	1	1	1	10	4	2005	4	1	12	48000	0	2
6061	北京市	1101111	1	2021-07-27 10:33:00	0	#NULL!	#NULL!	#NULL!	#NULL!	#NULL!	#NULL!	#NULL!	#NULL!	#NULL!	#NULL!	#NULL!	#NULL!	#NULL!	#NULL!	#NULL!	#NULL!	#NULL!	#NULL!	#NULL!	#NULL!	#NULL!	#NULL!	#NULL!	#NULL!	#NULL!	#NULL!	#NULL!	#NULL!	1	1995	5	5	1	1	1	12	4	2017	2	1	3	120000	120000	2
8	北京市	1101024	1	2021-06-22 10:54:00	0	#NULL!	#NULL!	#NULL!	#NULL!	#NULL!	#NULL!	#NULL!	#NULL!	#NULL!	#NULL!	#NULL!	#NULL!	#NULL!	#NULL!	#NULL!	#NULL!	#NULL!	#NULL!	#NULL!	#NULL!	#NULL!	#NULL!	#NULL!	#NULL!	#NULL!	#NULL!	#NULL!	#NULL!	1	1957	12	8	1	1	1	4	4	1973	#NULL!	#NULL!	#NULL!	30000	0	1
3221	北京市	1101083	1	2021-07-15 15:22:00	1	2	#NULL!	#NULL!	#NULL!	#NULL!	#NULL!	#NULL!	#NULL!	#NULL!	#NULL!	#NULL!	#NULL!	#NULL!	#NULL!	2	#NULL!	#NULL!	#NULL!	#NULL!	#NULL!	#NULL!	#NULL!	#NULL!	#NULL!	#NULL!	#NULL!	#NULL!	#NULL!	2	1954	2	3	1	1	1	11	4	1977	6	6	3	108000	9999997	2
1270	北京市	1101023	1	2021-07-06 15:13:00	0	#NULL!	#NULL!	#NULL!	#NULL!	#NULL!	#NULL!	#NULL!	#NULL!	#NULL!	#NULL!	#NULL!	#NULL!	#NULL!	#NULL!	#NULL!	#NULL!	#NULL!	#NULL!	#NULL!	#NULL!	#NULL!	#NULL!	#NULL!	#NULL!	#NULL!	#NULL!	#NULL!	#NULL!	2	1929	11	13	1	1	1	3	4	1942	#NULL!	#NULL!	#NULL!	85000	85000	2
2653	北京市	1101061	1	2021-07-13 10:48:00	2	3	3	#NULL!	#NULL!	#NULL!	#NULL!	#NULL!	#NULL!	#NULL!	#NULL!	#NULL!	#NULL!	#NULL!	#NULL!	2	2	#NULL!	#NULL!	#NULL!	#NULL!	#NULL!	#NULL!	#NULL!	#NULL!	#NULL!	#NULL!	#NULL!	#NULL!	1	1989	11	12	1	1	1	10	2	2008	3	4	2	650000	0	1
5023	北京市	1101141	1	2021-07-24 16:25:00	4	4	4	1	2	#NULL!	#NULL!	#NULL!	#NULL!	#NULL!	#NULL!	#NULL!	#NULL!	#NULL!	#NULL!	1	1	1	1	#NULL!	#NULL!	#NULL!	#NULL!	#NULL!	#NULL!	#NULL!	#NULL!	#NULL!	#NULL!	1	1985	7	7	1	1	1	12	4	2008	2	1	8	300000	300000	1
6412	北京市	1101013	1	2021-07-29 10:23:00	1	1	#NULL!	#NULL!	#NULL!	#NULL!	#NULL!	#NULL!	#NULL!	#NULL!	#NULL!	#NULL!	#NULL!	#NULL!	#NULL!	1	#NULL!	#NULL!	#NULL!	#NULL!	#NULL!	#NULL!	#NULL!	#NULL!	#NULL!	#NULL!	#NULL!	#NULL!	#NULL!	1	1988	8	7	1	1	1	9	4	2017	2	6	14	100000	100000	2
6343	北京市	1101011	1	2021-07-28 18:44:00	6	3	3	4	4	1	2	#NULL!	#NULL!	#NULL!	#NULL!	#NULL!	#NULL!	#NULL!	#NULL!	2	2	2	2	1	1	#NULL!	#NULL!	#NULL!	#NULL!	#NULL!	#NULL!	#NULL!	#NULL!	1	1980	2	7	1	1	1	12	4	2002	1	2	8	200000	200000	2
6991	北京市	1101015	1	2021-08-02 09:46:00	1	1	#NULL!	#NULL!	#NULL!	#NULL!	#NULL!	#NULL!	#NULL!	#NULL!	#NULL!	#NULL!	#NULL!	#NULL!	#NULL!	1	#NULL!	#NULL!	#NULL!	#NULL!	#NULL!	#NULL!	#NULL!	#NULL!	#NULL!	#NULL!	#NULL!	#NULL!	#NULL!	1	1951	10	23	1	1	1	6	4	1969	4	#NULL!	#NULL!	54000	0	1
1899	北京市	1101013	1	2021-07-08 17:27:00	0	#NULL!	#NULL!	#NULL!	#NULL!	#NULL!	#NULL!	#NULL!	#NULL!	#NULL!	#NULL!	#NULL!	#NULL!	#NULL!	#NULL!	#NULL!	#NULL!	#NULL!	#NULL!	#NULL!	#NULL!	#NULL!	#NULL!	#NULL!	#NULL!	#NULL!	#NULL!	#NULL!	#NULL!	1	1958	7	4	1	1	1	6	4	1976	5	#NULL!	#NULL!	100000	100000	1
5859	北京市	1101011	1	2021-07-26 11:05:00	6	2	2	2	9	9	9	#NULL!	#NULL!	#NULL!	#NULL!	#NULL!	#NULL!	#NULL!	#NULL!	2	2	2	2	2	2	#NULL!	#NULL!	#NULL!	#NULL!	#NULL!	#NULL!	#NULL!	#NULL!	1	1936	4	7	1	1	1	2	#NULL!	#NULL!	#NULL!	#NULL!	#NULL!	60000	0	2
5738	北京市	1101063	1	2021-07-21 15:22:00	1	1	#NULL!	#NULL!	#NULL!	#NULL!	#NULL!	#NULL!	#NULL!	#NULL!	#NULL!	#NULL!	#NULL!	#NULL!	#NULL!	1	#NULL!	#NULL!	#NULL!	#NULL!	#NULL!	#NULL!	#NULL!	#NULL!	#NULL!	#NULL!	#NULL!	#NULL!	#NULL!	1	1951	12	99	1	1	1	12	4	1983	6	1	8	120000	0	2
4592	北京市	1101112	1	2021-07-22 17:40:00	4	1	2	2	9	#NULL!	#NULL!	#NULL!	#NULL!	#NULL!	#NULL!	#NULL!	#NULL!	#NULL!	#NULL!	1	2	2	1	#NULL!	#NULL!	#NULL!	#NULL!	#NULL!	#NULL!	#NULL!	#NULL!	#NULL!	#NULL!	2	1963	3	26	1	1	1	6	4	1979	4	#NULL!	#NULL!	30000	0	1
5640	北京市	1101011	1	2021-07-25 16:36:00	4	7	7	3	3	#NULL!	#NULL!	#NULL!	#NULL!	#NULL!	#NULL!	#NULL!	#NULL!	#NULL!	#NULL!	2	2	2	2	#NULL!	#NULL!	#NULL!	#NULL!	#NULL!	#NULL!	#NULL!	#NULL!	#NULL!	#NULL!	2	1997	1	20	1	1	3	13	4	2021	1	6	5	30000	15000	2
10	北京市	1101024	1	2021-06-27 10:35:00	2	2	2	#NULL!	#NULL!	#NULL!	#NULL!	#NULL!	#NULL!	#NULL!	#NULL!	#NULL!	#NULL!	#NULL!	#NULL!	1	2	#NULL!	#NULL!	#NULL!	#NULL!	#NULL!	#NULL!	#NULL!	#NULL!	#NULL!	#NULL!	#NULL!	#NULL!	2	1946	7	22	1	14	3	3	2	#NULL!	#NULL!	#NULL!	#NULL!	69000	69000	1
6280	北京市	1101011	1	2021-07-28 16:50:00	6	3	3	5	11	11	11	#NULL!	#NULL!	#NULL!	#NULL!	#NULL!	#NULL!	#NULL!	#NULL!	2	2	2	1	1	1	#NULL!	#NULL!	#NULL!	#NULL!	#NULL!	#NULL!	#NULL!	#NULL!	1	1998	4	30	4	14	3	12	4	2020	2	1	13	60000	60000	1
3760	北京市	1101024	1	2021-06-26 16:56:00	9	3	3	1	5	11	5	11	11	11	#NULL!	#NULL!	#NULL!	#NULL!	#NULL!	2	2	1	2	2	2	2	2	2	#NULL!	#NULL!	#NULL!	#NULL!	#NULL!	1	1974	3	22	1	1	1	11	4	2002	4	2	2	300000	200000	1
6325	北京市	1101112	1	2021-07-28 16:40:00	2	3	3	#NULL!	#NULL!	#NULL!	#NULL!	#NULL!	#NULL!	#NULL!	#NULL!	#NULL!	#NULL!	#NULL!	#NULL!	1	1	#NULL!	#NULL!	#NULL!	#NULL!	#NULL!	#NULL!	#NULL!	#NULL!	#NULL!	#NULL!	#NULL!	#NULL!	1	1994	6	4	1	1	1	13	4	2021	1	1	10	50000	0	2
4288	北京市	1101142	1	2021-07-20 19:44:00	2	1	2	#NULL!	#NULL!	#NULL!	#NULL!	#NULL!	#NULL!	#NULL!	#NULL!	#NULL!	#NULL!	#NULL!	#NULL!	1	1	#NULL!	#NULL!	#NULL!	#NULL!	#NULL!	#NULL!	#NULL!	#NULL!	#NULL!	#NULL!	#NULL!	#NULL!	2	1979	10	11	1	1	1	4	4	1995	#NULL!	#NULL!	#NULL!	10000	10000	1
5394	北京市	1101132	2	2021-07-25 09:06:00	5	3	3	1	2	2	#NULL!	#NULL!	#NULL!	#NULL!	#NULL!	#NULL!	#NULL!	#NULL!	#NULL!	1	1	1	1	1	#NULL!	#NULL!	#NULL!	#NULL!	#NULL!	#NULL!	#NULL!	#NULL!	#NULL!	1	1987	7	10	1	1	1	8	4	2007	6	6	14	60000	60000	1
2883	北京市	1101143	1	2021-07-14 11:20:00	2	1	3	#NULL!	#NULL!	#NULL!	#NULL!	#NULL!	#NULL!	#NULL!	#NULL!	#NULL!	#NULL!	#NULL!	#NULL!	1	1	#NULL!	#NULL!	#NULL!	#NULL!	#NULL!	#NULL!	#NULL!	#NULL!	#NULL!	#NULL!	#NULL!	#NULL!	2	1971	12	10	1	1	1	4	4	9998	#NULL!	#NULL!	#NULL!	55000	35000	1
6941	北京市	1101011	1	2021-08-01 16:41:00	2	3	3	#NULL!	#NULL!	#NULL!	#NULL!	#NULL!	#NULL!	#NULL!	#NULL!	#NULL!	#NULL!	#NULL!	#NULL!	2	2	#NULL!	#NULL!	#NULL!	#NULL!	#NULL!	#NULL!	#NULL!	#NULL!	#NULL!	#NULL!	#NULL!	#NULL!	1	1986	10	16	1	1	2	12	4	2009	2	1	8	400000	400000	1
6282	北京市	1101111	1	2021-07-28 15:52:00	0	#NULL!	#NULL!	#NULL!	#NULL!	#NULL!	#NULL!	#NULL!	#NULL!	#NULL!	#NULL!	#NULL!	#NULL!	#NULL!	#NULL!	#NULL!	#NULL!	#NULL!	#NULL!	#NULL!	#NULL!	#NULL!	#NULL!	#NULL!	#NULL!	#NULL!	#NULL!	#NULL!	#NULL!	1	1998	6	20	1	1	1	12	4	2020	3	1	12	100000	100000	2
3631	北京市	1101083	1	2021-07-14 15:07:00	1	2	#NULL!	#NULL!	#NULL!	#NULL!	#NULL!	#NULL!	#NULL!	#NULL!	#NULL!	#NULL!	#NULL!	#NULL!	#NULL!	1	#NULL!	#NULL!	#NULL!	#NULL!	#NULL!	#NULL!	#NULL!	#NULL!	#NULL!	#NULL!	#NULL!	#NULL!	#NULL!	2	1977	12	2	1	1	1	4	2	1991	#NULL!	#NULL!	#NULL!	70000	70000	1
5944	北京市	1101111	1	2021-07-27 16:15:00	4	1	2	6	9	#NULL!	#NULL!	#NULL!	#NULL!	#NULL!	#NULL!	#NULL!	#NULL!	#NULL!	#NULL!	2	2	2	2	#NULL!	#NULL!	#NULL!	#NULL!	#NULL!	#NULL!	#NULL!	#NULL!	#NULL!	#NULL!	2	1946	7	25	1	1	1	4	4	1960	#NULL!	#NULL!	#NULL!	45000	45000	1
4498	北京市	1101022	1	2021-07-22 09:14:00	2	3	3	#NULL!	#NULL!	#NULL!	#NULL!	#NULL!	#NULL!	#NULL!	#NULL!	#NULL!	#NULL!	#NULL!	#NULL!	2	2	#NULL!	#NULL!	#NULL!	#NULL!	#NULL!	#NULL!	#NULL!	#NULL!	#NULL!	#NULL!	#NULL!	#NULL!	1	1989	6	6	1	1	1	13	4	2015	3	1	2	250000	250000	2
2892	北京市	1101056	1	2021-07-13 17:34:00	1	11	#NULL!	#NULL!	#NULL!	#NULL!	#NULL!	#NULL!	#NULL!	#NULL!	#NULL!	#NULL!	#NULL!	#NULL!	#NULL!	1	#NULL!	#NULL!	#NULL!	#NULL!	#NULL!	#NULL!	#NULL!	#NULL!	#NULL!	#NULL!	#NULL!	#NULL!	#NULL!	2	1933	2	12	1	1	1	4	2	1956	#NULL!	#NULL!	#NULL!	60000	9999997	2
4747	北京市	1101082	1	2021-07-23 11:10:00	1	1	#NULL!	#NULL!	#NULL!	#NULL!	#NULL!	#NULL!	#NULL!	#NULL!	#NULL!	#NULL!	#NULL!	#NULL!	#NULL!	1	#NULL!	#NULL!	#NULL!	#NULL!	#NULL!	#NULL!	#NULL!	#NULL!	#NULL!	#NULL!	#NULL!	#NULL!	#NULL!	2	1963	7	25	1	1	1	6	4	1981	4	#NULL!	#NULL!	36000	36000	1
4979	北京市	1101141	1	2021-07-24 09:47:00	3	3	1	2	#NULL!	#NULL!	#NULL!	#NULL!	#NULL!	#NULL!	#NULL!	#NULL!	#NULL!	#NULL!	#NULL!	1	1	1	#NULL!	#NULL!	#NULL!	#NULL!	#NULL!	#NULL!	#NULL!	#NULL!	#NULL!	#NULL!	#NULL!	2	1987	3	23	1	1	1	7	4	2009	2	#NULL!	#NULL!	50000	40000	1
1596	北京市	1101022	1	2021-07-07 14:29:00	0	#NULL!	#NULL!	#NULL!	#NULL!	#NULL!	#NULL!	#NULL!	#NULL!	#NULL!	#NULL!	#NULL!	#NULL!	#NULL!	#NULL!	#NULL!	#NULL!	#NULL!	#NULL!	#NULL!	#NULL!	#NULL!	#NULL!	#NULL!	#NULL!	#NULL!	#NULL!	#NULL!	#NULL!	1	1962	5	19	1	1	1	6	4	1979	5	#NULL!	#NULL!	15000	0	1
1260	北京市	1101022	1	2021-07-06 14:07:00	2	1	2	#NULL!	#NULL!	#NULL!	#NULL!	#NULL!	#NULL!	#NULL!	#NULL!	#NULL!	#NULL!	#NULL!	#NULL!	1	1	#NULL!	#NULL!	#NULL!	#NULL!	#NULL!	#NULL!	#NULL!	#NULL!	#NULL!	#NULL!	#NULL!	#NULL!	2	1972	11	9	1	1	1	12	4	1995	2	1	4	50000	50000	1
3692	北京市	1101022	1	2021-07-17 14:00:00	1	2	#NULL!	#NULL!	#NULL!	#NULL!	#NULL!	#NULL!	#NULL!	#NULL!	#NULL!	#NULL!	#NULL!	#NULL!	#NULL!	1	#NULL!	#NULL!	#NULL!	#NULL!	#NULL!	#NULL!	#NULL!	#NULL!	#NULL!	#NULL!	#NULL!	#NULL!	#NULL!	2	1944	6	25	4	14	1	4	4	1960	#NULL!	#NULL!	#NULL!	60000	0	1
6833	北京市	1101171	1	2021-07-31 13:45:00	1	1	#NULL!	#NULL!	#NULL!	#NULL!	#NULL!	#NULL!	#NULL!	#NULL!	#NULL!	#NULL!	#NULL!	#NULL!	#NULL!	1	#NULL!	#NULL!	#NULL!	#NULL!	#NULL!	#NULL!	#NULL!	#NULL!	#NULL!	#NULL!	#NULL!	#NULL!	#NULL!	2	1957	5	6	1	1	1	7	4	1982	3	#NULL!	#NULL!	6500	0	2
3546	北京市	1101061	1	2021-07-16 17:42:00	1	2	#NULL!	#NULL!	#NULL!	#NULL!	#NULL!	#NULL!	#NULL!	#NULL!	#NULL!	#NULL!	#NULL!	#NULL!	#NULL!	1	#NULL!	#NULL!	#NULL!	#NULL!	#NULL!	#NULL!	#NULL!	#NULL!	#NULL!	#NULL!	#NULL!	#NULL!	#NULL!	2	1946	2	19	1	1	1	8	4	1969	6	6	14	54000	0	1
6949	北京市	1101152	1	2021-07-31 09:38:00	2	3	5	#NULL!	#NULL!	#NULL!	#NULL!	#NULL!	#NULL!	#NULL!	#NULL!	#NULL!	#NULL!	#NULL!	#NULL!	1	2	#NULL!	#NULL!	#NULL!	#NULL!	#NULL!	#NULL!	#NULL!	#NULL!	#NULL!	#NULL!	#NULL!	#NULL!	1	1994	8	30	1	1	3	12	4	2018	4	2	8	140000	140000	1
2876	北京市	1101083	1	2021-07-14 11:16:00	2	3	3	#NULL!	#NULL!	#NULL!	#NULL!	#NULL!	#NULL!	#NULL!	#NULL!	#NULL!	#NULL!	#NULL!	#NULL!	2	2	#NULL!	#NULL!	#NULL!	#NULL!	#NULL!	#NULL!	#NULL!	#NULL!	#NULL!	#NULL!	#NULL!	#NULL!	2	1998	1	4	1	1	1	12	4	2020	4	2	5	20000	5000	2
6752	北京市	1101152	1	2021-07-30 17:36:00	1	1	#NULL!	#NULL!	#NULL!	#NULL!	#NULL!	#NULL!	#NULL!	#NULL!	#NULL!	#NULL!	#NULL!	#NULL!	#NULL!	1	#NULL!	#NULL!	#NULL!	#NULL!	#NULL!	#NULL!	#NULL!	#NULL!	#NULL!	#NULL!	#NULL!	#NULL!	#NULL!	2	1995	9	19	1	1	1	13	4	2020	2	3	8	70000	70000	2
2762	北京市	1101083	1	2021-07-13 15:37:00	2	1	9	#NULL!	#NULL!	#NULL!	#NULL!	#NULL!	#NULL!	#NULL!	#NULL!	#NULL!	#NULL!	#NULL!	#NULL!	1	1	#NULL!	#NULL!	#NULL!	#NULL!	#NULL!	#NULL!	#NULL!	#NULL!	#NULL!	#NULL!	#NULL!	#NULL!	1	1943	11	19	1	1	1	11	4	1987	6	6	3	108000	9999997	2
5617	北京市	1101112	1	2021-07-25 11:17:00	4	4	4	1	2	#NULL!	#NULL!	#NULL!	#NULL!	#NULL!	#NULL!	#NULL!	#NULL!	#NULL!	#NULL!	2	2	2	2	#NULL!	#NULL!	#NULL!	#NULL!	#NULL!	#NULL!	#NULL!	#NULL!	#NULL!	#NULL!	2	1977	8	21	4	1	1	12	4	2000	2	1	3	300000	300000	1
4856	北京市	1101082	1	2021-07-23 15:35:00	3	1	2	9	#NULL!	#NULL!	#NULL!	#NULL!	#NULL!	#NULL!	#NULL!	#NULL!	#NULL!	#NULL!	#NULL!	1	2	2	#NULL!	#NULL!	#NULL!	#NULL!	#NULL!	#NULL!	#NULL!	#NULL!	#NULL!	#NULL!	#NULL!	2	1957	10	8	1	1	1	4	4	1974	#NULL!	#NULL!	#NULL!	48000	48000	1
6996	北京市	1101154	1	2021-08-02 11:11:00	2	2	2	#NULL!	#NULL!	#NULL!	#NULL!	#NULL!	#NULL!	#NULL!	#NULL!	#NULL!	#NULL!	#NULL!	#NULL!	2	2	#NULL!	#NULL!	#NULL!	#NULL!	#NULL!	#NULL!	#NULL!	#NULL!	#NULL!	#NULL!	#NULL!	#NULL!	2	1936	5	23	1	11	1	1	#NULL!	#NULL!	#NULL!	#NULL!	#NULL!	36000	0	1
6823	北京市	1101152	1	2021-07-31 09:27:00	4	4	1	2	2	#NULL!	#NULL!	#NULL!	#NULL!	#NULL!	#NULL!	#NULL!	#NULL!	#NULL!	#NULL!	1	1	1	1	#NULL!	#NULL!	#NULL!	#NULL!	#NULL!	#NULL!	#NULL!	#NULL!	#NULL!	#NULL!	2	1981	3	12	1	1	1	12	4	2005	3	1	13	0	0	1
5551	北京市	1101064	1	2021-07-25 16:04:00	1	1	#NULL!	#NULL!	#NULL!	#NULL!	#NULL!	#NULL!	#NULL!	#NULL!	#NULL!	#NULL!	#NULL!	#NULL!	#NULL!	1	#NULL!	#NULL!	#NULL!	#NULL!	#NULL!	#NULL!	#NULL!	#NULL!	#NULL!	#NULL!	#NULL!	#NULL!	#NULL!	2	1958	12	13	1	1	1	6	4	1977	5	#NULL!	#NULL!	42000	9999997	1
6936	北京市	1101132	2	2021-08-01 16:06:00	4	3	3	2	2	#NULL!	#NULL!	#NULL!	#NULL!	#NULL!	#NULL!	#NULL!	#NULL!	#NULL!	#NULL!	1	1	2	2	#NULL!	#NULL!	#NULL!	#NULL!	#NULL!	#NULL!	#NULL!	#NULL!	#NULL!	#NULL!	2	1967	10	18	1	1	1	6	4	1985	4	#NULL!	#NULL!	0	0	1
7043	北京市	1101063	1	2021-08-02 14:44:00	1	1	#NULL!	#NULL!	#NULL!	#NULL!	#NULL!	#NULL!	#NULL!	#NULL!	#NULL!	#NULL!	#NULL!	#NULL!	#NULL!	1	#NULL!	#NULL!	#NULL!	#NULL!	#NULL!	#NULL!	#NULL!	#NULL!	#NULL!	#NULL!	#NULL!	#NULL!	#NULL!	2	1996	6	4	1	1	1	12	4	2019	2	2	12	50000	50000	1
6997	北京市	1101011	1	2021-08-01 11:02:00	2	1	2	#NULL!	#NULL!	#NULL!	#NULL!	#NULL!	#NULL!	#NULL!	#NULL!	#NULL!	#NULL!	#NULL!	#NULL!	1	1	#NULL!	#NULL!	#NULL!	#NULL!	#NULL!	#NULL!	#NULL!	#NULL!	#NULL!	#NULL!	#NULL!	#NULL!	1	1972	9	23	1	1	1	6	4	1992	4	#NULL!	#NULL!	0	0	2
4544	北京市	1101141	1	2021-07-22 15:35:00	4	1	2	6	9	#NULL!	#NULL!	#NULL!	#NULL!	#NULL!	#NULL!	#NULL!	#NULL!	#NULL!	#NULL!	2	2	2	2	#NULL!	#NULL!	#NULL!	#NULL!	#NULL!	#NULL!	#NULL!	#NULL!	#NULL!	#NULL!	2	1952	10	1	1	1	1	9	4	1995	6	6	2	59249	9999997	1
4916	北京市	1101132	2	2021-07-23 17:16:00	2	1	2	#NULL!	#NULL!	#NULL!	#NULL!	#NULL!	#NULL!	#NULL!	#NULL!	#NULL!	#NULL!	#NULL!	#NULL!	1	1	#NULL!	#NULL!	#NULL!	#NULL!	#NULL!	#NULL!	#NULL!	#NULL!	#NULL!	#NULL!	#NULL!	#NULL!	2	1970	8	12	1	1	1	3	4	1982	#NULL!	#NULL!	#NULL!	45000	45000	1
5889	北京市	1101082	1	2021-07-27 10:20:00	2	3	2	#NULL!	#NULL!	#NULL!	#NULL!	#NULL!	#NULL!	#NULL!	#NULL!	#NULL!	#NULL!	#NULL!	#NULL!	2	2	#NULL!	#NULL!	#NULL!	#NULL!	#NULL!	#NULL!	#NULL!	#NULL!	#NULL!	#NULL!	#NULL!	#NULL!	1	1981	1	10	1	1	1	4	4	1997	#NULL!	#NULL!	#NULL!	60000	60000	2
12	北京市	1101024	1	2021-06-27 16:42:00	1	1	#NULL!	#NULL!	#NULL!	#NULL!	#NULL!	#NULL!	#NULL!	#NULL!	#NULL!	#NULL!	#NULL!	#NULL!	#NULL!	1	#NULL!	#NULL!	#NULL!	#NULL!	#NULL!	#NULL!	#NULL!	#NULL!	#NULL!	#NULL!	#NULL!	#NULL!	#NULL!	1	1947	7	21	1	11	1	10	4	1968	6	6	14	36000	36000	1
3	北京市	1101021	1	2021-06-26 11:17:00	1	11	#NULL!	#NULL!	#NULL!	#NULL!	#NULL!	#NULL!	#NULL!	#NULL!	#NULL!	#NULL!	#NULL!	#NULL!	#NULL!	1	#NULL!	#NULL!	#NULL!	#NULL!	#NULL!	#NULL!	#NULL!	#NULL!	#NULL!	#NULL!	#NULL!	#NULL!	#NULL!	2	1961	9	7	1	1	1	6	4	1978	5	#NULL!	#NULL!	36000	0	1
4745	北京市	1101064	1	2021-07-23 10:19:00	0	#NULL!	#NULL!	#NULL!	#NULL!	#NULL!	#NULL!	#NULL!	#NULL!	#NULL!	#NULL!	#NULL!	#NULL!	#NULL!	#NULL!	#NULL!	#NULL!	#NULL!	#NULL!	#NULL!	#NULL!	#NULL!	#NULL!	#NULL!	#NULL!	#NULL!	#NULL!	#NULL!	#NULL!	2	1956	5	23	1	1	1	6	4	1983	3	#NULL!	#NULL!	38000	0	2
4831	北京市	1101141	1	2021-07-23 18:48:00	3	5	5	5	#NULL!	#NULL!	#NULL!	#NULL!	#NULL!	#NULL!	#NULL!	#NULL!	#NULL!	#NULL!	#NULL!	2	2	2	#NULL!	#NULL!	#NULL!	#NULL!	#NULL!	#NULL!	#NULL!	#NULL!	#NULL!	#NULL!	#NULL!	2	1972	5	17	1	1	1	5	4	1991	4	#NULL!	#NULL!	30000	30000	1
2954	北京市	1101083	1	2021-07-14 16:05:00	0	#NULL!	#NULL!	#NULL!	#NULL!	#NULL!	#NULL!	#NULL!	#NULL!	#NULL!	#NULL!	#NULL!	#NULL!	#NULL!	#NULL!	#NULL!	#NULL!	#NULL!	#NULL!	#NULL!	#NULL!	#NULL!	#NULL!	#NULL!	#NULL!	#NULL!	#NULL!	#NULL!	#NULL!	2	1948	3	1	1	1	1	7	4	1968	6	#NULL!	#NULL!	76800	0	2
5015	北京市	1101141	1	2021-07-24 15:14:00	0	#NULL!	#NULL!	#NULL!	#NULL!	#NULL!	#NULL!	#NULL!	#NULL!	#NULL!	#NULL!	#NULL!	#NULL!	#NULL!	#NULL!	#NULL!	#NULL!	#NULL!	#NULL!	#NULL!	#NULL!	#NULL!	#NULL!	#NULL!	#NULL!	#NULL!	#NULL!	#NULL!	#NULL!	1	1958	11	7	1	1	1	6	4	1979	4	#NULL!	#NULL!	57000	0	1
6931	北京市	1101171	1	2021-08-01 15:51:00	2	3	3	#NULL!	#NULL!	#NULL!	#NULL!	#NULL!	#NULL!	#NULL!	#NULL!	#NULL!	#NULL!	#NULL!	#NULL!	1	1	#NULL!	#NULL!	#NULL!	#NULL!	#NULL!	#NULL!	#NULL!	#NULL!	#NULL!	#NULL!	#NULL!	#NULL!	1	1997	10	2	1	1	1	12	4	2021	3	4	8	0	0	1
4692	北京市	1101112	1	2021-07-21 18:23:00	2	1	2	#NULL!	#NULL!	#NULL!	#NULL!	#NULL!	#NULL!	#NULL!	#NULL!	#NULL!	#NULL!	#NULL!	#NULL!	1	1	#NULL!	#NULL!	#NULL!	#NULL!	#NULL!	#NULL!	#NULL!	#NULL!	#NULL!	#NULL!	#NULL!	#NULL!	2	1961	12	13	1	1	1	6	4	1979	4	#NULL!	#NULL!	31200	9999997	1
6158	北京市	1101111	1	2021-07-28 10:31:00	4	1	2	6	9	#NULL!	#NULL!	#NULL!	#NULL!	#NULL!	#NULL!	#NULL!	#NULL!	#NULL!	#NULL!	1	1	1	1	#NULL!	#NULL!	#NULL!	#NULL!	#NULL!	#NULL!	#NULL!	#NULL!	#NULL!	#NULL!	1	1965	6	1	1	1	1	4	4	9998	#NULL!	#NULL!	#NULL!	10000	10000	2
5295	北京市	1101154	1	2021-07-25 11:36:00	3	3	3	5	#NULL!	#NULL!	#NULL!	#NULL!	#NULL!	#NULL!	#NULL!	#NULL!	#NULL!	#NULL!	#NULL!	2	2	2	#NULL!	#NULL!	#NULL!	#NULL!	#NULL!	#NULL!	#NULL!	#NULL!	#NULL!	#NULL!	#NULL!	2	1997	2	3	1	1	1	10	4	2020	2	3	7	0	0	2
6971	北京市	1101111	1	2021-08-01 16:52:00	2	1	2	#NULL!	#NULL!	#NULL!	#NULL!	#NULL!	#NULL!	#NULL!	#NULL!	#NULL!	#NULL!	#NULL!	#NULL!	1	2	#NULL!	#NULL!	#NULL!	#NULL!	#NULL!	#NULL!	#NULL!	#NULL!	#NULL!	#NULL!	#NULL!	#NULL!	2	1958	6	10	1	1	1	6	4	1977	5	#NULL!	#NULL!	36000	0	1
7	北京市	1101021	1	2021-06-26 11:24:00	3	7	3	3	#NULL!	#NULL!	#NULL!	#NULL!	#NULL!	#NULL!	#NULL!	#NULL!	#NULL!	#NULL!	#NULL!	1	1	1	#NULL!	#NULL!	#NULL!	#NULL!	#NULL!	#NULL!	#NULL!	#NULL!	#NULL!	#NULL!	#NULL!	2	1999	7	16	1	1	1	12	1	2017	4	3	12	10000	10000	1
6392	北京市	1101013	1	2021-07-29 10:50:00	0	#NULL!	#NULL!	#NULL!	#NULL!	#NULL!	#NULL!	#NULL!	#NULL!	#NULL!	#NULL!	#NULL!	#NULL!	#NULL!	#NULL!	#NULL!	#NULL!	#NULL!	#NULL!	#NULL!	#NULL!	#NULL!	#NULL!	#NULL!	#NULL!	#NULL!	#NULL!	#NULL!	#NULL!	2	1989	7	14	1	1	1	12	4	2012	4	4	2	100000	100000	2
6933	北京市	1101171	1	2021-08-01 13:29:00	2	1	2	#NULL!	#NULL!	#NULL!	#NULL!	#NULL!	#NULL!	#NULL!	#NULL!	#NULL!	#NULL!	#NULL!	#NULL!	1	1	#NULL!	#NULL!	#NULL!	#NULL!	#NULL!	#NULL!	#NULL!	#NULL!	#NULL!	#NULL!	#NULL!	#NULL!	1	1970	4	24	1	1	1	12	4	1992	2	4	4	100000	100000	2
3704	北京市	1101024	1	2021-06-28 10:29:00	2	2	9	#NULL!	#NULL!	#NULL!	#NULL!	#NULL!	#NULL!	#NULL!	#NULL!	#NULL!	#NULL!	#NULL!	#NULL!	1	1	#NULL!	#NULL!	#NULL!	#NULL!	#NULL!	#NULL!	#NULL!	#NULL!	#NULL!	#NULL!	#NULL!	#NULL!	2	1955	11	3	1	1	1	9	4	1987	6	2	2	40000	0	1
4821	北京市	1101082	1	2021-07-23 16:41:00	4	1	2	6	9	#NULL!	#NULL!	#NULL!	#NULL!	#NULL!	#NULL!	#NULL!	#NULL!	#NULL!	#NULL!	1	2	2	2	#NULL!	#NULL!	#NULL!	#NULL!	#NULL!	#NULL!	#NULL!	#NULL!	#NULL!	#NULL!	2	1963	5	31	1	1	1	7	4	1986	3	#NULL!	#NULL!	30000	0	1
6935	北京市	1101172	2	2021-08-01 15:15:00	7	1	2	6	9	9	2	6	#NULL!	#NULL!	#NULL!	#NULL!	#NULL!	#NULL!	#NULL!	1	2	2	2	2	2	2	#NULL!	#NULL!	#NULL!	#NULL!	#NULL!	#NULL!	#NULL!	2	1954	12	6	1	1	1	4	4	1972	#NULL!	#NULL!	#NULL!	35000	0	1
3386	北京市	1101056	1	2021-07-16 10:08:00	2	1	2	#NULL!	#NULL!	#NULL!	#NULL!	#NULL!	#NULL!	#NULL!	#NULL!	#NULL!	#NULL!	#NULL!	#NULL!	1	2	#NULL!	#NULL!	#NULL!	#NULL!	#NULL!	#NULL!	#NULL!	#NULL!	#NULL!	#NULL!	#NULL!	#NULL!	1	1962	3	5	1	1	1	6	4	1980	4	#NULL!	#NULL!	80000	0	1
2267	北京市	1101021	1	2021-07-09 10:36:00	1	11	#NULL!	#NULL!	#NULL!	#NULL!	#NULL!	#NULL!	#NULL!	#NULL!	#NULL!	#NULL!	#NULL!	#NULL!	#NULL!	1	#NULL!	#NULL!	#NULL!	#NULL!	#NULL!	#NULL!	#NULL!	#NULL!	#NULL!	#NULL!	#NULL!	#NULL!	#NULL!	2	1934	11	24	1	1	1	12	4	1956	4	1	8	0	9999997	2
3253	北京市	1101056	1	2021-07-15 19:31:00	3	3	3	5	#NULL!	#NULL!	#NULL!	#NULL!	#NULL!	#NULL!	#NULL!	#NULL!	#NULL!	#NULL!	#NULL!	2	2	2	#NULL!	#NULL!	#NULL!	#NULL!	#NULL!	#NULL!	#NULL!	#NULL!	#NULL!	#NULL!	#NULL!	2	1994	5	4	1	1	1	12	4	2016	2	4	5	100000	100000	2
4757	北京市	1101143	1	2021-07-18 16:14:00	2	3	3	#NULL!	#NULL!	#NULL!	#NULL!	#NULL!	#NULL!	#NULL!	#NULL!	#NULL!	#NULL!	#NULL!	#NULL!	1	1	#NULL!	#NULL!	#NULL!	#NULL!	#NULL!	#NULL!	#NULL!	#NULL!	#NULL!	#NULL!	#NULL!	#NULL!	2	2003	6	11	2	11	1	9	1	2017	6	1	13	3000	0	1
1880	北京市	1101015	1	2021-07-08 10:28:00	0	#NULL!	#NULL!	#NULL!	#NULL!	#NULL!	#NULL!	#NULL!	#NULL!	#NULL!	#NULL!	#NULL!	#NULL!	#NULL!	#NULL!	#NULL!	#NULL!	#NULL!	#NULL!	#NULL!	#NULL!	#NULL!	#NULL!	#NULL!	#NULL!	#NULL!	#NULL!	#NULL!	#NULL!	2	1947	6	1	1	1	1	7	4	1968	5	#NULL!	#NULL!	48000	48000	2
3547	北京市	1101061	1	2021-07-16 14:08:00	3	1	6	2	#NULL!	#NULL!	#NULL!	#NULL!	#NULL!	#NULL!	#NULL!	#NULL!	#NULL!	#NULL!	#NULL!	1	2	2	#NULL!	#NULL!	#NULL!	#NULL!	#NULL!	#NULL!	#NULL!	#NULL!	#NULL!	#NULL!	#NULL!	2	1963	3	20	4	14	1	4	2	1977	#NULL!	#NULL!	#NULL!	43200	0	1
2449	北京市	1101023	1	2021-07-10 16:09:00	0	#NULL!	#NULL!	#NULL!	#NULL!	#NULL!	#NULL!	#NULL!	#NULL!	#NULL!	#NULL!	#NULL!	#NULL!	#NULL!	#NULL!	#NULL!	#NULL!	#NULL!	#NULL!	#NULL!	#NULL!	#NULL!	#NULL!	#NULL!	#NULL!	#NULL!	#NULL!	#NULL!	#NULL!	1	1977	8	30	1	1	1	11	4	2008	3	5	2	90000	90000	1
6906	北京市	1101015	1	2021-07-31 15:03:00	2	1	9	#NULL!	#NULL!	#NULL!	#NULL!	#NULL!	#NULL!	#NULL!	#NULL!	#NULL!	#NULL!	#NULL!	#NULL!	1	1	#NULL!	#NULL!	#NULL!	#NULL!	#NULL!	#NULL!	#NULL!	#NULL!	#NULL!	#NULL!	#NULL!	#NULL!	1	1945	10	10	1	1	1	4	4	1960	#NULL!	#NULL!	#NULL!	50000	0	1
2652	北京市	1101056	1	2021-07-13 11:05:00	3	11	1	11	#NULL!	#NULL!	#NULL!	#NULL!	#NULL!	#NULL!	#NULL!	#NULL!	#NULL!	#NULL!	#NULL!	1	1	1	#NULL!	#NULL!	#NULL!	#NULL!	#NULL!	#NULL!	#NULL!	#NULL!	#NULL!	#NULL!	#NULL!	2	1943	6	28	1	1	1	9	4	1976	5	5	12	54000	9999997	2
4600	北京市	1101112	1	2021-07-22 15:25:00	2	1	2	#NULL!	#NULL!	#NULL!	#NULL!	#NULL!	#NULL!	#NULL!	#NULL!	#NULL!	#NULL!	#NULL!	#NULL!	1	2	#NULL!	#NULL!	#NULL!	#NULL!	#NULL!	#NULL!	#NULL!	#NULL!	#NULL!	#NULL!	#NULL!	#NULL!	2	1948	7	12	1	1	1	1	#NULL!	#NULL!	#NULL!	#NULL!	#NULL!	30000	0	1
4922	北京市	1101142	1	2021-07-23 15:33:00	3	1	2	9	#NULL!	#NULL!	#NULL!	#NULL!	#NULL!	#NULL!	#NULL!	#NULL!	#NULL!	#NULL!	#NULL!	1	2	1	#NULL!	#NULL!	#NULL!	#NULL!	#NULL!	#NULL!	#NULL!	#NULL!	#NULL!	#NULL!	#NULL!	1	1954	2	1	1	1	3	4	4	1970	#NULL!	#NULL!	#NULL!	56400	0	2
6964	北京市	1101172	2	2021-08-01 15:19:00	5	2	2	9	9	9	#NULL!	#NULL!	#NULL!	#NULL!	#NULL!	#NULL!	#NULL!	#NULL!	#NULL!	2	2	2	2	2	#NULL!	#NULL!	#NULL!	#NULL!	#NULL!	#NULL!	#NULL!	#NULL!	#NULL!	2	1951	6	10	1	1	1	3	4	1965	#NULL!	#NULL!	#NULL!	15000	9999997	1
5805	北京市	1101142	1	2021-07-26 16:55:00	2	3	3	#NULL!	#NULL!	#NULL!	#NULL!	#NULL!	#NULL!	#NULL!	#NULL!	#NULL!	#NULL!	#NULL!	#NULL!	1	1	#NULL!	#NULL!	#NULL!	#NULL!	#NULL!	#NULL!	#NULL!	#NULL!	#NULL!	#NULL!	#NULL!	#NULL!	1	2001	6	2	1	1	1	7	4	2018	6	#NULL!	#NULL!	50000	50000	1
2675	北京市	1101061	1	2021-07-13 15:21:00	6	1	11	2	6	9	9	#NULL!	#NULL!	#NULL!	#NULL!	#NULL!	#NULL!	#NULL!	#NULL!	2	1	2	2	2	2	#NULL!	#NULL!	#NULL!	#NULL!	#NULL!	#NULL!	#NULL!	#NULL!	1	1966	2	9	1	1	2	4	4	1984	#NULL!	#NULL!	#NULL!	70000	70000	1
6958	北京市	1101152	1	2021-08-01 15:43:00	4	4	1	2	2	#NULL!	#NULL!	#NULL!	#NULL!	#NULL!	#NULL!	#NULL!	#NULL!	#NULL!	#NULL!	1	1	1	1	#NULL!	#NULL!	#NULL!	#NULL!	#NULL!	#NULL!	#NULL!	#NULL!	#NULL!	#NULL!	2	1985	5	30	1	1	2	11	4	2014	6	5	2	10000	10000	1
4832	北京市	1101132	2	2021-07-23 18:50:00	4	7	3	3	5	#NULL!	#NULL!	#NULL!	#NULL!	#NULL!	#NULL!	#NULL!	#NULL!	#NULL!	#NULL!	1	1	1	1	#NULL!	#NULL!	#NULL!	#NULL!	#NULL!	#NULL!	#NULL!	#NULL!	#NULL!	#NULL!	2	2000	11	7	3	1	1	12	1	2019	4	4	13	0	0	2
1204	北京市	1101015	1	2021-07-06 12:25:00	3	1	2	2	#NULL!	#NULL!	#NULL!	#NULL!	#NULL!	#NULL!	#NULL!	#NULL!	#NULL!	#NULL!	#NULL!	1	1	1	#NULL!	#NULL!	#NULL!	#NULL!	#NULL!	#NULL!	#NULL!	#NULL!	#NULL!	#NULL!	#NULL!	2	1979	3	8	1	1	1	12	4	2002	2	2	8	200000	200000	2
6950	北京市	1101152	1	2021-07-31 17:24:00	5	1	2	6	9	9	#NULL!	#NULL!	#NULL!	#NULL!	#NULL!	#NULL!	#NULL!	#NULL!	#NULL!	1	1	1	1	1	#NULL!	#NULL!	#NULL!	#NULL!	#NULL!	#NULL!	#NULL!	#NULL!	#NULL!	1	1965	3	13	1	1	1	4	4	1982	#NULL!	#NULL!	#NULL!	0	0	2
3871	北京市	1101056	1	2021-07-18 10:39:00	1	1	#NULL!	#NULL!	#NULL!	#NULL!	#NULL!	#NULL!	#NULL!	#NULL!	#NULL!	#NULL!	#NULL!	#NULL!	#NULL!	1	#NULL!	#NULL!	#NULL!	#NULL!	#NULL!	#NULL!	#NULL!	#NULL!	#NULL!	#NULL!	#NULL!	#NULL!	#NULL!	2	1992	10	1	8	1	1	13	4	2017	4	1	8	166657	166657	2
7880	北京市	1101172	2	2021-08-02 16:01:00	8	1	2	6	2	6	9	9	9	#NULL!	#NULL!	#NULL!	#NULL!	#NULL!	#NULL!	1	2	2	1	1	1	1	2	#NULL!	#NULL!	#NULL!	#NULL!	#NULL!	#NULL!	1	1962	5	28	1	1	1	6	4	1981	4	#NULL!	#NULL!	0	0	1
2351	北京市	1101021	1	2021-07-10 14:44:00	1	1	#NULL!	#NULL!	#NULL!	#NULL!	#NULL!	#NULL!	#NULL!	#NULL!	#NULL!	#NULL!	#NULL!	#NULL!	#NULL!	1	#NULL!	#NULL!	#NULL!	#NULL!	#NULL!	#NULL!	#NULL!	#NULL!	#NULL!	#NULL!	#NULL!	#NULL!	#NULL!	1	1990	3	11	3	1	1	13	4	2016	1	1	12	250000	250000	2
2129	北京市	1101013	1	2021-07-09 13:49:00	1	2	#NULL!	#NULL!	#NULL!	#NULL!	#NULL!	#NULL!	#NULL!	#NULL!	#NULL!	#NULL!	#NULL!	#NULL!	#NULL!	2	#NULL!	#NULL!	#NULL!	#NULL!	#NULL!	#NULL!	#NULL!	#NULL!	#NULL!	#NULL!	#NULL!	#NULL!	#NULL!	1	1955	9	5	1	1	1	4	4	1972	#NULL!	#NULL!	#NULL!	48000	0	1
4923	北京市	1101112	1	2021-07-23 18:52:00	0	#NULL!	#NULL!	#NULL!	#NULL!	#NULL!	#NULL!	#NULL!	#NULL!	#NULL!	#NULL!	#NULL!	#NULL!	#NULL!	#NULL!	#NULL!	#NULL!	#NULL!	#NULL!	#NULL!	#NULL!	#NULL!	#NULL!	#NULL!	#NULL!	#NULL!	#NULL!	#NULL!	#NULL!	2	1970	12	8	1	11	1	12	4	1994	2	1	5	200000	120000	1
3285	北京市	1101061	1	2021-07-15 11:25:00	2	2	6	#NULL!	#NULL!	#NULL!	#NULL!	#NULL!	#NULL!	#NULL!	#NULL!	#NULL!	#NULL!	#NULL!	#NULL!	2	2	#NULL!	#NULL!	#NULL!	#NULL!	#NULL!	#NULL!	#NULL!	#NULL!	#NULL!	#NULL!	#NULL!	#NULL!	2	1934	3	18	1	1	1	4	2	9998	#NULL!	#NULL!	#NULL!	60000	0	1
5543	北京市	1101142	1	2021-07-25 20:40:00	3	1	2	2	#NULL!	#NULL!	#NULL!	#NULL!	#NULL!	#NULL!	#NULL!	#NULL!	#NULL!	#NULL!	#NULL!	1	1	1	#NULL!	#NULL!	#NULL!	#NULL!	#NULL!	#NULL!	#NULL!	#NULL!	#NULL!	#NULL!	#NULL!	1	1984	2	29	1	1	1	9	4	2007	6	6	14	500000	180000	1
5283	北京市	1101011	1	2021-07-25 10:11:00	6	3	3	5	1	2	11	#NULL!	#NULL!	#NULL!	#NULL!	#NULL!	#NULL!	#NULL!	#NULL!	2	2	2	1	1	2	#NULL!	#NULL!	#NULL!	#NULL!	#NULL!	#NULL!	#NULL!	#NULL!	1	1977	11	9	1	1	1	5	4	1996	5	#NULL!	#NULL!	100000	600000	1
4531	北京市	1101154	1	2021-07-22 12:36:00	4	3	3	5	5	#NULL!	#NULL!	#NULL!	#NULL!	#NULL!	#NULL!	#NULL!	#NULL!	#NULL!	#NULL!	2	2	2	2	#NULL!	#NULL!	#NULL!	#NULL!	#NULL!	#NULL!	#NULL!	#NULL!	#NULL!	#NULL!	2	1965	7	17	1	16	7	6	4	1973	5	#NULL!	#NULL!	25200	0	1
6865	北京市	1101171	1	2021-07-31 16:05:00	3	2	6	9	#NULL!	#NULL!	#NULL!	#NULL!	#NULL!	#NULL!	#NULL!	#NULL!	#NULL!	#NULL!	#NULL!	2	2	2	#NULL!	#NULL!	#NULL!	#NULL!	#NULL!	#NULL!	#NULL!	#NULL!	#NULL!	#NULL!	#NULL!	1	1936	5	10	1	1	1	3	2	#NULL!	#NULL!	#NULL!	#NULL!	6000	0	1
6381	北京市	1101111	1	2021-07-29 10:55:00	0	#NULL!	#NULL!	#NULL!	#NULL!	#NULL!	#NULL!	#NULL!	#NULL!	#NULL!	#NULL!	#NULL!	#NULL!	#NULL!	#NULL!	#NULL!	#NULL!	#NULL!	#NULL!	#NULL!	#NULL!	#NULL!	#NULL!	#NULL!	#NULL!	#NULL!	#NULL!	#NULL!	#NULL!	2	1970	12	28	1	1	1	12	4	1994	2	2	14	9999999	9999999	1
2	北京市	1101024	1	2021-06-22 16:11:00	3	1	2	6	#NULL!	#NULL!	#NULL!	#NULL!	#NULL!	#NULL!	#NULL!	#NULL!	#NULL!	#NULL!	#NULL!	1	1	1	#NULL!	#NULL!	#NULL!	#NULL!	#NULL!	#NULL!	#NULL!	#NULL!	#NULL!	#NULL!	#NULL!	2	1957	2	16	1	1	1	6	4	1972	5	#NULL!	#NULL!	50000	0	2
6374	北京市	1101064	1	2021-07-27 11:22:00	3	3	1	2	#NULL!	#NULL!	#NULL!	#NULL!	#NULL!	#NULL!	#NULL!	#NULL!	#NULL!	#NULL!	#NULL!	1	1	1	#NULL!	#NULL!	#NULL!	#NULL!	#NULL!	#NULL!	#NULL!	#NULL!	#NULL!	#NULL!	#NULL!	1	1965	8	10	1	1	1	4	4	1982	#NULL!	#NULL!	#NULL!	30000	30000	1
2868	北京市	1101056	1	2021-07-14 10:06:00	4	1	2	6	9	#NULL!	#NULL!	#NULL!	#NULL!	#NULL!	#NULL!	#NULL!	#NULL!	#NULL!	#NULL!	1	1	1	1	#NULL!	#NULL!	#NULL!	#NULL!	#NULL!	#NULL!	#NULL!	#NULL!	#NULL!	#NULL!	2	1964	6	4	1	1	1	11	4	9998	2	5	2	100000	0	2
4820	北京市	1101082	1	2021-07-23 15:39:00	5	3	3	1	2	5	#NULL!	#NULL!	#NULL!	#NULL!	#NULL!	#NULL!	#NULL!	#NULL!	#NULL!	1	1	1	1	2	#NULL!	#NULL!	#NULL!	#NULL!	#NULL!	#NULL!	#NULL!	#NULL!	#NULL!	1	1976	6	23	3	1	1	6	4	1986	3	#NULL!	#NULL!	50000	50000	1
9	北京市	1101021	1	2021-06-27 09:43:00	3	2	6	7	#NULL!	#NULL!	#NULL!	#NULL!	#NULL!	#NULL!	#NULL!	#NULL!	#NULL!	#NULL!	#NULL!	2	2	2	#NULL!	#NULL!	#NULL!	#NULL!	#NULL!	#NULL!	#NULL!	#NULL!	#NULL!	#NULL!	#NULL!	2	1941	12	28	1	1	1	4	3	1958	#NULL!	#NULL!	#NULL!	60000	0	2
5298	北京市	1101082	1	2021-07-23 17:03:00	1	1	#NULL!	#NULL!	#NULL!	#NULL!	#NULL!	#NULL!	#NULL!	#NULL!	#NULL!	#NULL!	#NULL!	#NULL!	#NULL!	1	#NULL!	#NULL!	#NULL!	#NULL!	#NULL!	#NULL!	#NULL!	#NULL!	#NULL!	#NULL!	#NULL!	#NULL!	#NULL!	2	1936	6	28	1	1	1	1	#NULL!	#NULL!	#NULL!	#NULL!	#NULL!	60000	60000	1
6212	北京市	1101064	1	2021-07-28 16:02:00	2	4	1	#NULL!	#NULL!	#NULL!	#NULL!	#NULL!	#NULL!	#NULL!	#NULL!	#NULL!	#NULL!	#NULL!	#NULL!	1	1	#NULL!	#NULL!	#NULL!	#NULL!	#NULL!	#NULL!	#NULL!	#NULL!	#NULL!	#NULL!	#NULL!	#NULL!	2	1970	6	19	1	1	1	5	4	1988	4	#NULL!	#NULL!	34000	34000	1
3657	北京市	1101143	1	2021-07-17 10:43:00	0	#NULL!	#NULL!	#NULL!	#NULL!	#NULL!	#NULL!	#NULL!	#NULL!	#NULL!	#NULL!	#NULL!	#NULL!	#NULL!	#NULL!	#NULL!	#NULL!	#NULL!	#NULL!	#NULL!	#NULL!	#NULL!	#NULL!	#NULL!	#NULL!	#NULL!	#NULL!	#NULL!	#NULL!	1	1996	4	13	1	1	1	12	4	2018	2	2	12	20000	20000	1
2918	北京市	1101143	1	2021-07-14 16:45:00	3	7	3	3	#NULL!	#NULL!	#NULL!	#NULL!	#NULL!	#NULL!	#NULL!	#NULL!	#NULL!	#NULL!	#NULL!	1	2	2	#NULL!	#NULL!	#NULL!	#NULL!	#NULL!	#NULL!	#NULL!	#NULL!	#NULL!	#NULL!	#NULL!	1	1982	11	3	1	1	1	11	4	2006	6	4	12	100000	0	2
6418	北京市	1101064	1	2021-07-20 11:43:00	2	3	3	#NULL!	#NULL!	#NULL!	#NULL!	#NULL!	#NULL!	#NULL!	#NULL!	#NULL!	#NULL!	#NULL!	#NULL!	1	2	#NULL!	#NULL!	#NULL!	#NULL!	#NULL!	#NULL!	#NULL!	#NULL!	#NULL!	#NULL!	#NULL!	#NULL!	2	1998	6	2	1	1	1	10	4	2019	4	4	7	140000	120000	1
5306	北京市	1101063	1	2021-07-25 10:52:00	7	7	7	3	3	11	11	5	#NULL!	#NULL!	#NULL!	#NULL!	#NULL!	#NULL!	#NULL!	2	2	2	2	2	2	2	#NULL!	#NULL!	#NULL!	#NULL!	#NULL!	#NULL!	#NULL!	1	2000	8	31	1	11	2	11	1	2018	4	4	8	20000	5000	1
6252	北京市	1101154	1	2021-07-28 17:15:00	2	1	2	#NULL!	#NULL!	#NULL!	#NULL!	#NULL!	#NULL!	#NULL!	#NULL!	#NULL!	#NULL!	#NULL!	#NULL!	1	1	#NULL!	#NULL!	#NULL!	#NULL!	#NULL!	#NULL!	#NULL!	#NULL!	#NULL!	#NULL!	#NULL!	#NULL!	1	1988	11	29	1	1	1	12	4	2012	3	2	5	300000	300000	1
4286	北京市	1101011	1	2021-07-20 17:41:00	1	1	#NULL!	#NULL!	#NULL!	#NULL!	#NULL!	#NULL!	#NULL!	#NULL!	#NULL!	#NULL!	#NULL!	#NULL!	#NULL!	1	#NULL!	#NULL!	#NULL!	#NULL!	#NULL!	#NULL!	#NULL!	#NULL!	#NULL!	#NULL!	#NULL!	#NULL!	#NULL!	1	1988	5	6	1	11	1	12	4	2011	1	1	12	800000	800000	2
4426	北京市	1101082	1	2021-07-21 14:48:00	4	7	1	2	2	#NULL!	#NULL!	#NULL!	#NULL!	#NULL!	#NULL!	#NULL!	#NULL!	#NULL!	#NULL!	2	1	1	2	#NULL!	#NULL!	#NULL!	#NULL!	#NULL!	#NULL!	#NULL!	#NULL!	#NULL!	#NULL!	2	1944	12	6	1	1	1	4	4	1961	#NULL!	#NULL!	#NULL!	30000	0	1
2746	北京市	1101061	1	2021-07-13 10:40:00	4	4	4	1	2	#NULL!	#NULL!	#NULL!	#NULL!	#NULL!	#NULL!	#NULL!	#NULL!	#NULL!	#NULL!	1	1	1	1	#NULL!	#NULL!	#NULL!	#NULL!	#NULL!	#NULL!	#NULL!	#NULL!	#NULL!	#NULL!	1	1986	3	20	2	1	1	10	4	2005	4	4	14	2000000	2000000	2
6932	北京市	1101171	1	2021-08-01 09:21:00	4	4	1	2	2	#NULL!	#NULL!	#NULL!	#NULL!	#NULL!	#NULL!	#NULL!	#NULL!	#NULL!	#NULL!	1	1	1	1	#NULL!	#NULL!	#NULL!	#NULL!	#NULL!	#NULL!	#NULL!	#NULL!	#NULL!	#NULL!	2	1987	1	9	1	1	1	12	4	2016	2	4	2	100000	100000	1
5033	北京市	1101082	1	2021-07-24 10:23:00	1	1	#NULL!	#NULL!	#NULL!	#NULL!	#NULL!	#NULL!	#NULL!	#NULL!	#NULL!	#NULL!	#NULL!	#NULL!	#NULL!	1	#NULL!	#NULL!	#NULL!	#NULL!	#NULL!	#NULL!	#NULL!	#NULL!	#NULL!	#NULL!	#NULL!	#NULL!	#NULL!	2	1986	12	19	1	1	1	4	2	1992	#NULL!	#NULL!	#NULL!	50000	50000	1
2700	北京市	1101056	1	2021-07-13 19:27:00	3	3	1	2	#NULL!	#NULL!	#NULL!	#NULL!	#NULL!	#NULL!	#NULL!	#NULL!	#NULL!	#NULL!	#NULL!	1	1	1	#NULL!	#NULL!	#NULL!	#NULL!	#NULL!	#NULL!	#NULL!	#NULL!	#NULL!	#NULL!	#NULL!	1	1976	11	24	1	1	3	9	4	2003	6	5	12	65000	65000	1
6016	北京市	1101082	1	2021-07-27 14:47:00	1	1	#NULL!	#NULL!	#NULL!	#NULL!	#NULL!	#NULL!	#NULL!	#NULL!	#NULL!	#NULL!	#NULL!	#NULL!	#NULL!	1	#NULL!	#NULL!	#NULL!	#NULL!	#NULL!	#NULL!	#NULL!	#NULL!	#NULL!	#NULL!	#NULL!	#NULL!	#NULL!	2	1948	5	23	1	1	1	3	4	1963	#NULL!	#NULL!	#NULL!	25000	25000	1
6377	北京市	1101013	1	2021-07-29 11:01:00	0	#NULL!	#NULL!	#NULL!	#NULL!	#NULL!	#NULL!	#NULL!	#NULL!	#NULL!	#NULL!	#NULL!	#NULL!	#NULL!	#NULL!	#NULL!	#NULL!	#NULL!	#NULL!	#NULL!	#NULL!	#NULL!	#NULL!	#NULL!	#NULL!	#NULL!	#NULL!	#NULL!	#NULL!	2	1970	11	5	1	1	1	11	4	1993	4	6	12	100000	100000	2
6525	北京市	1101083	1	2021-07-28 18:54:00	2	1	2	#NULL!	#NULL!	#NULL!	#NULL!	#NULL!	#NULL!	#NULL!	#NULL!	#NULL!	#NULL!	#NULL!	#NULL!	2	2	#NULL!	#NULL!	#NULL!	#NULL!	#NULL!	#NULL!	#NULL!	#NULL!	#NULL!	#NULL!	#NULL!	#NULL!	1	1978	1	27	1	1	1	12	4	1999	1	2	5	9999999	9999999	2
5378	北京市	1101112	1	2021-07-25 10:46:00	2	3	1	#NULL!	#NULL!	#NULL!	#NULL!	#NULL!	#NULL!	#NULL!	#NULL!	#NULL!	#NULL!	#NULL!	#NULL!	1	1	#NULL!	#NULL!	#NULL!	#NULL!	#NULL!	#NULL!	#NULL!	#NULL!	#NULL!	#NULL!	#NULL!	#NULL!	2	1983	10	2	1	1	1	10	4	2006	4	6	2	75000	75000	1
4383	北京市	1101154	1	2021-07-21 09:17:00	4	3	3	1	2	#NULL!	#NULL!	#NULL!	#NULL!	#NULL!	#NULL!	#NULL!	#NULL!	#NULL!	#NULL!	2	2	2	2	#NULL!	#NULL!	#NULL!	#NULL!	#NULL!	#NULL!	#NULL!	#NULL!	#NULL!	#NULL!	1	1980	10	17	1	1	1	6	2	1999	3	#NULL!	#NULL!	180000	150000	1
5483	北京市	1101112	1	2021-07-25 15:05:00	3	1	2	2	#NULL!	#NULL!	#NULL!	#NULL!	#NULL!	#NULL!	#NULL!	#NULL!	#NULL!	#NULL!	#NULL!	1	1	1	#NULL!	#NULL!	#NULL!	#NULL!	#NULL!	#NULL!	#NULL!	#NULL!	#NULL!	#NULL!	#NULL!	2	1991	6	21	1	1	1	11	4	2015	4	4	4	150000	100000	2
5368	北京市	1101154	1	2021-07-25 15:37:00	4	1	2	2	2	#NULL!	#NULL!	#NULL!	#NULL!	#NULL!	#NULL!	#NULL!	#NULL!	#NULL!	#NULL!	1	2	2	2	#NULL!	#NULL!	#NULL!	#NULL!	#NULL!	#NULL!	#NULL!	#NULL!	#NULL!	#NULL!	2	1942	2	10	1	1	1	3	4	1958	#NULL!	#NULL!	#NULL!	72000	0	1
5644	北京市	1101064	1	2021-07-26 09:58:00	2	1	2	#NULL!	#NULL!	#NULL!	#NULL!	#NULL!	#NULL!	#NULL!	#NULL!	#NULL!	#NULL!	#NULL!	#NULL!	1	2	#NULL!	#NULL!	#NULL!	#NULL!	#NULL!	#NULL!	#NULL!	#NULL!	#NULL!	#NULL!	#NULL!	#NULL!	2	1970	11	28	1	1	1	5	4	1988	3	#NULL!	#NULL!	12000	9999997	2
7003	北京市	1101172	2	2021-08-02 15:40:00	5	3	3	1	2	2	#NULL!	#NULL!	#NULL!	#NULL!	#NULL!	#NULL!	#NULL!	#NULL!	#NULL!	2	2	1	1	1	#NULL!	#NULL!	#NULL!	#NULL!	#NULL!	#NULL!	#NULL!	#NULL!	#NULL!	1	1971	1	26	1	1	1	4	4	1986	#NULL!	#NULL!	#NULL!	50000	50000	1
6948	北京市	1101154	1	2021-08-01 14:21:00	2	1	2	#NULL!	#NULL!	#NULL!	#NULL!	#NULL!	#NULL!	#NULL!	#NULL!	#NULL!	#NULL!	#NULL!	#NULL!	1	1	#NULL!	#NULL!	#NULL!	#NULL!	#NULL!	#NULL!	#NULL!	#NULL!	#NULL!	#NULL!	#NULL!	#NULL!	2	1937	3	10	1	1	1	4	4	1958	#NULL!	#NULL!	#NULL!	108000	0	2
3208	北京市	1101061	1	2021-07-15 15:36:00	1	2	#NULL!	#NULL!	#NULL!	#NULL!	#NULL!	#NULL!	#NULL!	#NULL!	#NULL!	#NULL!	#NULL!	#NULL!	#NULL!	1	#NULL!	#NULL!	#NULL!	#NULL!	#NULL!	#NULL!	#NULL!	#NULL!	#NULL!	#NULL!	#NULL!	#NULL!	#NULL!	2	1938	10	28	1	1	1	3	2	#NULL!	#NULL!	#NULL!	#NULL!	36000	36000	1
1690	北京市	1101022	1	2021-07-07 15:57:00	0	#NULL!	#NULL!	#NULL!	#NULL!	#NULL!	#NULL!	#NULL!	#NULL!	#NULL!	#NULL!	#NULL!	#NULL!	#NULL!	#NULL!	#NULL!	#NULL!	#NULL!	#NULL!	#NULL!	#NULL!	#NULL!	#NULL!	#NULL!	#NULL!	#NULL!	#NULL!	#NULL!	#NULL!	2	1972	7	14	1	1	1	6	4	1990	4	#NULL!	#NULL!	100000	100000	1
1526	北京市	1101022	1	2021-07-07 09:36:00	0	#NULL!	#NULL!	#NULL!	#NULL!	#NULL!	#NULL!	#NULL!	#NULL!	#NULL!	#NULL!	#NULL!	#NULL!	#NULL!	#NULL!	#NULL!	#NULL!	#NULL!	#NULL!	#NULL!	#NULL!	#NULL!	#NULL!	#NULL!	#NULL!	#NULL!	#NULL!	#NULL!	#NULL!	2	1958	5	11	1	1	1	6	4	1976	5	#NULL!	#NULL!	36000	9999997	2
1881	北京市	1101015	1	2021-07-08 16:13:00	0	#NULL!	#NULL!	#NULL!	#NULL!	#NULL!	#NULL!	#NULL!	#NULL!	#NULL!	#NULL!	#NULL!	#NULL!	#NULL!	#NULL!	#NULL!	#NULL!	#NULL!	#NULL!	#NULL!	#NULL!	#NULL!	#NULL!	#NULL!	#NULL!	#NULL!	#NULL!	#NULL!	#NULL!	1	1957	6	9	1	1	1	9	4	1984	5	5	14	50000	50000	1
1581	北京市	1101022	1	2021-07-07 14:32:00	0	#NULL!	#NULL!	#NULL!	#NULL!	#NULL!	#NULL!	#NULL!	#NULL!	#NULL!	#NULL!	#NULL!	#NULL!	#NULL!	#NULL!	#NULL!	#NULL!	#NULL!	#NULL!	#NULL!	#NULL!	#NULL!	#NULL!	#NULL!	#NULL!	#NULL!	#NULL!	#NULL!	#NULL!	2	1982	5	5	1	1	1	6	4	2000	5	#NULL!	#NULL!	100000	0	1
2929	北京市	1101083	1	2021-07-14 15:24:00	3	2	6	9	#NULL!	#NULL!	#NULL!	#NULL!	#NULL!	#NULL!	#NULL!	#NULL!	#NULL!	#NULL!	#NULL!	1	2	1	#NULL!	#NULL!	#NULL!	#NULL!	#NULL!	#NULL!	#NULL!	#NULL!	#NULL!	#NULL!	#NULL!	2	1953	12	19	1	1	1	4	4	1969	#NULL!	#NULL!	#NULL!	36000	9999997	1
4977	北京市	1101142	1	2021-07-24 10:26:00	4	2	6	9	9	#NULL!	#NULL!	#NULL!	#NULL!	#NULL!	#NULL!	#NULL!	#NULL!	#NULL!	#NULL!	2	2	2	2	#NULL!	#NULL!	#NULL!	#NULL!	#NULL!	#NULL!	#NULL!	#NULL!	#NULL!	#NULL!	2	1961	5	12	1	1	2	6	4	1978	5	#NULL!	#NULL!	46080	0	1
4990	北京市	1101141	1	2021-07-24 13:43:00	2	1	2	#NULL!	#NULL!	#NULL!	#NULL!	#NULL!	#NULL!	#NULL!	#NULL!	#NULL!	#NULL!	#NULL!	#NULL!	1	1	#NULL!	#NULL!	#NULL!	#NULL!	#NULL!	#NULL!	#NULL!	#NULL!	#NULL!	#NULL!	#NULL!	#NULL!	1	1974	11	6	1	1	1	10	4	1997	2	2	8	200000	200000	1
4556	北京市	1101142	1	2021-07-22 16:53:00	4	2	9	9	10	#NULL!	#NULL!	#NULL!	#NULL!	#NULL!	#NULL!	#NULL!	#NULL!	#NULL!	#NULL!	1	1	2	2	#NULL!	#NULL!	#NULL!	#NULL!	#NULL!	#NULL!	#NULL!	#NULL!	#NULL!	#NULL!	1	1938	4	14	1	1	1	3	4	1954	#NULL!	#NULL!	#NULL!	20000	0	1
1568	北京市	1101013	1	2021-07-07 09:50:00	4	2	6	9	9	#NULL!	#NULL!	#NULL!	#NULL!	#NULL!	#NULL!	#NULL!	#NULL!	#NULL!	#NULL!	2	2	2	2	#NULL!	#NULL!	#NULL!	#NULL!	#NULL!	#NULL!	#NULL!	#NULL!	#NULL!	#NULL!	2	1953	2	10	1	1	1	3	4	1966	#NULL!	#NULL!	#NULL!	32400	6480	1
1262	北京市	1101022	1	2021-07-06 17:33:00	1	1	#NULL!	#NULL!	#NULL!	#NULL!	#NULL!	#NULL!	#NULL!	#NULL!	#NULL!	#NULL!	#NULL!	#NULL!	#NULL!	1	#NULL!	#NULL!	#NULL!	#NULL!	#NULL!	#NULL!	#NULL!	#NULL!	#NULL!	#NULL!	#NULL!	#NULL!	#NULL!	1	1991	2	7	1	11	1	10	2	2010	4	3	13	200000	200000	1
5393	北京市	1101132	2	2021-07-25 10:59:00	4	4	1	2	2	#NULL!	#NULL!	#NULL!	#NULL!	#NULL!	#NULL!	#NULL!	#NULL!	#NULL!	#NULL!	1	1	1	1	#NULL!	#NULL!	#NULL!	#NULL!	#NULL!	#NULL!	#NULL!	#NULL!	#NULL!	#NULL!	2	1990	1	17	1	1	1	9	4	2012	6	5	2	90000	50000	2
4221	北京市	1101083	1	2021-07-20 08:53:00	0	#NULL!	#NULL!	#NULL!	#NULL!	#NULL!	#NULL!	#NULL!	#NULL!	#NULL!	#NULL!	#NULL!	#NULL!	#NULL!	#NULL!	#NULL!	#NULL!	#NULL!	#NULL!	#NULL!	#NULL!	#NULL!	#NULL!	#NULL!	#NULL!	#NULL!	#NULL!	#NULL!	#NULL!	2	1973	11	2	1	1	1	9	4	1995	4	5	2	80000	80000	2
5139	北京市	1101132	2	2021-07-24 18:22:00	4	2	6	9	9	#NULL!	#NULL!	#NULL!	#NULL!	#NULL!	#NULL!	#NULL!	#NULL!	#NULL!	#NULL!	1	1	1	1	#NULL!	#NULL!	#NULL!	#NULL!	#NULL!	#NULL!	#NULL!	#NULL!	#NULL!	#NULL!	2	1954	12	28	1	1	1	4	4	1971	#NULL!	#NULL!	#NULL!	40000	0	1
5882	北京市	1101082	1	2021-07-27 11:04:00	3	1	2	6	#NULL!	#NULL!	#NULL!	#NULL!	#NULL!	#NULL!	#NULL!	#NULL!	#NULL!	#NULL!	#NULL!	1	2	2	#NULL!	#NULL!	#NULL!	#NULL!	#NULL!	#NULL!	#NULL!	#NULL!	#NULL!	#NULL!	#NULL!	2	1962	9	11	1	1	1	6	4	1977	5	#NULL!	#NULL!	25000	25000	2
4919	北京市	1101132	2	2021-07-23 11:56:00	3	2	6	9	#NULL!	#NULL!	#NULL!	#NULL!	#NULL!	#NULL!	#NULL!	#NULL!	#NULL!	#NULL!	#NULL!	1	1	1	#NULL!	#NULL!	#NULL!	#NULL!	#NULL!	#NULL!	#NULL!	#NULL!	#NULL!	#NULL!	#NULL!	2	1951	10	12	1	1	1	3	4	1966	#NULL!	#NULL!	#NULL!	0	0	1
5385	北京市	1101154	1	2021-07-25 11:24:00	2	1	2	#NULL!	#NULL!	#NULL!	#NULL!	#NULL!	#NULL!	#NULL!	#NULL!	#NULL!	#NULL!	#NULL!	#NULL!	1	1	#NULL!	#NULL!	#NULL!	#NULL!	#NULL!	#NULL!	#NULL!	#NULL!	#NULL!	#NULL!	#NULL!	#NULL!	2	1990	10	10	1	1	1	11	4	2013	2	2	2	200000	150000	2
6910	北京市	1101152	1	2021-08-01 10:05:00	3	1	2	2	#NULL!	#NULL!	#NULL!	#NULL!	#NULL!	#NULL!	#NULL!	#NULL!	#NULL!	#NULL!	#NULL!	1	1	1	#NULL!	#NULL!	#NULL!	#NULL!	#NULL!	#NULL!	#NULL!	#NULL!	#NULL!	#NULL!	#NULL!	2	1978	6	17	1	1	1	11	4	2021	6	2	2	150000	120000	1
3191	北京市	1101061	1	2021-07-15 11:27:00	3	3	3	5	#NULL!	#NULL!	#NULL!	#NULL!	#NULL!	#NULL!	#NULL!	#NULL!	#NULL!	#NULL!	#NULL!	2	2	2	#NULL!	#NULL!	#NULL!	#NULL!	#NULL!	#NULL!	#NULL!	#NULL!	#NULL!	#NULL!	#NULL!	1	1995	11	11	1	1	1	4	2	2009	#NULL!	#NULL!	#NULL!	150000	150000	1
3697	北京市	1101083	1	2021-07-17 14:54:00	2	1	2	#NULL!	#NULL!	#NULL!	#NULL!	#NULL!	#NULL!	#NULL!	#NULL!	#NULL!	#NULL!	#NULL!	#NULL!	1	1	#NULL!	#NULL!	#NULL!	#NULL!	#NULL!	#NULL!	#NULL!	#NULL!	#NULL!	#NULL!	#NULL!	#NULL!	2	1975	3	3	1	1	1	13	99	2012	1	2	7	100000	100000	2
1893	北京市	1101013	1	2021-07-08 16:43:00	4	1	2	6	9	#NULL!	#NULL!	#NULL!	#NULL!	#NULL!	#NULL!	#NULL!	#NULL!	#NULL!	#NULL!	1	2	2	2	#NULL!	#NULL!	#NULL!	#NULL!	#NULL!	#NULL!	#NULL!	#NULL!	#NULL!	#NULL!	1	1950	11	27	1	1	1	6	4	1994	3	#NULL!	#NULL!	60000	0	2
3210	北京市	1101083	1	2021-07-15 15:55:00	3	2	6	9	#NULL!	#NULL!	#NULL!	#NULL!	#NULL!	#NULL!	#NULL!	#NULL!	#NULL!	#NULL!	#NULL!	2	2	2	#NULL!	#NULL!	#NULL!	#NULL!	#NULL!	#NULL!	#NULL!	#NULL!	#NULL!	#NULL!	#NULL!	2	1953	10	1	1	1	1	3	4	9998	#NULL!	#NULL!	#NULL!	18000	0	1
5024	北京市	1101082	1	2021-07-24 11:08:00	1	1	#NULL!	#NULL!	#NULL!	#NULL!	#NULL!	#NULL!	#NULL!	#NULL!	#NULL!	#NULL!	#NULL!	#NULL!	#NULL!	1	#NULL!	#NULL!	#NULL!	#NULL!	#NULL!	#NULL!	#NULL!	#NULL!	#NULL!	#NULL!	#NULL!	#NULL!	#NULL!	2	1980	7	16	1	1	1	13	4	2017	2	3	9	200000	200000	2
6177	北京市	1101132	2	2021-07-23 17:06:00	4	1	2	2	3	#NULL!	#NULL!	#NULL!	#NULL!	#NULL!	#NULL!	#NULL!	#NULL!	#NULL!	#NULL!	1	2	2	2	#NULL!	#NULL!	#NULL!	#NULL!	#NULL!	#NULL!	#NULL!	#NULL!	#NULL!	#NULL!	1	1970	12	18	1	1	1	4	4	1986	#NULL!	#NULL!	#NULL!	50000	50000	1
2665	北京市	1101083	1	2021-07-13 14:29:00	2	1	2	#NULL!	#NULL!	#NULL!	#NULL!	#NULL!	#NULL!	#NULL!	#NULL!	#NULL!	#NULL!	#NULL!	#NULL!	1	1	#NULL!	#NULL!	#NULL!	#NULL!	#NULL!	#NULL!	#NULL!	#NULL!	#NULL!	#NULL!	#NULL!	#NULL!	2	1981	6	7	1	1	1	9	4	2003	4	4	2	9999998	9999998	2
4778	北京市	1101064	1	2021-07-23 14:37:00	0	#NULL!	#NULL!	#NULL!	#NULL!	#NULL!	#NULL!	#NULL!	#NULL!	#NULL!	#NULL!	#NULL!	#NULL!	#NULL!	#NULL!	#NULL!	#NULL!	#NULL!	#NULL!	#NULL!	#NULL!	#NULL!	#NULL!	#NULL!	#NULL!	#NULL!	#NULL!	#NULL!	#NULL!	1	1962	12	18	1	1	1	5	4	1981	4	#NULL!	#NULL!	60000	9999997	2
6820	北京市	1101064	1	2021-07-29 15:14:00	4	2	2	6	9	#NULL!	#NULL!	#NULL!	#NULL!	#NULL!	#NULL!	#NULL!	#NULL!	#NULL!	#NULL!	1	1	1	1	#NULL!	#NULL!	#NULL!	#NULL!	#NULL!	#NULL!	#NULL!	#NULL!	#NULL!	#NULL!	2	1956	4	28	1	1	1	4	4	1973	#NULL!	#NULL!	#NULL!	36000	9999997	2
2899	北京市	1101083	1	2021-07-14 15:50:00	4	2	6	9	9	#NULL!	#NULL!	#NULL!	#NULL!	#NULL!	#NULL!	#NULL!	#NULL!	#NULL!	#NULL!	2	2	2	2	#NULL!	#NULL!	#NULL!	#NULL!	#NULL!	#NULL!	#NULL!	#NULL!	#NULL!	#NULL!	2	1962	9	25	1	1	1	7	4	1982	2	#NULL!	#NULL!	10000	9999997	1
3740	北京市	1101143	1	2021-07-17 18:11:00	5	3	3	1	2	2	#NULL!	#NULL!	#NULL!	#NULL!	#NULL!	#NULL!	#NULL!	#NULL!	#NULL!	1	1	1	1	1	#NULL!	#NULL!	#NULL!	#NULL!	#NULL!	#NULL!	#NULL!	#NULL!	#NULL!	1	1987	7	4	1	1	2	12	4	2010	3	2	12	120000	120000	2
1848	北京市	1101015	1	2021-07-08 11:26:00	2	3	3	#NULL!	#NULL!	#NULL!	#NULL!	#NULL!	#NULL!	#NULL!	#NULL!	#NULL!	#NULL!	#NULL!	#NULL!	1	1	#NULL!	#NULL!	#NULL!	#NULL!	#NULL!	#NULL!	#NULL!	#NULL!	#NULL!	#NULL!	#NULL!	#NULL!	1	1980	12	25	1	1	1	5	4	1998	5	#NULL!	#NULL!	9999999	9999999	1
6724	北京市	1101013	1	2021-07-30 14:33:00	1	1	#NULL!	#NULL!	#NULL!	#NULL!	#NULL!	#NULL!	#NULL!	#NULL!	#NULL!	#NULL!	#NULL!	#NULL!	#NULL!	2	#NULL!	#NULL!	#NULL!	#NULL!	#NULL!	#NULL!	#NULL!	#NULL!	#NULL!	#NULL!	#NULL!	#NULL!	#NULL!	2	1980	12	20	1	1	1	9	4	2003	4	5	13	70000	70000	2
3194	北京市	1101056	1	2021-07-15 14:18:00	1	1	#NULL!	#NULL!	#NULL!	#NULL!	#NULL!	#NULL!	#NULL!	#NULL!	#NULL!	#NULL!	#NULL!	#NULL!	#NULL!	1	#NULL!	#NULL!	#NULL!	#NULL!	#NULL!	#NULL!	#NULL!	#NULL!	#NULL!	#NULL!	#NULL!	#NULL!	#NULL!	2	1959	6	4	1	1	1	6	4	1978	5	#NULL!	#NULL!	40000	0	1
6000	北京市	1101142	1	2021-07-27 15:12:00	2	3	3	#NULL!	#NULL!	#NULL!	#NULL!	#NULL!	#NULL!	#NULL!	#NULL!	#NULL!	#NULL!	#NULL!	#NULL!	1	1	#NULL!	#NULL!	#NULL!	#NULL!	#NULL!	#NULL!	#NULL!	#NULL!	#NULL!	#NULL!	#NULL!	#NULL!	2	1980	2	9	1	1	1	9	4	2002	4	6	14	65000	65000	1
4809	北京市	1101142	1	2021-07-23 16:16:00	4	1	2	9	6	#NULL!	#NULL!	#NULL!	#NULL!	#NULL!	#NULL!	#NULL!	#NULL!	#NULL!	#NULL!	1	1	1	2	#NULL!	#NULL!	#NULL!	#NULL!	#NULL!	#NULL!	#NULL!	#NULL!	#NULL!	#NULL!	1	1956	2	29	1	1	1	4	4	1973	#NULL!	#NULL!	#NULL!	52800	0	1
4753	北京市	1101143	1	2021-07-21 18:33:00	5	1	2	6	9	9	#NULL!	#NULL!	#NULL!	#NULL!	#NULL!	#NULL!	#NULL!	#NULL!	#NULL!	2	2	2	2	2	#NULL!	#NULL!	#NULL!	#NULL!	#NULL!	#NULL!	#NULL!	#NULL!	#NULL!	1	1956	2	4	1	1	1	4	4	1982	#NULL!	#NULL!	#NULL!	700	0	1
5016	北京市	1101141	1	2021-07-24 14:21:00	1	2	#NULL!	#NULL!	#NULL!	#NULL!	#NULL!	#NULL!	#NULL!	#NULL!	#NULL!	#NULL!	#NULL!	#NULL!	#NULL!	1	#NULL!	#NULL!	#NULL!	#NULL!	#NULL!	#NULL!	#NULL!	#NULL!	#NULL!	#NULL!	#NULL!	#NULL!	#NULL!	2	1939	3	22	1	1	1	4	4	1959	#NULL!	#NULL!	#NULL!	90000	0	2
2664	北京市	1101056	1	2021-07-13 14:23:00	3	11	1	2	#NULL!	#NULL!	#NULL!	#NULL!	#NULL!	#NULL!	#NULL!	#NULL!	#NULL!	#NULL!	#NULL!	1	1	1	#NULL!	#NULL!	#NULL!	#NULL!	#NULL!	#NULL!	#NULL!	#NULL!	#NULL!	#NULL!	#NULL!	1	1947	6	5	1	1	1	4	4	1964	#NULL!	#NULL!	#NULL!	84000	0	2
4983	北京市	1101154	1	2021-07-24 12:16:00	2	3	3	#NULL!	#NULL!	#NULL!	#NULL!	#NULL!	#NULL!	#NULL!	#NULL!	#NULL!	#NULL!	#NULL!	#NULL!	1	1	#NULL!	#NULL!	#NULL!	#NULL!	#NULL!	#NULL!	#NULL!	#NULL!	#NULL!	#NULL!	#NULL!	#NULL!	2	1997	9	19	1	1	1	12	4	2020	3	4	8	60000	37000	2
2304	北京市	1101023	1	2021-07-10 10:53:00	3	1	2	2	#NULL!	#NULL!	#NULL!	#NULL!	#NULL!	#NULL!	#NULL!	#NULL!	#NULL!	#NULL!	#NULL!	1	1	1	#NULL!	#NULL!	#NULL!	#NULL!	#NULL!	#NULL!	#NULL!	#NULL!	#NULL!	#NULL!	#NULL!	2	1981	4	1	1	1	1	13	4	2016	3	2	8	250000	250000	2
4427	北京市	1101082	1	2021-07-21 16:15:00	1	1	#NULL!	#NULL!	#NULL!	#NULL!	#NULL!	#NULL!	#NULL!	#NULL!	#NULL!	#NULL!	#NULL!	#NULL!	#NULL!	1	#NULL!	#NULL!	#NULL!	#NULL!	#NULL!	#NULL!	#NULL!	#NULL!	#NULL!	#NULL!	#NULL!	#NULL!	#NULL!	2	1983	3	2	1	1	1	9	4	2017	2	3	12	0	0	1
5	北京市	1101021	1	2021-06-26 15:08:00	2	1	2	#NULL!	#NULL!	#NULL!	#NULL!	#NULL!	#NULL!	#NULL!	#NULL!	#NULL!	#NULL!	#NULL!	#NULL!	1	1	#NULL!	#NULL!	#NULL!	#NULL!	#NULL!	#NULL!	#NULL!	#NULL!	#NULL!	#NULL!	#NULL!	#NULL!	2	1968	8	15	1	1	1	12	4	1991	1	1	2	130000	130000	2
4952	北京市	1101141	1	2021-07-24 09:46:00	4	3	3	1	2	#NULL!	#NULL!	#NULL!	#NULL!	#NULL!	#NULL!	#NULL!	#NULL!	#NULL!	#NULL!	1	2	1	1	#NULL!	#NULL!	#NULL!	#NULL!	#NULL!	#NULL!	#NULL!	#NULL!	#NULL!	#NULL!	2	1979	3	23	1	1	1	5	4	1996	5	#NULL!	#NULL!	50000	50000	1
4484	北京市	1101011	1	2021-07-21 18:01:00	3	3	1	2	#NULL!	#NULL!	#NULL!	#NULL!	#NULL!	#NULL!	#NULL!	#NULL!	#NULL!	#NULL!	#NULL!	1	1	1	#NULL!	#NULL!	#NULL!	#NULL!	#NULL!	#NULL!	#NULL!	#NULL!	#NULL!	#NULL!	#NULL!	2	1978	6	13	1	1	3	12	4	2000	4	1	12	50000	40000	2
4265	北京市	1101064	1	2021-07-20 16:52:00	3	1	2	2	#NULL!	#NULL!	#NULL!	#NULL!	#NULL!	#NULL!	#NULL!	#NULL!	#NULL!	#NULL!	#NULL!	1	1	1	#NULL!	#NULL!	#NULL!	#NULL!	#NULL!	#NULL!	#NULL!	#NULL!	#NULL!	#NULL!	#NULL!	1	1983	6	27	1	1	1	10	4	2005	2	2	12	150000	150000	1
3421	北京市	1101083	1	2021-07-16 15:10:00	3	11	1	2	#NULL!	#NULL!	#NULL!	#NULL!	#NULL!	#NULL!	#NULL!	#NULL!	#NULL!	#NULL!	#NULL!	1	2	2	#NULL!	#NULL!	#NULL!	#NULL!	#NULL!	#NULL!	#NULL!	#NULL!	#NULL!	#NULL!	#NULL!	2	1970	3	1	1	1	1	6	4	9998	5	#NULL!	#NULL!	21600	9999997	1
6283	北京市	1101111	1	2021-07-28 17:51:00	2	3	3	#NULL!	#NULL!	#NULL!	#NULL!	#NULL!	#NULL!	#NULL!	#NULL!	#NULL!	#NULL!	#NULL!	#NULL!	2	2	#NULL!	#NULL!	#NULL!	#NULL!	#NULL!	#NULL!	#NULL!	#NULL!	#NULL!	#NULL!	#NULL!	#NULL!	2	1997	5	29	1	1	1	12	4	2019	1	3	13	100000	100000	1
5038	北京市	1101112	1	2021-07-24 10:11:00	1	1	#NULL!	#NULL!	#NULL!	#NULL!	#NULL!	#NULL!	#NULL!	#NULL!	#NULL!	#NULL!	#NULL!	#NULL!	#NULL!	1	#NULL!	#NULL!	#NULL!	#NULL!	#NULL!	#NULL!	#NULL!	#NULL!	#NULL!	#NULL!	#NULL!	#NULL!	#NULL!	2	1971	9	8	1	1	1	11	4	2004	6	5	5	150000	100000	2
6409	北京市	1101112	1	2021-07-26 18:32:00	5	3	1	2	6	9	#NULL!	#NULL!	#NULL!	#NULL!	#NULL!	#NULL!	#NULL!	#NULL!	#NULL!	1	1	1	1	1	#NULL!	#NULL!	#NULL!	#NULL!	#NULL!	#NULL!	#NULL!	#NULL!	#NULL!	1	1963	9	18	1	1	1	9	4	2011	3	5	12	50000	50000	2
5831	北京市	1101112	1	2021-07-26 17:38:00	1	1	#NULL!	#NULL!	#NULL!	#NULL!	#NULL!	#NULL!	#NULL!	#NULL!	#NULL!	#NULL!	#NULL!	#NULL!	#NULL!	1	#NULL!	#NULL!	#NULL!	#NULL!	#NULL!	#NULL!	#NULL!	#NULL!	#NULL!	#NULL!	#NULL!	#NULL!	#NULL!	1	1936	12	3	1	1	1	7	4	1961	6	#NULL!	#NULL!	100000	0	2
5286	北京市	1101013	1	2021-07-25 10:09:00	3	3	1	2	#NULL!	#NULL!	#NULL!	#NULL!	#NULL!	#NULL!	#NULL!	#NULL!	#NULL!	#NULL!	#NULL!	2	2	2	#NULL!	#NULL!	#NULL!	#NULL!	#NULL!	#NULL!	#NULL!	#NULL!	#NULL!	#NULL!	#NULL!	1	1975	6	19	1	1	1	13	4	2002	2	2	7	100000	100000	2
2875	北京市	1101023	1	2021-07-14 10:30:00	2	3	3	#NULL!	#NULL!	#NULL!	#NULL!	#NULL!	#NULL!	#NULL!	#NULL!	#NULL!	#NULL!	#NULL!	#NULL!	1	1	#NULL!	#NULL!	#NULL!	#NULL!	#NULL!	#NULL!	#NULL!	#NULL!	#NULL!	#NULL!	#NULL!	#NULL!	2	1988	8	23	1	1	1	11	1	2018	4	5	10	100000	100000	1
6822	北京市	1101132	2	2021-07-30 18:08:00	4	1	6	2	9	#NULL!	#NULL!	#NULL!	#NULL!	#NULL!	#NULL!	#NULL!	#NULL!	#NULL!	#NULL!	1	1	1	1	#NULL!	#NULL!	#NULL!	#NULL!	#NULL!	#NULL!	#NULL!	#NULL!	#NULL!	#NULL!	1	1943	4	1	1	1	1	4	4	1961	#NULL!	#NULL!	#NULL!	0	0	1
4336	北京市	1101154	1	2021-07-20 18:23:00	1	1	#NULL!	#NULL!	#NULL!	#NULL!	#NULL!	#NULL!	#NULL!	#NULL!	#NULL!	#NULL!	#NULL!	#NULL!	#NULL!	1	#NULL!	#NULL!	#NULL!	#NULL!	#NULL!	#NULL!	#NULL!	#NULL!	#NULL!	#NULL!	#NULL!	#NULL!	#NULL!	1	1927	8	1	1	1	1	#NULL!	4	1955	5	6	5	120000	9999997	1
5862	北京市	1101132	2	2021-07-25 17:25:00	9	1	2	6	2	6	9	9	9	9	#NULL!	#NULL!	#NULL!	#NULL!	#NULL!	1	2	2	2	2	2	1	2	2	#NULL!	#NULL!	#NULL!	#NULL!	#NULL!	2	1959	7	16	1	1	1	5	4	1979	5	#NULL!	#NULL!	12000	0	1
5800	北京市	1101061	1	2021-07-25 15:36:00	6	3	3	4	4	1	2	#NULL!	#NULL!	#NULL!	#NULL!	#NULL!	#NULL!	#NULL!	#NULL!	2	2	2	2	1	1	#NULL!	#NULL!	#NULL!	#NULL!	#NULL!	#NULL!	#NULL!	#NULL!	1	1982	7	15	1	1	1	6	4	9998	4	#NULL!	#NULL!	0	0	1
5396	北京市	1101082	1	2021-07-25 15:59:00	2	1	2	#NULL!	#NULL!	#NULL!	#NULL!	#NULL!	#NULL!	#NULL!	#NULL!	#NULL!	#NULL!	#NULL!	#NULL!	1	2	#NULL!	#NULL!	#NULL!	#NULL!	#NULL!	#NULL!	#NULL!	#NULL!	#NULL!	#NULL!	#NULL!	#NULL!	1	1964	1	8	1	1	1	6	4	1981	5	#NULL!	#NULL!	20000	20000	2
5951	北京市	1101111	1	2021-07-27 16:58:00	1	2	#NULL!	#NULL!	#NULL!	#NULL!	#NULL!	#NULL!	#NULL!	#NULL!	#NULL!	#NULL!	#NULL!	#NULL!	#NULL!	1	#NULL!	#NULL!	#NULL!	#NULL!	#NULL!	#NULL!	#NULL!	#NULL!	#NULL!	#NULL!	#NULL!	#NULL!	#NULL!	2	1974	9	29	3	1	1	12	4	2002	4	2	7	270000	270000	2
6789	北京市	1101171	1	2021-07-30 16:50:00	5	1	6	2	9	9	#NULL!	#NULL!	#NULL!	#NULL!	#NULL!	#NULL!	#NULL!	#NULL!	#NULL!	1	1	1	1	1	#NULL!	#NULL!	#NULL!	#NULL!	#NULL!	#NULL!	#NULL!	#NULL!	#NULL!	1	1955	11	23	1	1	1	12	4	1980	6	4	8	57600	0	1
5305	北京市	1101011	1	2021-07-22 14:10:00	5	3	5	1	2	2	#NULL!	#NULL!	#NULL!	#NULL!	#NULL!	#NULL!	#NULL!	#NULL!	#NULL!	2	2	1	1	1	#NULL!	#NULL!	#NULL!	#NULL!	#NULL!	#NULL!	#NULL!	#NULL!	#NULL!	2	1991	2	28	1	1	1	12	4	2017	2	2	12	500000	500000	2
6267	北京市	1101143	1	2021-07-28 18:48:00	2	1	2	#NULL!	#NULL!	#NULL!	#NULL!	#NULL!	#NULL!	#NULL!	#NULL!	#NULL!	#NULL!	#NULL!	#NULL!	2	2	#NULL!	#NULL!	#NULL!	#NULL!	#NULL!	#NULL!	#NULL!	#NULL!	#NULL!	#NULL!	#NULL!	#NULL!	1	1973	4	15	1	1	2	10	4	1996	2	2	8	150000	150000	1
6790	北京市	1101171	1	2021-07-30 20:13:00	4	3	3	1	2	#NULL!	#NULL!	#NULL!	#NULL!	#NULL!	#NULL!	#NULL!	#NULL!	#NULL!	#NULL!	1	1	1	1	#NULL!	#NULL!	#NULL!	#NULL!	#NULL!	#NULL!	#NULL!	#NULL!	#NULL!	#NULL!	2	1990	12	28	1	1	1	12	4	2015	3	2	2	70000	70000	1
4612	北京市	1101132	2	2021-07-20 15:18:00	4	3	3	1	2	#NULL!	#NULL!	#NULL!	#NULL!	#NULL!	#NULL!	#NULL!	#NULL!	#NULL!	#NULL!	1	1	1	1	#NULL!	#NULL!	#NULL!	#NULL!	#NULL!	#NULL!	#NULL!	#NULL!	#NULL!	#NULL!	2	1983	11	8	1	1	1	7	4	2010	4	#NULL!	#NULL!	30400	30400	1
3188	北京市	1101015	1	2021-07-15 10:56:00	1	1	#NULL!	#NULL!	#NULL!	#NULL!	#NULL!	#NULL!	#NULL!	#NULL!	#NULL!	#NULL!	#NULL!	#NULL!	#NULL!	1	#NULL!	#NULL!	#NULL!	#NULL!	#NULL!	#NULL!	#NULL!	#NULL!	#NULL!	#NULL!	#NULL!	#NULL!	#NULL!	1	1987	10	20	1	1	1	13	4	2009	1	1	2	700000	700000	2
4878	北京市	1101142	1	2021-07-23 19:32:00	2	1	2	#NULL!	#NULL!	#NULL!	#NULL!	#NULL!	#NULL!	#NULL!	#NULL!	#NULL!	#NULL!	#NULL!	#NULL!	1	1	#NULL!	#NULL!	#NULL!	#NULL!	#NULL!	#NULL!	#NULL!	#NULL!	#NULL!	#NULL!	#NULL!	#NULL!	1	1981	10	5	1	1	1	9	4	2006	6	6	14	65000	65000	1
6523	北京市	1101063	1	2021-07-29 10:14:00	4	1	2	6	9	#NULL!	#NULL!	#NULL!	#NULL!	#NULL!	#NULL!	#NULL!	#NULL!	#NULL!	#NULL!	2	2	2	2	#NULL!	#NULL!	#NULL!	#NULL!	#NULL!	#NULL!	#NULL!	#NULL!	#NULL!	#NULL!	1	1955	4	2	1	1	1	6	4	1973	3	#NULL!	#NULL!	50000	50000	1
6015	北京市	1101082	1	2021-07-27 16:12:00	2	1	2	#NULL!	#NULL!	#NULL!	#NULL!	#NULL!	#NULL!	#NULL!	#NULL!	#NULL!	#NULL!	#NULL!	#NULL!	1	1	#NULL!	#NULL!	#NULL!	#NULL!	#NULL!	#NULL!	#NULL!	#NULL!	#NULL!	#NULL!	#NULL!	#NULL!	1	1964	7	9	1	1	1	4	4	1980	#NULL!	#NULL!	#NULL!	40000	40000	1
4441	北京市	1101112	1	2021-07-21 18:19:00	2	1	2	#NULL!	#NULL!	#NULL!	#NULL!	#NULL!	#NULL!	#NULL!	#NULL!	#NULL!	#NULL!	#NULL!	#NULL!	1	1	#NULL!	#NULL!	#NULL!	#NULL!	#NULL!	#NULL!	#NULL!	#NULL!	#NULL!	#NULL!	#NULL!	#NULL!	2	1977	3	2	1	1	1	11	4	2006	6	2	5	100000	80000	2
5042	北京市	1101132	2	2021-07-24 17:13:00	5	1	2	6	9	9	#NULL!	#NULL!	#NULL!	#NULL!	#NULL!	#NULL!	#NULL!	#NULL!	#NULL!	1	1	1	1	1	#NULL!	#NULL!	#NULL!	#NULL!	#NULL!	#NULL!	#NULL!	#NULL!	#NULL!	2	1959	10	14	1	12	1	6	4	1977	5	#NULL!	#NULL!	9600	0	1
1885	北京市	1101021	1	2021-07-08 15:43:00	2	1	2	#NULL!	#NULL!	#NULL!	#NULL!	#NULL!	#NULL!	#NULL!	#NULL!	#NULL!	#NULL!	#NULL!	#NULL!	1	1	#NULL!	#NULL!	#NULL!	#NULL!	#NULL!	#NULL!	#NULL!	#NULL!	#NULL!	#NULL!	#NULL!	#NULL!	2	1979	9	11	1	1	1	7	4	9998	6	#NULL!	#NULL!	9999999	9999997	1
1197	北京市	1101022	1	2021-07-06 11:23:00	2	1	2	#NULL!	#NULL!	#NULL!	#NULL!	#NULL!	#NULL!	#NULL!	#NULL!	#NULL!	#NULL!	#NULL!	#NULL!	1	2	#NULL!	#NULL!	#NULL!	#NULL!	#NULL!	#NULL!	#NULL!	#NULL!	#NULL!	#NULL!	#NULL!	#NULL!	2	1942	3	6	1	1	1	12	4	1967	5	1	10	70000	0	2
3213	北京市	1101056	1	2021-07-15 17:12:00	0	#NULL!	#NULL!	#NULL!	#NULL!	#NULL!	#NULL!	#NULL!	#NULL!	#NULL!	#NULL!	#NULL!	#NULL!	#NULL!	#NULL!	#NULL!	#NULL!	#NULL!	#NULL!	#NULL!	#NULL!	#NULL!	#NULL!	#NULL!	#NULL!	#NULL!	#NULL!	#NULL!	#NULL!	2	1939	8	20	1	1	1	5	3	1958	2	#NULL!	#NULL!	48000	9999997	2
6229	北京市	1101154	1	2021-07-28 16:35:00	3	5	3	9	#NULL!	#NULL!	#NULL!	#NULL!	#NULL!	#NULL!	#NULL!	#NULL!	#NULL!	#NULL!	#NULL!	2	2	2	#NULL!	#NULL!	#NULL!	#NULL!	#NULL!	#NULL!	#NULL!	#NULL!	#NULL!	#NULL!	#NULL!	1	1960	7	4	1	1	1	4	4	1976	#NULL!	#NULL!	#NULL!	9999998	0	2
6821	北京市	1101132	2	2021-07-31 08:31:00	2	2	2	#NULL!	#NULL!	#NULL!	#NULL!	#NULL!	#NULL!	#NULL!	#NULL!	#NULL!	#NULL!	#NULL!	#NULL!	1	2	#NULL!	#NULL!	#NULL!	#NULL!	#NULL!	#NULL!	#NULL!	#NULL!	#NULL!	#NULL!	#NULL!	#NULL!	1	1956	10	22	1	1	1	4	3	1970	#NULL!	#NULL!	#NULL!	11000	0	1
4	北京市	1101024	1	2021-06-22 16:52:00	1	2	#NULL!	#NULL!	#NULL!	#NULL!	#NULL!	#NULL!	#NULL!	#NULL!	#NULL!	#NULL!	#NULL!	#NULL!	#NULL!	2	#NULL!	#NULL!	#NULL!	#NULL!	#NULL!	#NULL!	#NULL!	#NULL!	#NULL!	#NULL!	#NULL!	#NULL!	#NULL!	2	1937	11	8	1	1	1	#NULL!	4	9998	6	6	14	63034	63034	2
6927	北京市	1101011	1	2021-08-01 14:58:00	1	1	#NULL!	#NULL!	#NULL!	#NULL!	#NULL!	#NULL!	#NULL!	#NULL!	#NULL!	#NULL!	#NULL!	#NULL!	#NULL!	1	#NULL!	#NULL!	#NULL!	#NULL!	#NULL!	#NULL!	#NULL!	#NULL!	#NULL!	#NULL!	#NULL!	#NULL!	#NULL!	1	1951	7	15	1	1	1	11	4	1985	6	1	3	100000	0	2
6699	北京市	1101013	1	2021-07-30 14:30:00	2	1	2	#NULL!	#NULL!	#NULL!	#NULL!	#NULL!	#NULL!	#NULL!	#NULL!	#NULL!	#NULL!	#NULL!	#NULL!	1	1	#NULL!	#NULL!	#NULL!	#NULL!	#NULL!	#NULL!	#NULL!	#NULL!	#NULL!	#NULL!	#NULL!	#NULL!	1	1982	8	24	1	1	1	9	4	2008	4	5	7	70000	70000	1
6688	北京市	1101132	2	2021-07-28 18:01:00	4	4	4	1	11	#NULL!	#NULL!	#NULL!	#NULL!	#NULL!	#NULL!	#NULL!	#NULL!	#NULL!	#NULL!	1	1	1	2	#NULL!	#NULL!	#NULL!	#NULL!	#NULL!	#NULL!	#NULL!	#NULL!	#NULL!	#NULL!	2	1986	1	8	1	1	1	5	4	2005	4	#NULL!	#NULL!	15000	15000	1
4289	北京市	1101142	1	2021-07-20 15:54:00	1	2	#NULL!	#NULL!	#NULL!	#NULL!	#NULL!	#NULL!	#NULL!	#NULL!	#NULL!	#NULL!	#NULL!	#NULL!	#NULL!	1	#NULL!	#NULL!	#NULL!	#NULL!	#NULL!	#NULL!	#NULL!	#NULL!	#NULL!	#NULL!	#NULL!	#NULL!	#NULL!	1	1936	9	4	1	1	1	9	4	1976	6	5	3	72000	0	2
6919	北京市	1101111	1	2021-08-01 11:33:00	1	1	#NULL!	#NULL!	#NULL!	#NULL!	#NULL!	#NULL!	#NULL!	#NULL!	#NULL!	#NULL!	#NULL!	#NULL!	#NULL!	2	#NULL!	#NULL!	#NULL!	#NULL!	#NULL!	#NULL!	#NULL!	#NULL!	#NULL!	#NULL!	#NULL!	#NULL!	#NULL!	1	1983	8	16	1	1	1	12	4	2007	2	2	13	400000	400000	2
1664	北京市	1101023	1	2021-07-07 17:35:00	2	1	2	#NULL!	#NULL!	#NULL!	#NULL!	#NULL!	#NULL!	#NULL!	#NULL!	#NULL!	#NULL!	#NULL!	#NULL!	1	1	#NULL!	#NULL!	#NULL!	#NULL!	#NULL!	#NULL!	#NULL!	#NULL!	#NULL!	#NULL!	#NULL!	#NULL!	1	1956	2	4	1	1	1	7	4	1975	5	#NULL!	#NULL!	40000	40000	2
4259	北京市	1101154	1	2021-07-20 14:43:00	1	1	#NULL!	#NULL!	#NULL!	#NULL!	#NULL!	#NULL!	#NULL!	#NULL!	#NULL!	#NULL!	#NULL!	#NULL!	#NULL!	1	#NULL!	#NULL!	#NULL!	#NULL!	#NULL!	#NULL!	#NULL!	#NULL!	#NULL!	#NULL!	#NULL!	#NULL!	#NULL!	1	1944	6	19	1	1	1	4	4	1961	#NULL!	#NULL!	#NULL!	38400	9999997	2
5941	北京市	1101082	1	2021-07-27 16:14:00	1	1	#NULL!	#NULL!	#NULL!	#NULL!	#NULL!	#NULL!	#NULL!	#NULL!	#NULL!	#NULL!	#NULL!	#NULL!	#NULL!	1	#NULL!	#NULL!	#NULL!	#NULL!	#NULL!	#NULL!	#NULL!	#NULL!	#NULL!	#NULL!	#NULL!	#NULL!	#NULL!	2	1955	5	21	4	14	1	4	4	1973	#NULL!	#NULL!	#NULL!	54000	54000	1
5040	北京市	1101154	1	2021-07-24 16:15:00	3	1	2	2	#NULL!	#NULL!	#NULL!	#NULL!	#NULL!	#NULL!	#NULL!	#NULL!	#NULL!	#NULL!	#NULL!	1	1	1	#NULL!	#NULL!	#NULL!	#NULL!	#NULL!	#NULL!	#NULL!	#NULL!	#NULL!	#NULL!	#NULL!	2	1981	11	25	1	1	1	10	4	2004	4	2	2	0	0	2
4257	北京市	1101154	1	2021-07-20 14:28:00	6	3	1	5	5	2	11	#NULL!	#NULL!	#NULL!	#NULL!	#NULL!	#NULL!	#NULL!	#NULL!	1	2	2	2	2	2	#NULL!	#NULL!	#NULL!	#NULL!	#NULL!	#NULL!	#NULL!	#NULL!	2	1967	4	1	1	1	1	6	4	9998	4	#NULL!	#NULL!	24000	24000	1
6422	北京市	1101063	1	2021-07-29 14:10:00	0	#NULL!	#NULL!	#NULL!	#NULL!	#NULL!	#NULL!	#NULL!	#NULL!	#NULL!	#NULL!	#NULL!	#NULL!	#NULL!	#NULL!	#NULL!	#NULL!	#NULL!	#NULL!	#NULL!	#NULL!	#NULL!	#NULL!	#NULL!	#NULL!	#NULL!	#NULL!	#NULL!	#NULL!	1	1983	8	20	1	1	1	11	4	2010	4	1	12	81000	75000	2
5700	北京市	1101082	1	2021-07-26 16:34:00	2	1	2	#NULL!	#NULL!	#NULL!	#NULL!	#NULL!	#NULL!	#NULL!	#NULL!	#NULL!	#NULL!	#NULL!	#NULL!	1	2	#NULL!	#NULL!	#NULL!	#NULL!	#NULL!	#NULL!	#NULL!	#NULL!	#NULL!	#NULL!	#NULL!	#NULL!	2	1954	11	2	1	1	1	4	4	1970	#NULL!	#NULL!	#NULL!	39120	39120	1
6411	北京市	1101013	1	2021-07-29 11:03:00	2	1	2	#NULL!	#NULL!	#NULL!	#NULL!	#NULL!	#NULL!	#NULL!	#NULL!	#NULL!	#NULL!	#NULL!	#NULL!	1	1	#NULL!	#NULL!	#NULL!	#NULL!	#NULL!	#NULL!	#NULL!	#NULL!	#NULL!	#NULL!	#NULL!	#NULL!	1	1984	8	29	1	1	1	12	4	2007	6	2	13	60000	60000	2
1404	北京市	1101022	1	2021-07-06 19:42:00	1	1	#NULL!	#NULL!	#NULL!	#NULL!	#NULL!	#NULL!	#NULL!	#NULL!	#NULL!	#NULL!	#NULL!	#NULL!	#NULL!	1	#NULL!	#NULL!	#NULL!	#NULL!	#NULL!	#NULL!	#NULL!	#NULL!	#NULL!	#NULL!	#NULL!	#NULL!	#NULL!	2	1992	3	14	1	1	1	13	4	2021	2	3	13	90000	90000	2
5618	北京市	1101112	1	2021-07-24 17:18:00	1	1	#NULL!	#NULL!	#NULL!	#NULL!	#NULL!	#NULL!	#NULL!	#NULL!	#NULL!	#NULL!	#NULL!	#NULL!	#NULL!	1	#NULL!	#NULL!	#NULL!	#NULL!	#NULL!	#NULL!	#NULL!	#NULL!	#NULL!	#NULL!	#NULL!	#NULL!	#NULL!	1	1957	2	3	1	1	1	3	4	1969	#NULL!	#NULL!	#NULL!	50400	0	1
5639	北京市	1101011	1	2021-07-25 14:19:00	2	3	3	#NULL!	#NULL!	#NULL!	#NULL!	#NULL!	#NULL!	#NULL!	#NULL!	#NULL!	#NULL!	#NULL!	#NULL!	2	2	#NULL!	#NULL!	#NULL!	#NULL!	#NULL!	#NULL!	#NULL!	#NULL!	#NULL!	#NULL!	#NULL!	#NULL!	2	1997	3	22	1	1	1	13	4	2020	1	1	3	50000	40000	1
6987	北京市	1101013	1	2021-08-02 09:59:00	1	1	#NULL!	#NULL!	#NULL!	#NULL!	#NULL!	#NULL!	#NULL!	#NULL!	#NULL!	#NULL!	#NULL!	#NULL!	#NULL!	1	#NULL!	#NULL!	#NULL!	#NULL!	#NULL!	#NULL!	#NULL!	#NULL!	#NULL!	#NULL!	#NULL!	#NULL!	#NULL!	2	1986	10	30	1	1	1	12	4	2010	4	4	12	90000	90000	2
4579	北京市	1101082	1	2021-07-22 10:36:00	6	1	2	2	2	2	2	#NULL!	#NULL!	#NULL!	#NULL!	#NULL!	#NULL!	#NULL!	#NULL!	1	2	2	2	2	2	#NULL!	#NULL!	#NULL!	#NULL!	#NULL!	#NULL!	#NULL!	#NULL!	2	1946	3	12	1	1	1	3	4	1960	#NULL!	#NULL!	#NULL!	1200	0	1
5646	北京市	1101083	1	2021-07-26 10:06:00	3	3	5	5	#NULL!	#NULL!	#NULL!	#NULL!	#NULL!	#NULL!	#NULL!	#NULL!	#NULL!	#NULL!	#NULL!	2	2	2	#NULL!	#NULL!	#NULL!	#NULL!	#NULL!	#NULL!	#NULL!	#NULL!	#NULL!	#NULL!	#NULL!	2	1968	7	25	1	1	1	9	4	1999	4	4	2	80000	0	2
6960	北京市	1101171	1	2021-08-01 13:55:00	3	7	3	3	#NULL!	#NULL!	#NULL!	#NULL!	#NULL!	#NULL!	#NULL!	#NULL!	#NULL!	#NULL!	#NULL!	2	2	2	#NULL!	#NULL!	#NULL!	#NULL!	#NULL!	#NULL!	#NULL!	#NULL!	#NULL!	#NULL!	#NULL!	1	1996	1	17	1	1	1	12	4	2018	1	4	12	100000	60000	2
4582	北京市	1101082	1	2021-07-22 16:50:00	1	1	#NULL!	#NULL!	#NULL!	#NULL!	#NULL!	#NULL!	#NULL!	#NULL!	#NULL!	#NULL!	#NULL!	#NULL!	#NULL!	1	#NULL!	#NULL!	#NULL!	#NULL!	#NULL!	#NULL!	#NULL!	#NULL!	#NULL!	#NULL!	#NULL!	#NULL!	#NULL!	2	1958	3	27	1	1	1	6	4	1977	5	#NULL!	#NULL!	38400	38400	1
5288	北京市	1101141	1	2021-07-25 10:19:00	5	3	3	1	5	2	#NULL!	#NULL!	#NULL!	#NULL!	#NULL!	#NULL!	#NULL!	#NULL!	#NULL!	2	2	2	2	2	#NULL!	#NULL!	#NULL!	#NULL!	#NULL!	#NULL!	#NULL!	#NULL!	#NULL!	1	1995	3	22	1	1	1	7	4	2003	6	#NULL!	#NULL!	84000	84000	2
4547	北京市	1101142	1	2021-07-22 16:25:00	1	1	#NULL!	#NULL!	#NULL!	#NULL!	#NULL!	#NULL!	#NULL!	#NULL!	#NULL!	#NULL!	#NULL!	#NULL!	#NULL!	1	#NULL!	#NULL!	#NULL!	#NULL!	#NULL!	#NULL!	#NULL!	#NULL!	#NULL!	#NULL!	#NULL!	#NULL!	#NULL!	2	1964	5	11	1	1	1	4	4	1979	#NULL!	#NULL!	#NULL!	42000	0	1
2866	北京市	1101056	1	2021-07-14 09:05:00	2	1	2	#NULL!	#NULL!	#NULL!	#NULL!	#NULL!	#NULL!	#NULL!	#NULL!	#NULL!	#NULL!	#NULL!	#NULL!	1	2	#NULL!	#NULL!	#NULL!	#NULL!	#NULL!	#NULL!	#NULL!	#NULL!	#NULL!	#NULL!	#NULL!	#NULL!	2	1960	12	29	3	1	1	#NULL!	4	1992	5	6	2	50000	9999997	2
4419	北京市	1101112	1	2021-07-21 15:43:00	1	1	#NULL!	#NULL!	#NULL!	#NULL!	#NULL!	#NULL!	#NULL!	#NULL!	#NULL!	#NULL!	#NULL!	#NULL!	#NULL!	1	#NULL!	#NULL!	#NULL!	#NULL!	#NULL!	#NULL!	#NULL!	#NULL!	#NULL!	#NULL!	#NULL!	#NULL!	#NULL!	1	1988	4	22	1	1	1	13	1	2010	3	1	8	200000	200000	2
6017	北京市	1101082	1	2021-07-27 11:23:00	2	1	2	#NULL!	#NULL!	#NULL!	#NULL!	#NULL!	#NULL!	#NULL!	#NULL!	#NULL!	#NULL!	#NULL!	#NULL!	1	1	#NULL!	#NULL!	#NULL!	#NULL!	#NULL!	#NULL!	#NULL!	#NULL!	#NULL!	#NULL!	#NULL!	#NULL!	2	1979	4	29	1	1	1	4	2	1991	#NULL!	#NULL!	#NULL!	25000	20000	1
1233	北京市	1101013	1	2021-07-06 15:06:00	2	3	3	#NULL!	#NULL!	#NULL!	#NULL!	#NULL!	#NULL!	#NULL!	#NULL!	#NULL!	#NULL!	#NULL!	#NULL!	1	1	#NULL!	#NULL!	#NULL!	#NULL!	#NULL!	#NULL!	#NULL!	#NULL!	#NULL!	#NULL!	#NULL!	#NULL!	2	1993	8	1	1	1	1	11	1	2013	6	1	4	100000	90000	2
179	北京市	1101024	1	2021-06-30 16:10:00	3	6	2	9	#NULL!	#NULL!	#NULL!	#NULL!	#NULL!	#NULL!	#NULL!	#NULL!	#NULL!	#NULL!	#NULL!	1	1	1	#NULL!	#NULL!	#NULL!	#NULL!	#NULL!	#NULL!	#NULL!	#NULL!	#NULL!	#NULL!	#NULL!	2	1958	3	1	1	11	1	4	4	1975	#NULL!	#NULL!	#NULL!	7200	0	1
5702	北京市	1101082	1	2021-07-26 15:29:00	2	1	2	#NULL!	#NULL!	#NULL!	#NULL!	#NULL!	#NULL!	#NULL!	#NULL!	#NULL!	#NULL!	#NULL!	#NULL!	1	1	#NULL!	#NULL!	#NULL!	#NULL!	#NULL!	#NULL!	#NULL!	#NULL!	#NULL!	#NULL!	#NULL!	#NULL!	2	1968	5	28	1	1	1	6	4	1985	4	#NULL!	#NULL!	30000	30000	1
2874	北京市	1101061	1	2021-07-13 15:27:00	3	2	6	9	#NULL!	#NULL!	#NULL!	#NULL!	#NULL!	#NULL!	#NULL!	#NULL!	#NULL!	#NULL!	#NULL!	1	1	1	#NULL!	#NULL!	#NULL!	#NULL!	#NULL!	#NULL!	#NULL!	#NULL!	#NULL!	#NULL!	#NULL!	1	1955	2	3	1	1	1	4	4	1972	#NULL!	#NULL!	#NULL!	9999998	9999998	1
4955	北京市	1101132	2	2021-07-24 09:41:00	0	#NULL!	#NULL!	#NULL!	#NULL!	#NULL!	#NULL!	#NULL!	#NULL!	#NULL!	#NULL!	#NULL!	#NULL!	#NULL!	#NULL!	#NULL!	#NULL!	#NULL!	#NULL!	#NULL!	#NULL!	#NULL!	#NULL!	#NULL!	#NULL!	#NULL!	#NULL!	#NULL!	#NULL!	1	2003	2	27	1	1	3	6	4	2021	1	#NULL!	#NULL!	0	0	1
4954	北京市	1101132	2	2021-07-23 14:51:00	1	2	#NULL!	#NULL!	#NULL!	#NULL!	#NULL!	#NULL!	#NULL!	#NULL!	#NULL!	#NULL!	#NULL!	#NULL!	#NULL!	1	#NULL!	#NULL!	#NULL!	#NULL!	#NULL!	#NULL!	#NULL!	#NULL!	#NULL!	#NULL!	#NULL!	#NULL!	#NULL!	1	1964	3	20	1	1	1	12	4	1986	2	1	9	200000	0	1
4337	北京市	1101142	1	2021-07-20 20:34:00	4	3	1	5	5	#NULL!	#NULL!	#NULL!	#NULL!	#NULL!	#NULL!	#NULL!	#NULL!	#NULL!	#NULL!	1	1	1	1	#NULL!	#NULL!	#NULL!	#NULL!	#NULL!	#NULL!	#NULL!	#NULL!	#NULL!	#NULL!	1	1957	9	29	1	1	1	6	4	1976	3	#NULL!	#NULL!	50000	50000	2
6170	北京市	1101013	1	2021-07-27 14:56:00	1	1	#NULL!	#NULL!	#NULL!	#NULL!	#NULL!	#NULL!	#NULL!	#NULL!	#NULL!	#NULL!	#NULL!	#NULL!	#NULL!	1	#NULL!	#NULL!	#NULL!	#NULL!	#NULL!	#NULL!	#NULL!	#NULL!	#NULL!	#NULL!	#NULL!	#NULL!	#NULL!	2	1963	1	4	1	1	1	6	4	1981	5	#NULL!	#NULL!	42000	42000	1
6959	北京市	1101171	1	2021-08-01 18:40:00	2	1	2	#NULL!	#NULL!	#NULL!	#NULL!	#NULL!	#NULL!	#NULL!	#NULL!	#NULL!	#NULL!	#NULL!	#NULL!	1	1	#NULL!	#NULL!	#NULL!	#NULL!	#NULL!	#NULL!	#NULL!	#NULL!	#NULL!	#NULL!	#NULL!	#NULL!	1	1969	10	10	1	11	2	12	4	1994	2	2	9	120000	120000	2
4513	北京市	1101082	1	2021-07-22 10:47:00	3	2	6	9	#NULL!	#NULL!	#NULL!	#NULL!	#NULL!	#NULL!	#NULL!	#NULL!	#NULL!	#NULL!	#NULL!	2	2	2	#NULL!	#NULL!	#NULL!	#NULL!	#NULL!	#NULL!	#NULL!	#NULL!	#NULL!	#NULL!	#NULL!	1	1951	7	12	1	1	1	4	3	1964	#NULL!	#NULL!	#NULL!	60000	60000	1
6413	北京市	1101111	1	2021-07-27 19:31:00	2	1	2	#NULL!	#NULL!	#NULL!	#NULL!	#NULL!	#NULL!	#NULL!	#NULL!	#NULL!	#NULL!	#NULL!	#NULL!	1	1	#NULL!	#NULL!	#NULL!	#NULL!	#NULL!	#NULL!	#NULL!	#NULL!	#NULL!	#NULL!	#NULL!	#NULL!	2	1981	8	9	1	1	1	10	4	2004	2	2	8	100000	100000	1
5297	北京市	1101082	1	2021-07-25 11:06:00	2	1	2	#NULL!	#NULL!	#NULL!	#NULL!	#NULL!	#NULL!	#NULL!	#NULL!	#NULL!	#NULL!	#NULL!	#NULL!	1	2	#NULL!	#NULL!	#NULL!	#NULL!	#NULL!	#NULL!	#NULL!	#NULL!	#NULL!	#NULL!	#NULL!	#NULL!	2	1954	5	7	1	1	1	3	2	#NULL!	#NULL!	#NULL!	#NULL!	28800	28800	1
3712	北京市	1101143	1	2021-07-17 15:35:00	2	1	2	#NULL!	#NULL!	#NULL!	#NULL!	#NULL!	#NULL!	#NULL!	#NULL!	#NULL!	#NULL!	#NULL!	#NULL!	1	1	#NULL!	#NULL!	#NULL!	#NULL!	#NULL!	#NULL!	#NULL!	#NULL!	#NULL!	#NULL!	#NULL!	#NULL!	2	1988	7	2	1	1	1	12	4	2011	4	4	8	168000	168000	2
5009	北京市	1101112	1	2021-07-23 09:46:00	4	1	2	2	9	#NULL!	#NULL!	#NULL!	#NULL!	#NULL!	#NULL!	#NULL!	#NULL!	#NULL!	#NULL!	1	2	2	2	#NULL!	#NULL!	#NULL!	#NULL!	#NULL!	#NULL!	#NULL!	#NULL!	#NULL!	#NULL!	1	1936	2	18	1	1	1	6	4	1978	4	#NULL!	#NULL!	55200	0	2
4368	北京市	1101064	1	2021-07-20 12:59:00	3	2	6	9	#NULL!	#NULL!	#NULL!	#NULL!	#NULL!	#NULL!	#NULL!	#NULL!	#NULL!	#NULL!	#NULL!	1	1	1	#NULL!	#NULL!	#NULL!	#NULL!	#NULL!	#NULL!	#NULL!	#NULL!	#NULL!	#NULL!	#NULL!	1	1951	3	1	1	1	1	4	4	1979	#NULL!	#NULL!	#NULL!	60000	9999997	1
6917	北京市	1101154	1	2021-08-01 10:30:00	4	3	3	1	2	#NULL!	#NULL!	#NULL!	#NULL!	#NULL!	#NULL!	#NULL!	#NULL!	#NULL!	#NULL!	2	2	1	1	#NULL!	#NULL!	#NULL!	#NULL!	#NULL!	#NULL!	#NULL!	#NULL!	#NULL!	#NULL!	1	1987	3	29	1	1	1	11	4	2014	2	3	13	30000	3000	1
5041	北京市	1101141	1	2021-07-24 17:50:00	0	#NULL!	#NULL!	#NULL!	#NULL!	#NULL!	#NULL!	#NULL!	#NULL!	#NULL!	#NULL!	#NULL!	#NULL!	#NULL!	#NULL!	#NULL!	#NULL!	#NULL!	#NULL!	#NULL!	#NULL!	#NULL!	#NULL!	#NULL!	#NULL!	#NULL!	#NULL!	#NULL!	#NULL!	2	1954	6	30	1	1	1	7	4	2001	4	#NULL!	#NULL!	50000	9999997	2
4785	北京市	1101141	1	2021-07-23 15:21:00	4	3	3	1	2	#NULL!	#NULL!	#NULL!	#NULL!	#NULL!	#NULL!	#NULL!	#NULL!	#NULL!	#NULL!	2	2	1	1	#NULL!	#NULL!	#NULL!	#NULL!	#NULL!	#NULL!	#NULL!	#NULL!	#NULL!	#NULL!	1	1980	8	15	1	1	2	12	4	2003	1	2	7	360000	360000	2
2685	北京市	1101083	1	2021-07-13 17:29:00	6	1	2	6	2	6	9	#NULL!	#NULL!	#NULL!	#NULL!	#NULL!	#NULL!	#NULL!	#NULL!	1	2	2	2	2	2	#NULL!	#NULL!	#NULL!	#NULL!	#NULL!	#NULL!	#NULL!	#NULL!	2	1948	4	20	1	1	1	9	4	1984	6	2	5	72000	0	2
3960	北京市	1101143	1	2021-07-18 11:05:00	1	2	#NULL!	#NULL!	#NULL!	#NULL!	#NULL!	#NULL!	#NULL!	#NULL!	#NULL!	#NULL!	#NULL!	#NULL!	#NULL!	2	#NULL!	#NULL!	#NULL!	#NULL!	#NULL!	#NULL!	#NULL!	#NULL!	#NULL!	#NULL!	#NULL!	#NULL!	#NULL!	1	1979	6	18	1	1	1	4	4	1995	#NULL!	#NULL!	#NULL!	300000	300000	1
4268	北京市	1101154	1	2021-07-20 16:32:00	8	2	2	2	2	9	9	9	10	#NULL!	#NULL!	#NULL!	#NULL!	#NULL!	#NULL!	2	2	2	2	2	2	2	2	#NULL!	#NULL!	#NULL!	#NULL!	#NULL!	#NULL!	2	1939	1	7	1	16	8	1	#NULL!	#NULL!	#NULL!	#NULL!	#NULL!	7200	0	1
6961	北京市	1101172	2	2021-08-01 18:27:00	3	1	2	2	#NULL!	#NULL!	#NULL!	#NULL!	#NULL!	#NULL!	#NULL!	#NULL!	#NULL!	#NULL!	#NULL!	1	2	2	#NULL!	#NULL!	#NULL!	#NULL!	#NULL!	#NULL!	#NULL!	#NULL!	#NULL!	#NULL!	#NULL!	1	1960	7	29	1	1	1	6	4	1978	5	#NULL!	#NULL!	60000	60000	1
2976	北京市	1101056	1	2021-07-14 15:01:00	5	1	2	6	9	9	#NULL!	#NULL!	#NULL!	#NULL!	#NULL!	#NULL!	#NULL!	#NULL!	#NULL!	1	1	1	1	1	#NULL!	#NULL!	#NULL!	#NULL!	#NULL!	#NULL!	#NULL!	#NULL!	#NULL!	1	1955	8	21	1	1	1	12	4	1977	5	2	8	50000	0	2
4059	北京市	1101015	1	2021-07-18 19:41:00	0	#NULL!	#NULL!	#NULL!	#NULL!	#NULL!	#NULL!	#NULL!	#NULL!	#NULL!	#NULL!	#NULL!	#NULL!	#NULL!	#NULL!	#NULL!	#NULL!	#NULL!	#NULL!	#NULL!	#NULL!	#NULL!	#NULL!	#NULL!	#NULL!	#NULL!	#NULL!	#NULL!	#NULL!	1	1977	99	99	1	1	1	12	4	1999	2	1	8	400000	400000	2
6730	北京市	1101013	1	2021-07-30 15:50:00	1	1	#NULL!	#NULL!	#NULL!	#NULL!	#NULL!	#NULL!	#NULL!	#NULL!	#NULL!	#NULL!	#NULL!	#NULL!	#NULL!	1	#NULL!	#NULL!	#NULL!	#NULL!	#NULL!	#NULL!	#NULL!	#NULL!	#NULL!	#NULL!	#NULL!	#NULL!	#NULL!	2	1985	9	10	1	1	1	12	4	2003	4	4	2	60000	60000	2
1257	北京市	1101022	1	2021-07-06 16:32:00	0	#NULL!	#NULL!	#NULL!	#NULL!	#NULL!	#NULL!	#NULL!	#NULL!	#NULL!	#NULL!	#NULL!	#NULL!	#NULL!	#NULL!	#NULL!	#NULL!	#NULL!	#NULL!	#NULL!	#NULL!	#NULL!	#NULL!	#NULL!	#NULL!	#NULL!	#NULL!	#NULL!	#NULL!	2	1952	9	6	1	1	1	12	4	1989	5	1	12	100000	100000	2
6978	北京市	1101111	1	2021-08-01 16:30:00	5	3	3	1	2	2	#NULL!	#NULL!	#NULL!	#NULL!	#NULL!	#NULL!	#NULL!	#NULL!	#NULL!	1	1	1	1	1	#NULL!	#NULL!	#NULL!	#NULL!	#NULL!	#NULL!	#NULL!	#NULL!	#NULL!	1	1985	4	16	1	1	1	9	4	2012	5	5	12	100000	100000	2
6857	北京市	1101171	1	2021-07-31 17:59:00	4	1	2	6	9	#NULL!	#NULL!	#NULL!	#NULL!	#NULL!	#NULL!	#NULL!	#NULL!	#NULL!	#NULL!	2	2	2	2	#NULL!	#NULL!	#NULL!	#NULL!	#NULL!	#NULL!	#NULL!	#NULL!	#NULL!	#NULL!	1	1954	4	23	1	1	1	7	4	1984	5	#NULL!	#NULL!	90000	0	2
5167	北京市	1101061	1	2021-07-24 15:56:00	2	1	2	#NULL!	#NULL!	#NULL!	#NULL!	#NULL!	#NULL!	#NULL!	#NULL!	#NULL!	#NULL!	#NULL!	#NULL!	1	1	#NULL!	#NULL!	#NULL!	#NULL!	#NULL!	#NULL!	#NULL!	#NULL!	#NULL!	#NULL!	#NULL!	#NULL!	1	1985	11	15	1	1	2	12	4	2010	3	2	8	300000	300000	1
3894	北京市	1101022	1	2021-07-18 14:19:00	2	4	1	#NULL!	#NULL!	#NULL!	#NULL!	#NULL!	#NULL!	#NULL!	#NULL!	#NULL!	#NULL!	#NULL!	#NULL!	2	2	#NULL!	#NULL!	#NULL!	#NULL!	#NULL!	#NULL!	#NULL!	#NULL!	#NULL!	#NULL!	#NULL!	#NULL!	2	1969	9	5	3	1	1	12	4	1991	5	1	2	500000	500000	1
6235	北京市	1101013	1	2021-07-28 14:34:00	2	1	2	#NULL!	#NULL!	#NULL!	#NULL!	#NULL!	#NULL!	#NULL!	#NULL!	#NULL!	#NULL!	#NULL!	#NULL!	1	2	#NULL!	#NULL!	#NULL!	#NULL!	#NULL!	#NULL!	#NULL!	#NULL!	#NULL!	#NULL!	#NULL!	#NULL!	1	1957	12	12	1	1	1	4	4	1974	#NULL!	#NULL!	#NULL!	20000	20000	1
2352	北京市	1101023	1	2021-07-10 15:43:00	3	1	2	2	#NULL!	#NULL!	#NULL!	#NULL!	#NULL!	#NULL!	#NULL!	#NULL!	#NULL!	#NULL!	#NULL!	1	1	1	#NULL!	#NULL!	#NULL!	#NULL!	#NULL!	#NULL!	#NULL!	#NULL!	#NULL!	#NULL!	#NULL!	2	1972	10	2	1	1	3	9	4	2009	6	3	2	150000	150000	1
6938	北京市	1101132	2	2021-08-01 16:06:00	3	3	3	5	#NULL!	#NULL!	#NULL!	#NULL!	#NULL!	#NULL!	#NULL!	#NULL!	#NULL!	#NULL!	#NULL!	2	2	2	#NULL!	#NULL!	#NULL!	#NULL!	#NULL!	#NULL!	#NULL!	#NULL!	#NULL!	#NULL!	#NULL!	1	1996	11	22	4	1	2	12	4	2019	2	3	10	100000	100000	1
3754	北京市	1101056	1	2021-07-17 09:13:00	2	1	2	#NULL!	#NULL!	#NULL!	#NULL!	#NULL!	#NULL!	#NULL!	#NULL!	#NULL!	#NULL!	#NULL!	#NULL!	1	1	#NULL!	#NULL!	#NULL!	#NULL!	#NULL!	#NULL!	#NULL!	#NULL!	#NULL!	#NULL!	#NULL!	#NULL!	1	1979	2	2	1	1	1	13	4	2005	2	1	8	400000	400000	2
4687	北京市	1101142	1	2021-07-22 19:47:00	4	1	2	6	9	#NULL!	#NULL!	#NULL!	#NULL!	#NULL!	#NULL!	#NULL!	#NULL!	#NULL!	#NULL!	1	1	1	1	#NULL!	#NULL!	#NULL!	#NULL!	#NULL!	#NULL!	#NULL!	#NULL!	#NULL!	#NULL!	1	1962	12	23	1	1	1	6	4	1981	4	#NULL!	#NULL!	48000	48000	2
6975	北京市	1101111	1	2021-08-01 13:15:00	5	1	2	6	9	9	#NULL!	#NULL!	#NULL!	#NULL!	#NULL!	#NULL!	#NULL!	#NULL!	#NULL!	1	2	2	1	1	#NULL!	#NULL!	#NULL!	#NULL!	#NULL!	#NULL!	#NULL!	#NULL!	#NULL!	2	1957	5	27	1	1	1	4	4	1975	#NULL!	#NULL!	#NULL!	40000	0	1
4728	北京市	1101132	2	2021-07-22 17:36:00	3	3	3	5	#NULL!	#NULL!	#NULL!	#NULL!	#NULL!	#NULL!	#NULL!	#NULL!	#NULL!	#NULL!	#NULL!	2	2	2	#NULL!	#NULL!	#NULL!	#NULL!	#NULL!	#NULL!	#NULL!	#NULL!	#NULL!	#NULL!	#NULL!	1	2003	1	6	1	1	1	6	1	2021	5	#NULL!	#NULL!	0	0	1
6859	北京市	1101152	1	2021-07-31 15:53:00	2	1	2	#NULL!	#NULL!	#NULL!	#NULL!	#NULL!	#NULL!	#NULL!	#NULL!	#NULL!	#NULL!	#NULL!	#NULL!	1	1	#NULL!	#NULL!	#NULL!	#NULL!	#NULL!	#NULL!	#NULL!	#NULL!	#NULL!	#NULL!	#NULL!	#NULL!	2	1988	8	3	1	1	1	12	4	2012	3	6	12	120000	100000	2
5832	北京市	1101112	1	2021-07-26 19:28:00	1	2	#NULL!	#NULL!	#NULL!	#NULL!	#NULL!	#NULL!	#NULL!	#NULL!	#NULL!	#NULL!	#NULL!	#NULL!	#NULL!	2	#NULL!	#NULL!	#NULL!	#NULL!	#NULL!	#NULL!	#NULL!	#NULL!	#NULL!	#NULL!	#NULL!	#NULL!	#NULL!	1	1971	12	10	1	1	1	11	4	2003	6	5	2	150000	150000	2
6034	北京市	1101111	1	2021-07-27 19:29:00	2	1	2	#NULL!	#NULL!	#NULL!	#NULL!	#NULL!	#NULL!	#NULL!	#NULL!	#NULL!	#NULL!	#NULL!	#NULL!	1	1	#NULL!	#NULL!	#NULL!	#NULL!	#NULL!	#NULL!	#NULL!	#NULL!	#NULL!	#NULL!	#NULL!	#NULL!	1	1979	7	16	1	1	1	9	4	1995	6	3	12	80000	80000	2
5371	北京市	1101132	2	2021-07-25 15:50:00	2	1	2	#NULL!	#NULL!	#NULL!	#NULL!	#NULL!	#NULL!	#NULL!	#NULL!	#NULL!	#NULL!	#NULL!	#NULL!	1	2	#NULL!	#NULL!	#NULL!	#NULL!	#NULL!	#NULL!	#NULL!	#NULL!	#NULL!	#NULL!	#NULL!	#NULL!	1	1967	10	20	1	1	1	3	3	#NULL!	#NULL!	#NULL!	#NULL!	24000	24000	1
5780	北京市	1101082	1	2021-07-26 15:46:00	3	1	2	2	#NULL!	#NULL!	#NULL!	#NULL!	#NULL!	#NULL!	#NULL!	#NULL!	#NULL!	#NULL!	#NULL!	2	2	2	#NULL!	#NULL!	#NULL!	#NULL!	#NULL!	#NULL!	#NULL!	#NULL!	#NULL!	#NULL!	#NULL!	2	1963	12	5	1	1	1	1	#NULL!	#NULL!	#NULL!	#NULL!	#NULL!	20000	20000	1
4836	北京市	1101141	1	2021-07-23 19:41:00	3	1	2	4	#NULL!	#NULL!	#NULL!	#NULL!	#NULL!	#NULL!	#NULL!	#NULL!	#NULL!	#NULL!	#NULL!	1	1	1	#NULL!	#NULL!	#NULL!	#NULL!	#NULL!	#NULL!	#NULL!	#NULL!	#NULL!	#NULL!	#NULL!	2	1986	11	20	1	1	1	13	4	2012	1	2	4	200000	200000	2
6284	北京市	1101111	1	2021-07-28 19:55:00	0	#NULL!	#NULL!	#NULL!	#NULL!	#NULL!	#NULL!	#NULL!	#NULL!	#NULL!	#NULL!	#NULL!	#NULL!	#NULL!	#NULL!	#NULL!	#NULL!	#NULL!	#NULL!	#NULL!	#NULL!	#NULL!	#NULL!	#NULL!	#NULL!	#NULL!	#NULL!	#NULL!	#NULL!	1	1988	3	4	1	1	1	12	4	2002	4	5	8	100000	100000	1
2315	北京市	1101015	1	2021-07-10 11:06:00	0	#NULL!	#NULL!	#NULL!	#NULL!	#NULL!	#NULL!	#NULL!	#NULL!	#NULL!	#NULL!	#NULL!	#NULL!	#NULL!	#NULL!	#NULL!	#NULL!	#NULL!	#NULL!	#NULL!	#NULL!	#NULL!	#NULL!	#NULL!	#NULL!	#NULL!	#NULL!	#NULL!	#NULL!	1	1998	11	26	1	1	1	4	4	2012	#NULL!	#NULL!	#NULL!	72000	72000	1
1597	北京市	1101022	1	2021-07-07 10:37:00	3	3	3	5	#NULL!	#NULL!	#NULL!	#NULL!	#NULL!	#NULL!	#NULL!	#NULL!	#NULL!	#NULL!	#NULL!	1	1	1	#NULL!	#NULL!	#NULL!	#NULL!	#NULL!	#NULL!	#NULL!	#NULL!	#NULL!	#NULL!	#NULL!	1	2000	12	12	1	1	1	12	1	2019	1	2	2	0	0	2
6928	北京市	1101171	1	2021-08-01 15:22:00	2	1	2	#NULL!	#NULL!	#NULL!	#NULL!	#NULL!	#NULL!	#NULL!	#NULL!	#NULL!	#NULL!	#NULL!	#NULL!	1	2	#NULL!	#NULL!	#NULL!	#NULL!	#NULL!	#NULL!	#NULL!	#NULL!	#NULL!	#NULL!	#NULL!	#NULL!	2	1967	5	19	1	1	1	4	4	1980	#NULL!	#NULL!	#NULL!	24000	0	1
6285	北京市	1101111	1	2021-07-28 19:39:00	1	2	#NULL!	#NULL!	#NULL!	#NULL!	#NULL!	#NULL!	#NULL!	#NULL!	#NULL!	#NULL!	#NULL!	#NULL!	#NULL!	2	#NULL!	#NULL!	#NULL!	#NULL!	#NULL!	#NULL!	#NULL!	#NULL!	#NULL!	#NULL!	#NULL!	#NULL!	#NULL!	2	1983	9	18	1	1	1	12	4	2006	5	1	5	130000	130000	1
4408	北京市	1101021	1	2021-07-21 15:36:00	0	#NULL!	#NULL!	#NULL!	#NULL!	#NULL!	#NULL!	#NULL!	#NULL!	#NULL!	#NULL!	#NULL!	#NULL!	#NULL!	#NULL!	#NULL!	#NULL!	#NULL!	#NULL!	#NULL!	#NULL!	#NULL!	#NULL!	#NULL!	#NULL!	#NULL!	#NULL!	#NULL!	#NULL!	2	1962	7	3	1	1	1	6	4	9998	4	#NULL!	#NULL!	48000	48000	1
4578	北京市	1101082	1	2021-07-22 16:00:00	4	1	2	6	9	#NULL!	#NULL!	#NULL!	#NULL!	#NULL!	#NULL!	#NULL!	#NULL!	#NULL!	#NULL!	1	1	1	1	#NULL!	#NULL!	#NULL!	#NULL!	#NULL!	#NULL!	#NULL!	#NULL!	#NULL!	#NULL!	2	1960	8	22	3	1	1	6	4	1979	2	#NULL!	#NULL!	24000	0	1
1269	北京市	1101013	1	2021-07-06 16:45:00	3	1	4	2	#NULL!	#NULL!	#NULL!	#NULL!	#NULL!	#NULL!	#NULL!	#NULL!	#NULL!	#NULL!	#NULL!	1	1	1	#NULL!	#NULL!	#NULL!	#NULL!	#NULL!	#NULL!	#NULL!	#NULL!	#NULL!	#NULL!	#NULL!	2	1992	12	18	1	1	1	13	4	2015	4	3	12	170000	170000	1
3158	北京市	1101143	1	2021-07-15 10:30:00	1	1	#NULL!	#NULL!	#NULL!	#NULL!	#NULL!	#NULL!	#NULL!	#NULL!	#NULL!	#NULL!	#NULL!	#NULL!	#NULL!	1	#NULL!	#NULL!	#NULL!	#NULL!	#NULL!	#NULL!	#NULL!	#NULL!	#NULL!	#NULL!	#NULL!	#NULL!	#NULL!	1	1967	1	26	1	1	1	4	2	1979	#NULL!	#NULL!	#NULL!	12000	0	1
148	北京市	1101021	1	2021-07-02 09:09:00	4	1	11	3	3	#NULL!	#NULL!	#NULL!	#NULL!	#NULL!	#NULL!	#NULL!	#NULL!	#NULL!	#NULL!	1	1	1	1	#NULL!	#NULL!	#NULL!	#NULL!	#NULL!	#NULL!	#NULL!	#NULL!	#NULL!	#NULL!	1	1970	6	28	1	1	1	12	4	1992	1	1	8	500000	500000	2
2648	北京市	1101023	1	2021-07-13 10:56:00	3	1	2	6	#NULL!	#NULL!	#NULL!	#NULL!	#NULL!	#NULL!	#NULL!	#NULL!	#NULL!	#NULL!	#NULL!	1	1	1	#NULL!	#NULL!	#NULL!	#NULL!	#NULL!	#NULL!	#NULL!	#NULL!	#NULL!	#NULL!	#NULL!	1	1960	1	7	1	1	1	4	4	1976	#NULL!	#NULL!	#NULL!	42000	42000	2
1889	北京市	1101022	1	2021-07-08 15:00:00	0	#NULL!	#NULL!	#NULL!	#NULL!	#NULL!	#NULL!	#NULL!	#NULL!	#NULL!	#NULL!	#NULL!	#NULL!	#NULL!	#NULL!	#NULL!	#NULL!	#NULL!	#NULL!	#NULL!	#NULL!	#NULL!	#NULL!	#NULL!	#NULL!	#NULL!	#NULL!	#NULL!	#NULL!	1	1993	2	16	1	1	1	13	4	2019	1	2	8	100000	100000	2
5035	北京市	1101082	1	2021-07-24 15:06:00	3	1	2	2	#NULL!	#NULL!	#NULL!	#NULL!	#NULL!	#NULL!	#NULL!	#NULL!	#NULL!	#NULL!	#NULL!	1	1	1	#NULL!	#NULL!	#NULL!	#NULL!	#NULL!	#NULL!	#NULL!	#NULL!	#NULL!	#NULL!	#NULL!	1	1984	1	22	1	1	1	12	4	2007	2	2	8	150000	150000	1
2489	北京市	1101013	1	2021-07-11 16:17:00	1	1	#NULL!	#NULL!	#NULL!	#NULL!	#NULL!	#NULL!	#NULL!	#NULL!	#NULL!	#NULL!	#NULL!	#NULL!	#NULL!	1	#NULL!	#NULL!	#NULL!	#NULL!	#NULL!	#NULL!	#NULL!	#NULL!	#NULL!	#NULL!	#NULL!	#NULL!	#NULL!	1	1956	3	6	1	1	1	7	4	9998	5	#NULL!	#NULL!	60000	60000	2
5632	北京市	1101064	1	2021-07-25 11:07:00	2	1	2	#NULL!	#NULL!	#NULL!	#NULL!	#NULL!	#NULL!	#NULL!	#NULL!	#NULL!	#NULL!	#NULL!	#NULL!	1	1	#NULL!	#NULL!	#NULL!	#NULL!	#NULL!	#NULL!	#NULL!	#NULL!	#NULL!	#NULL!	#NULL!	#NULL!	1	1969	6	18	1	1	1	4	4	1986	#NULL!	#NULL!	#NULL!	30000	30000	1
5648	北京市	1101011	1	2021-07-26 09:45:00	4	1	2	6	9	#NULL!	#NULL!	#NULL!	#NULL!	#NULL!	#NULL!	#NULL!	#NULL!	#NULL!	#NULL!	1	2	2	2	#NULL!	#NULL!	#NULL!	#NULL!	#NULL!	#NULL!	#NULL!	#NULL!	#NULL!	#NULL!	1	1951	3	21	1	1	1	4	4	1968	#NULL!	#NULL!	#NULL!	56400	0	1
395	北京市	1101024	1	2021-07-03 15:38:00	3	7	3	3	#NULL!	#NULL!	#NULL!	#NULL!	#NULL!	#NULL!	#NULL!	#NULL!	#NULL!	#NULL!	#NULL!	2	1	1	#NULL!	#NULL!	#NULL!	#NULL!	#NULL!	#NULL!	#NULL!	#NULL!	#NULL!	#NULL!	#NULL!	2	1999	8	23	1	1	2	12	4	2021	3	1	12	0	0	2
6686	北京市	1101111	1	2021-07-30 11:39:00	0	#NULL!	#NULL!	#NULL!	#NULL!	#NULL!	#NULL!	#NULL!	#NULL!	#NULL!	#NULL!	#NULL!	#NULL!	#NULL!	#NULL!	#NULL!	#NULL!	#NULL!	#NULL!	#NULL!	#NULL!	#NULL!	#NULL!	#NULL!	#NULL!	#NULL!	#NULL!	#NULL!	#NULL!	2	2000	10	21	1	1	1	12	1	2019	1	1	2	9999997	9999997	1
3673	北京市	1101015	1	2021-07-10 17:01:00	2	1	2	#NULL!	#NULL!	#NULL!	#NULL!	#NULL!	#NULL!	#NULL!	#NULL!	#NULL!	#NULL!	#NULL!	#NULL!	2	2	#NULL!	#NULL!	#NULL!	#NULL!	#NULL!	#NULL!	#NULL!	#NULL!	#NULL!	#NULL!	#NULL!	#NULL!	1	1956	8	4	1	1	1	6	4	1975	2	#NULL!	#NULL!	50000	20000	2
6273	北京市	1101111	1	2021-07-28 17:56:00	0	#NULL!	#NULL!	#NULL!	#NULL!	#NULL!	#NULL!	#NULL!	#NULL!	#NULL!	#NULL!	#NULL!	#NULL!	#NULL!	#NULL!	#NULL!	#NULL!	#NULL!	#NULL!	#NULL!	#NULL!	#NULL!	#NULL!	#NULL!	#NULL!	#NULL!	#NULL!	#NULL!	#NULL!	2	1997	5	23	1	1	1	13	4	2021	2	1	4	50000	35000	2
11	北京市	1101021	1	2021-06-27 15:21:00	1	1	#NULL!	#NULL!	#NULL!	#NULL!	#NULL!	#NULL!	#NULL!	#NULL!	#NULL!	#NULL!	#NULL!	#NULL!	#NULL!	1	#NULL!	#NULL!	#NULL!	#NULL!	#NULL!	#NULL!	#NULL!	#NULL!	#NULL!	#NULL!	#NULL!	#NULL!	#NULL!	2	1959	3	19	1	16	3	6	4	1977	5	#NULL!	#NULL!	48000	0	1
5620	北京市	1101112	1	2021-07-25 17:02:00	4	3	3	1	2	#NULL!	#NULL!	#NULL!	#NULL!	#NULL!	#NULL!	#NULL!	#NULL!	#NULL!	#NULL!	1	1	2	1	#NULL!	#NULL!	#NULL!	#NULL!	#NULL!	#NULL!	#NULL!	#NULL!	#NULL!	#NULL!	1	1981	10	27	1	1	1	12	4	2004	3	2	4	180000	180000	2
3420	北京市	1101061	1	2021-07-16 15:34:00	3	3	3	11	#NULL!	#NULL!	#NULL!	#NULL!	#NULL!	#NULL!	#NULL!	#NULL!	#NULL!	#NULL!	#NULL!	2	2	1	#NULL!	#NULL!	#NULL!	#NULL!	#NULL!	#NULL!	#NULL!	#NULL!	#NULL!	#NULL!	#NULL!	2	1980	6	22	1	1	2	11	4	2019	6	1	5	0	0	1
4559	北京市	1101022	1	2021-07-22 11:29:00	2	3	3	#NULL!	#NULL!	#NULL!	#NULL!	#NULL!	#NULL!	#NULL!	#NULL!	#NULL!	#NULL!	#NULL!	#NULL!	2	2	#NULL!	#NULL!	#NULL!	#NULL!	#NULL!	#NULL!	#NULL!	#NULL!	#NULL!	#NULL!	#NULL!	#NULL!	2	1997	12	10	1	1	1	12	4	2018	4	4	2	100000	100000	2
6	北京市	1101021	1	2021-06-26 17:35:00	2	3	11	#NULL!	#NULL!	#NULL!	#NULL!	#NULL!	#NULL!	#NULL!	#NULL!	#NULL!	#NULL!	#NULL!	#NULL!	1	1	#NULL!	#NULL!	#NULL!	#NULL!	#NULL!	#NULL!	#NULL!	#NULL!	#NULL!	#NULL!	#NULL!	#NULL!	2	1972	12	18	1	1	1	13	4	2001	1	1	2	200000	200000	1
1846	北京市	1101015	1	2021-07-08 10:42:00	2	3	3	#NULL!	#NULL!	#NULL!	#NULL!	#NULL!	#NULL!	#NULL!	#NULL!	#NULL!	#NULL!	#NULL!	#NULL!	1	1	#NULL!	#NULL!	#NULL!	#NULL!	#NULL!	#NULL!	#NULL!	#NULL!	#NULL!	#NULL!	#NULL!	#NULL!	2	1999	4	15	1	1	1	13	1	2021	2	6	7	0	0	1
4741	北京市	1101142	1	2021-07-23 10:36:00	1	1	#NULL!	#NULL!	#NULL!	#NULL!	#NULL!	#NULL!	#NULL!	#NULL!	#NULL!	#NULL!	#NULL!	#NULL!	#NULL!	1	#NULL!	#NULL!	#NULL!	#NULL!	#NULL!	#NULL!	#NULL!	#NULL!	#NULL!	#NULL!	#NULL!	#NULL!	#NULL!	1	1987	1	3	1	1	1	6	4	2005	4	#NULL!	#NULL!	50000	50000	1
4554	北京市	1101141	1	2021-07-22 16:53:00	2	3	3	#NULL!	#NULL!	#NULL!	#NULL!	#NULL!	#NULL!	#NULL!	#NULL!	#NULL!	#NULL!	#NULL!	#NULL!	1	1	#NULL!	#NULL!	#NULL!	#NULL!	#NULL!	#NULL!	#NULL!	#NULL!	#NULL!	#NULL!	#NULL!	#NULL!	1	2002	2	26	1	1	1	12	1	2020	3	2	4	0	0	1
6171	北京市	1101111	1	2021-07-28 10:41:00	4	1	2	6	9	#NULL!	#NULL!	#NULL!	#NULL!	#NULL!	#NULL!	#NULL!	#NULL!	#NULL!	#NULL!	2	2	2	2	#NULL!	#NULL!	#NULL!	#NULL!	#NULL!	#NULL!	#NULL!	#NULL!	#NULL!	#NULL!	2	1949	10	11	1	1	1	4	4	1966	#NULL!	#NULL!	#NULL!	8000	8000	1
3407	北京市	1101083	1	2021-07-15 16:56:00	4	1	2	6	9	#NULL!	#NULL!	#NULL!	#NULL!	#NULL!	#NULL!	#NULL!	#NULL!	#NULL!	#NULL!	2	2	2	1	#NULL!	#NULL!	#NULL!	#NULL!	#NULL!	#NULL!	#NULL!	#NULL!	#NULL!	#NULL!	2	1959	9	5	1	1	1	6	4	1975	4	#NULL!	#NULL!	30000	9999997	1
4819	北京市	1101082	1	2021-07-23 11:05:00	2	3	5	#NULL!	#NULL!	#NULL!	#NULL!	#NULL!	#NULL!	#NULL!	#NULL!	#NULL!	#NULL!	#NULL!	#NULL!	1	1	#NULL!	#NULL!	#NULL!	#NULL!	#NULL!	#NULL!	#NULL!	#NULL!	#NULL!	#NULL!	#NULL!	#NULL!	2	1981	98	98	2	1	1	12	4	2000	2	1	2	60000	60000	2
4813	北京市	1101141	1	2021-07-22 15:11:00	2	2	2	#NULL!	#NULL!	#NULL!	#NULL!	#NULL!	#NULL!	#NULL!	#NULL!	#NULL!	#NULL!	#NULL!	#NULL!	1	1	#NULL!	#NULL!	#NULL!	#NULL!	#NULL!	#NULL!	#NULL!	#NULL!	#NULL!	#NULL!	#NULL!	#NULL!	2	1931	2	98	1	1	1	3	4	9998	#NULL!	#NULL!	#NULL!	4700	0	1
2388	北京市	1101015	1	2021-07-10 14:28:00	3	1	2	2	#NULL!	#NULL!	#NULL!	#NULL!	#NULL!	#NULL!	#NULL!	#NULL!	#NULL!	#NULL!	#NULL!	1	2	1	#NULL!	#NULL!	#NULL!	#NULL!	#NULL!	#NULL!	#NULL!	#NULL!	#NULL!	#NULL!	#NULL!	2	1973	5	99	1	16	4	3	4	9998	#NULL!	#NULL!	#NULL!	20000	20000	1
6737	北京市	1101152	1	2021-07-30 16:36:00	2	3	3	#NULL!	#NULL!	#NULL!	#NULL!	#NULL!	#NULL!	#NULL!	#NULL!	#NULL!	#NULL!	#NULL!	#NULL!	2	2	#NULL!	#NULL!	#NULL!	#NULL!	#NULL!	#NULL!	#NULL!	#NULL!	#NULL!	#NULL!	#NULL!	#NULL!	1	1993	1	1	1	1	1	13	4	2021	2	1	7	0	0	2
4054	北京市	1101056	1	2021-07-18 12:10:00	0	#NULL!	#NULL!	#NULL!	#NULL!	#NULL!	#NULL!	#NULL!	#NULL!	#NULL!	#NULL!	#NULL!	#NULL!	#NULL!	#NULL!	#NULL!	#NULL!	#NULL!	#NULL!	#NULL!	#NULL!	#NULL!	#NULL!	#NULL!	#NULL!	#NULL!	#NULL!	#NULL!	#NULL!	1	1992	1	22	1	1	2	13	4	2017	1	1	8	180000	180000	2
6835	北京市	1101171	1	2021-07-31 09:46:00	2	1	2	#NULL!	#NULL!	#NULL!	#NULL!	#NULL!	#NULL!	#NULL!	#NULL!	#NULL!	#NULL!	#NULL!	#NULL!	2	2	#NULL!	#NULL!	#NULL!	#NULL!	#NULL!	#NULL!	#NULL!	#NULL!	#NULL!	#NULL!	#NULL!	#NULL!	1	1952	6	4	1	1	1	4	2	1965	#NULL!	#NULL!	#NULL!	40000	10000	1
6700	北京市	1101013	1	2021-07-30 14:27:00	1	1	#NULL!	#NULL!	#NULL!	#NULL!	#NULL!	#NULL!	#NULL!	#NULL!	#NULL!	#NULL!	#NULL!	#NULL!	#NULL!	1	#NULL!	#NULL!	#NULL!	#NULL!	#NULL!	#NULL!	#NULL!	#NULL!	#NULL!	#NULL!	#NULL!	#NULL!	#NULL!	2	1990	6	1	1	1	1	11	4	2014	4	2	2	70000	70000	2
6903	北京市	1101171	1	2021-07-31 11:41:00	5	3	3	1	2	2	#NULL!	#NULL!	#NULL!	#NULL!	#NULL!	#NULL!	#NULL!	#NULL!	#NULL!	1	2	1	1	1	#NULL!	#NULL!	#NULL!	#NULL!	#NULL!	#NULL!	#NULL!	#NULL!	#NULL!	1	1987	6	29	1	1	1	10	4	2007	4	4	8	60000	60000	2
6908	北京市	1101011	1	2021-08-01 09:48:00	4	3	1	5	2	#NULL!	#NULL!	#NULL!	#NULL!	#NULL!	#NULL!	#NULL!	#NULL!	#NULL!	#NULL!	2	1	2	1	#NULL!	#NULL!	#NULL!	#NULL!	#NULL!	#NULL!	#NULL!	#NULL!	#NULL!	#NULL!	2	1978	2	3	1	1	1	11	4	2011	5	5	14	70000	70000	2
4779	北京市	1101064	1	2021-07-23 10:54:00	4	1	2	6	7	#NULL!	#NULL!	#NULL!	#NULL!	#NULL!	#NULL!	#NULL!	#NULL!	#NULL!	#NULL!	1	1	1	1	#NULL!	#NULL!	#NULL!	#NULL!	#NULL!	#NULL!	#NULL!	#NULL!	#NULL!	#NULL!	2	1954	12	9	1	1	1	7	4	1976	6	#NULL!	#NULL!	42000	9999997	2
3698	北京市	1101015	1	2021-07-17 15:15:00	0	#NULL!	#NULL!	#NULL!	#NULL!	#NULL!	#NULL!	#NULL!	#NULL!	#NULL!	#NULL!	#NULL!	#NULL!	#NULL!	#NULL!	#NULL!	#NULL!	#NULL!	#NULL!	#NULL!	#NULL!	#NULL!	#NULL!	#NULL!	#NULL!	#NULL!	#NULL!	#NULL!	#NULL!	2	1960	3	8	1	14	1	6	4	1978	2	#NULL!	#NULL!	38400	38400	1
6047	北京市	1101111	1	2021-07-27 19:55:00	2	1	2	#NULL!	#NULL!	#NULL!	#NULL!	#NULL!	#NULL!	#NULL!	#NULL!	#NULL!	#NULL!	#NULL!	#NULL!	1	1	#NULL!	#NULL!	#NULL!	#NULL!	#NULL!	#NULL!	#NULL!	#NULL!	#NULL!	#NULL!	#NULL!	#NULL!	1	1982	9	13	1	1	1	11	4	2007	5	5	8	70000	70000	2
4514	北京市	1101064	1	2021-07-22 11:06:00	2	1	2	#NULL!	#NULL!	#NULL!	#NULL!	#NULL!	#NULL!	#NULL!	#NULL!	#NULL!	#NULL!	#NULL!	#NULL!	1	1	#NULL!	#NULL!	#NULL!	#NULL!	#NULL!	#NULL!	#NULL!	#NULL!	#NULL!	#NULL!	#NULL!	#NULL!	2	1954	4	25	1	16	2	4	4	1970	#NULL!	#NULL!	#NULL!	30000	0	1
4147	北京市	1101056	1	2021-07-19 11:05:00	1	1	#NULL!	#NULL!	#NULL!	#NULL!	#NULL!	#NULL!	#NULL!	#NULL!	#NULL!	#NULL!	#NULL!	#NULL!	#NULL!	1	#NULL!	#NULL!	#NULL!	#NULL!	#NULL!	#NULL!	#NULL!	#NULL!	#NULL!	#NULL!	#NULL!	#NULL!	#NULL!	2	1941	8	28	2	11	1	11	4	1963	6	1	13	108000	9999997	1
4387	北京市	1101154	1	2021-07-21 10:43:00	3	1	2	2	#NULL!	#NULL!	#NULL!	#NULL!	#NULL!	#NULL!	#NULL!	#NULL!	#NULL!	#NULL!	#NULL!	1	1	1	#NULL!	#NULL!	#NULL!	#NULL!	#NULL!	#NULL!	#NULL!	#NULL!	#NULL!	#NULL!	#NULL!	1	1978	10	12	1	1	3	12	4	2002	4	2	8	170000	170000	1
4303	北京市	1101015	1	2021-07-20 17:01:00	1	1	#NULL!	#NULL!	#NULL!	#NULL!	#NULL!	#NULL!	#NULL!	#NULL!	#NULL!	#NULL!	#NULL!	#NULL!	#NULL!	1	#NULL!	#NULL!	#NULL!	#NULL!	#NULL!	#NULL!	#NULL!	#NULL!	#NULL!	#NULL!	#NULL!	#NULL!	#NULL!	2	1975	4	29	1	1	2	12	4	1998	3	2	5	300000	300000	1
1	北京市	1101024	1	2021-06-22 11:56:00	3	6	6	1	#NULL!	#NULL!	#NULL!	#NULL!	#NULL!	#NULL!	#NULL!	#NULL!	#NULL!	#NULL!	#NULL!	1	1	1	#NULL!	#NULL!	#NULL!	#NULL!	#NULL!	#NULL!	#NULL!	#NULL!	#NULL!	#NULL!	#NULL!	2	1985	11	1	1	1	2	11	4	2019	2	1	2	60000	60000	1
6756	北京市	1101013	1	2021-07-30 16:24:00	0	#NULL!	#NULL!	#NULL!	#NULL!	#NULL!	#NULL!	#NULL!	#NULL!	#NULL!	#NULL!	#NULL!	#NULL!	#NULL!	#NULL!	#NULL!	#NULL!	#NULL!	#NULL!	#NULL!	#NULL!	#NULL!	#NULL!	#NULL!	#NULL!	#NULL!	#NULL!	#NULL!	#NULL!	1	1978	3	5	1	1	1	9	4	1998	4	5	3	120000	120000	1
317	北京市	1101021	1	2021-07-02 16:48:00	2	3	3	#NULL!	#NULL!	#NULL!	#NULL!	#NULL!	#NULL!	#NULL!	#NULL!	#NULL!	#NULL!	#NULL!	#NULL!	2	2	#NULL!	#NULL!	#NULL!	#NULL!	#NULL!	#NULL!	#NULL!	#NULL!	#NULL!	#NULL!	#NULL!	#NULL!	1	1994	10	29	1	1	1	12	4	2018	2	1	7	200000	200000	1
4933	北京市	1101022	1	2021-07-23 16:39:00	5	3	1	2	6	9	#NULL!	#NULL!	#NULL!	#NULL!	#NULL!	#NULL!	#NULL!	#NULL!	#NULL!	1	1	1	1	1	#NULL!	#NULL!	#NULL!	#NULL!	#NULL!	#NULL!	#NULL!	#NULL!	#NULL!	2	1961	5	31	1	1	1	6	4	1979	3	#NULL!	#NULL!	50000	0	1
6172	北京市	1101111	1	2021-07-28 12:24:00	1	11	#NULL!	#NULL!	#NULL!	#NULL!	#NULL!	#NULL!	#NULL!	#NULL!	#NULL!	#NULL!	#NULL!	#NULL!	#NULL!	2	#NULL!	#NULL!	#NULL!	#NULL!	#NULL!	#NULL!	#NULL!	#NULL!	#NULL!	#NULL!	#NULL!	#NULL!	#NULL!	1	1993	10	17	1	1	1	12	4	2015	2	1	12	450000	450000	1
5126	北京市	1101132	2	2021-07-24 17:24:00	2	3	3	#NULL!	#NULL!	#NULL!	#NULL!	#NULL!	#NULL!	#NULL!	#NULL!	#NULL!	#NULL!	#NULL!	#NULL!	2	2	#NULL!	#NULL!	#NULL!	#NULL!	#NULL!	#NULL!	#NULL!	#NULL!	#NULL!	#NULL!	#NULL!	#NULL!	2	2000	6	15	1	1	1	12	1	2018	1	1	5	1000	1000	2
13	北京市	1101021	1	2021-06-26 16:42:00	2	2	9	#NULL!	#NULL!	#NULL!	#NULL!	#NULL!	#NULL!	#NULL!	#NULL!	#NULL!	#NULL!	#NULL!	#NULL!	2	1	#NULL!	#NULL!	#NULL!	#NULL!	#NULL!	#NULL!	#NULL!	#NULL!	#NULL!	#NULL!	#NULL!	#NULL!	2	1950	4	16	1	1	1	4	4	1966	#NULL!	#NULL!	#NULL!	50400	0	1
3232	北京市	1101143	1	2021-07-15 18:38:00	2	1	2	#NULL!	#NULL!	#NULL!	#NULL!	#NULL!	#NULL!	#NULL!	#NULL!	#NULL!	#NULL!	#NULL!	#NULL!	1	1	#NULL!	#NULL!	#NULL!	#NULL!	#NULL!	#NULL!	#NULL!	#NULL!	#NULL!	#NULL!	#NULL!	#NULL!	2	1989	3	16	1	1	1	9	1	2020	4	6	4	70000	70000	1
2910	北京市	1101143	1	2021-07-14 15:43:00	3	1	2	6	#NULL!	#NULL!	#NULL!	#NULL!	#NULL!	#NULL!	#NULL!	#NULL!	#NULL!	#NULL!	#NULL!	2	2	2	#NULL!	#NULL!	#NULL!	#NULL!	#NULL!	#NULL!	#NULL!	#NULL!	#NULL!	#NULL!	#NULL!	1	1971	5	29	1	1	1	6	4	1991	3	#NULL!	#NULL!	80000	70000	1
5615	北京市	1101112	1	2021-07-25 18:47:00	3	1	2	2	#NULL!	#NULL!	#NULL!	#NULL!	#NULL!	#NULL!	#NULL!	#NULL!	#NULL!	#NULL!	#NULL!	1	1	1	#NULL!	#NULL!	#NULL!	#NULL!	#NULL!	#NULL!	#NULL!	#NULL!	#NULL!	#NULL!	#NULL!	2	1991	1	31	1	1	1	11	4	2018	6	5	2	100000	100000	1
1737	北京市	1101023	1	2021-07-07 11:00:00	3	1	2	6	#NULL!	#NULL!	#NULL!	#NULL!	#NULL!	#NULL!	#NULL!	#NULL!	#NULL!	#NULL!	#NULL!	1	1	1	#NULL!	#NULL!	#NULL!	#NULL!	#NULL!	#NULL!	#NULL!	#NULL!	#NULL!	#NULL!	#NULL!	2	1951	10	7	1	1	1	4	4	1969	#NULL!	#NULL!	#NULL!	48000	48000	1
6013	北京市	1101011	1	2021-07-27 19:00:00	1	2	#NULL!	#NULL!	#NULL!	#NULL!	#NULL!	#NULL!	#NULL!	#NULL!	#NULL!	#NULL!	#NULL!	#NULL!	#NULL!	1	#NULL!	#NULL!	#NULL!	#NULL!	#NULL!	#NULL!	#NULL!	#NULL!	#NULL!	#NULL!	#NULL!	#NULL!	#NULL!	2	1971	7	16	1	1	1	13	4	2006	5	5	12	180000	180000	2
6590	北京市	1101111	1	2021-07-29 19:32:00	2	1	2	#NULL!	#NULL!	#NULL!	#NULL!	#NULL!	#NULL!	#NULL!	#NULL!	#NULL!	#NULL!	#NULL!	#NULL!	1	1	#NULL!	#NULL!	#NULL!	#NULL!	#NULL!	#NULL!	#NULL!	#NULL!	#NULL!	#NULL!	#NULL!	#NULL!	2	1969	6	9	1	1	1	10	4	1993	4	3	8	100000	100000	1
2224	北京市	1101023	1	2021-07-09 17:51:00	0	#NULL!	#NULL!	#NULL!	#NULL!	#NULL!	#NULL!	#NULL!	#NULL!	#NULL!	#NULL!	#NULL!	#NULL!	#NULL!	#NULL!	#NULL!	#NULL!	#NULL!	#NULL!	#NULL!	#NULL!	#NULL!	#NULL!	#NULL!	#NULL!	#NULL!	#NULL!	#NULL!	#NULL!	2	1958	3	3	1	1	1	6	4	1976	4	#NULL!	#NULL!	50400	50400	1
5034	北京市	1101082	1	2021-07-24 11:24:00	1	1	#NULL!	#NULL!	#NULL!	#NULL!	#NULL!	#NULL!	#NULL!	#NULL!	#NULL!	#NULL!	#NULL!	#NULL!	#NULL!	1	#NULL!	#NULL!	#NULL!	#NULL!	#NULL!	#NULL!	#NULL!	#NULL!	#NULL!	#NULL!	#NULL!	#NULL!	#NULL!	2	1987	9	17	1	11	6	6	4	2001	2	#NULL!	#NULL!	0	0	1
5770	北京市	1101082	1	2021-07-26 16:41:00	1	2	#NULL!	#NULL!	#NULL!	#NULL!	#NULL!	#NULL!	#NULL!	#NULL!	#NULL!	#NULL!	#NULL!	#NULL!	#NULL!	1	#NULL!	#NULL!	#NULL!	#NULL!	#NULL!	#NULL!	#NULL!	#NULL!	#NULL!	#NULL!	#NULL!	#NULL!	#NULL!	2	1982	6	2	1	1	1	12	4	2010	1	3	5	50000	50000	1
6614	北京市	1101111	1	2021-07-29 20:42:00	2	3	3	#NULL!	#NULL!	#NULL!	#NULL!	#NULL!	#NULL!	#NULL!	#NULL!	#NULL!	#NULL!	#NULL!	#NULL!	1	1	#NULL!	#NULL!	#NULL!	#NULL!	#NULL!	#NULL!	#NULL!	#NULL!	#NULL!	#NULL!	#NULL!	#NULL!	1	2001	5	17	1	1	1	12	1	2019	2	1	8	9999997	9999997	1
1855	北京市	1101022	1	2021-07-08 11:24:00	1	1	#NULL!	#NULL!	#NULL!	#NULL!	#NULL!	#NULL!	#NULL!	#NULL!	#NULL!	#NULL!	#NULL!	#NULL!	#NULL!	1	#NULL!	#NULL!	#NULL!	#NULL!	#NULL!	#NULL!	#NULL!	#NULL!	#NULL!	#NULL!	#NULL!	#NULL!	#NULL!	1	1952	3	9	1	1	1	7	4	1991	6	#NULL!	#NULL!	50000	0	1
2386	北京市	1101015	1	2021-07-10 18:51:00	1	1	#NULL!	#NULL!	#NULL!	#NULL!	#NULL!	#NULL!	#NULL!	#NULL!	#NULL!	#NULL!	#NULL!	#NULL!	#NULL!	1	#NULL!	#NULL!	#NULL!	#NULL!	#NULL!	#NULL!	#NULL!	#NULL!	#NULL!	#NULL!	#NULL!	#NULL!	#NULL!	2	1985	5	2	1	1	1	5	4	2004	2	#NULL!	#NULL!	150000	110000	1
4483	北京市	1101011	1	2021-07-20 15:58:00	4	1	2	6	9	#NULL!	#NULL!	#NULL!	#NULL!	#NULL!	#NULL!	#NULL!	#NULL!	#NULL!	#NULL!	1	1	1	1	#NULL!	#NULL!	#NULL!	#NULL!	#NULL!	#NULL!	#NULL!	#NULL!	#NULL!	#NULL!	1	1950	1	27	1	1	1	4	4	1966	#NULL!	#NULL!	#NULL!	55209	0	2
6178	北京市	1101132	2	2021-07-25 18:28:00	0	#NULL!	#NULL!	#NULL!	#NULL!	#NULL!	#NULL!	#NULL!	#NULL!	#NULL!	#NULL!	#NULL!	#NULL!	#NULL!	#NULL!	#NULL!	#NULL!	#NULL!	#NULL!	#NULL!	#NULL!	#NULL!	#NULL!	#NULL!	#NULL!	#NULL!	#NULL!	#NULL!	#NULL!	1	1995	9	3	1	1	2	11	4	2021	2	4	12	100000	100000	2
4724	北京市	1101011	1	2021-07-22 10:11:00	4	3	3	1	11	#NULL!	#NULL!	#NULL!	#NULL!	#NULL!	#NULL!	#NULL!	#NULL!	#NULL!	#NULL!	2	2	1	1	#NULL!	#NULL!	#NULL!	#NULL!	#NULL!	#NULL!	#NULL!	#NULL!	#NULL!	#NULL!	1	1982	9	26	1	1	1	9	4	2005	6	1	12	150000	150000	2
6929	北京市	1101171	1	2021-08-01 07:15:00	4	1	2	6	9	#NULL!	#NULL!	#NULL!	#NULL!	#NULL!	#NULL!	#NULL!	#NULL!	#NULL!	#NULL!	1	2	2	2	#NULL!	#NULL!	#NULL!	#NULL!	#NULL!	#NULL!	#NULL!	#NULL!	#NULL!	#NULL!	1	1968	11	12	1	1	1	4	4	1985	#NULL!	#NULL!	#NULL!	30000	30000	1
4591	北京市	1101082	1	2021-07-22 15:15:00	4	1	2	6	9	#NULL!	#NULL!	#NULL!	#NULL!	#NULL!	#NULL!	#NULL!	#NULL!	#NULL!	#NULL!	1	1	1	1	#NULL!	#NULL!	#NULL!	#NULL!	#NULL!	#NULL!	#NULL!	#NULL!	#NULL!	#NULL!	2	1938	2	23	1	1	1	7	4	1962	6	#NULL!	#NULL!	56340	56340	2
3209	北京市	1101023	1	2021-07-14 14:49:00	1	9	#NULL!	#NULL!	#NULL!	#NULL!	#NULL!	#NULL!	#NULL!	#NULL!	#NULL!	#NULL!	#NULL!	#NULL!	#NULL!	1	#NULL!	#NULL!	#NULL!	#NULL!	#NULL!	#NULL!	#NULL!	#NULL!	#NULL!	#NULL!	#NULL!	#NULL!	#NULL!	2	1947	7	14	1	1	1	3	4	9998	#NULL!	#NULL!	#NULL!	55200	55200	1
7016	北京市	1101171	1	2021-08-02 16:11:00	8	3	1	2	6	2	6	9	9	#NULL!	#NULL!	#NULL!	#NULL!	#NULL!	#NULL!	1	1	1	1	2	2	1	2	#NULL!	#NULL!	#NULL!	#NULL!	#NULL!	#NULL!	1	1966	6	7	1	1	1	4	4	1983	#NULL!	#NULL!	#NULL!	100000	100000	1
7074	北京市	1101154	1	2021-07-24 15:16:00	3	1	2	2	#NULL!	#NULL!	#NULL!	#NULL!	#NULL!	#NULL!	#NULL!	#NULL!	#NULL!	#NULL!	#NULL!	1	2	2	#NULL!	#NULL!	#NULL!	#NULL!	#NULL!	#NULL!	#NULL!	#NULL!	#NULL!	#NULL!	#NULL!	2	1990	4	18	1	1	1	10	4	2013	3	4	10	90000	90000	1
1207	北京市	1101015	1	2021-07-06 12:01:00	0	#NULL!	#NULL!	#NULL!	#NULL!	#NULL!	#NULL!	#NULL!	#NULL!	#NULL!	#NULL!	#NULL!	#NULL!	#NULL!	#NULL!	#NULL!	#NULL!	#NULL!	#NULL!	#NULL!	#NULL!	#NULL!	#NULL!	#NULL!	#NULL!	#NULL!	#NULL!	#NULL!	#NULL!	1	1995	5	10	1	1	2	13	4	2019	2	1	8	144000	144000	2
1736	北京市	1101023	1	2021-07-07 18:30:00	1	5	#NULL!	#NULL!	#NULL!	#NULL!	#NULL!	#NULL!	#NULL!	#NULL!	#NULL!	#NULL!	#NULL!	#NULL!	#NULL!	1	#NULL!	#NULL!	#NULL!	#NULL!	#NULL!	#NULL!	#NULL!	#NULL!	#NULL!	#NULL!	#NULL!	#NULL!	#NULL!	1	1994	3	7	1	1	1	9	1	2012	4	5	13	100000	100000	1
3868	北京市	1101056	1	2021-07-18 11:02:00	0	#NULL!	#NULL!	#NULL!	#NULL!	#NULL!	#NULL!	#NULL!	#NULL!	#NULL!	#NULL!	#NULL!	#NULL!	#NULL!	#NULL!	#NULL!	#NULL!	#NULL!	#NULL!	#NULL!	#NULL!	#NULL!	#NULL!	#NULL!	#NULL!	#NULL!	#NULL!	#NULL!	#NULL!	2	1987	2	26	1	1	5	13	1	2009	1	1	5	600000	400000	1
5352	北京市	1101141	1	2021-07-25 12:43:00	6	2	6	2	6	9	9	#NULL!	#NULL!	#NULL!	#NULL!	#NULL!	#NULL!	#NULL!	#NULL!	2	2	2	2	2	2	#NULL!	#NULL!	#NULL!	#NULL!	#NULL!	#NULL!	#NULL!	#NULL!	2	1948	5	13	1	1	1	7	4	2001	6	#NULL!	#NULL!	7000	0	2
6866	北京市	1101011	1	2021-07-31 15:41:00	13	4	5	5	11	5	5	11	1	2	3	3	5	5	#NULL!	2	2	2	2	2	2	2	1	1	2	2	2	2	#NULL!	1	1975	9	26	1	1	1	10	4	1997	3	2	8	200000	200000	1
5922	北京市	1101063	1	2021-07-27 15:21:00	2	3	3	#NULL!	#NULL!	#NULL!	#NULL!	#NULL!	#NULL!	#NULL!	#NULL!	#NULL!	#NULL!	#NULL!	#NULL!	1	1	#NULL!	#NULL!	#NULL!	#NULL!	#NULL!	#NULL!	#NULL!	#NULL!	#NULL!	#NULL!	#NULL!	#NULL!	2	1999	10	30	1	1	1	12	1	2018	2	2	2	30000	2800	2
4144	北京市	1101083	1	2021-07-19 14:58:00	6	1	2	2	2	7	7	#NULL!	#NULL!	#NULL!	#NULL!	#NULL!	#NULL!	#NULL!	#NULL!	1	2	2	2	2	2	#NULL!	#NULL!	#NULL!	#NULL!	#NULL!	#NULL!	#NULL!	#NULL!	2	1943	8	23	1	1	1	3	4	1958	#NULL!	#NULL!	#NULL!	46800	0	1
4110	北京市	1101143	1	2021-07-19 09:24:00	3	1	2	3	#NULL!	#NULL!	#NULL!	#NULL!	#NULL!	#NULL!	#NULL!	#NULL!	#NULL!	#NULL!	#NULL!	1	2	2	#NULL!	#NULL!	#NULL!	#NULL!	#NULL!	#NULL!	#NULL!	#NULL!	#NULL!	#NULL!	#NULL!	1	1987	4	3	1	1	1	4	4	2006	#NULL!	#NULL!	#NULL!	70000	50000	1
6012	北京市	1101082	1	2021-07-27 15:04:00	3	3	1	2	#NULL!	#NULL!	#NULL!	#NULL!	#NULL!	#NULL!	#NULL!	#NULL!	#NULL!	#NULL!	#NULL!	1	1	1	#NULL!	#NULL!	#NULL!	#NULL!	#NULL!	#NULL!	#NULL!	#NULL!	#NULL!	#NULL!	#NULL!	1	1990	5	28	1	1	1	9	4	2021	4	6	12	36000	36000	1
4968	北京市	1101056	1	2021-07-24 10:57:00	0	#NULL!	#NULL!	#NULL!	#NULL!	#NULL!	#NULL!	#NULL!	#NULL!	#NULL!	#NULL!	#NULL!	#NULL!	#NULL!	#NULL!	#NULL!	#NULL!	#NULL!	#NULL!	#NULL!	#NULL!	#NULL!	#NULL!	#NULL!	#NULL!	#NULL!	#NULL!	#NULL!	#NULL!	2	1993	11	9	1	1	1	12	4	2016	5	3	5	135000	135000	2
5647	北京市	1101142	1	2021-07-26 10:11:00	3	1	2	2	#NULL!	#NULL!	#NULL!	#NULL!	#NULL!	#NULL!	#NULL!	#NULL!	#NULL!	#NULL!	#NULL!	1	1	1	#NULL!	#NULL!	#NULL!	#NULL!	#NULL!	#NULL!	#NULL!	#NULL!	#NULL!	#NULL!	#NULL!	2	1976	11	26	1	1	1	7	4	1997	6	#NULL!	#NULL!	0	0	1
5671	北京市	1101142	1	2021-07-26 10:04:00	4	1	2	6	9	#NULL!	#NULL!	#NULL!	#NULL!	#NULL!	#NULL!	#NULL!	#NULL!	#NULL!	#NULL!	2	2	2	2	#NULL!	#NULL!	#NULL!	#NULL!	#NULL!	#NULL!	#NULL!	#NULL!	#NULL!	#NULL!	1	1946	10	30	1	1	1	4	2	1960	#NULL!	#NULL!	#NULL!	55200	0	1
6503	北京市	1101111	1	2021-07-29 08:33:00	1	3	#NULL!	#NULL!	#NULL!	#NULL!	#NULL!	#NULL!	#NULL!	#NULL!	#NULL!	#NULL!	#NULL!	#NULL!	#NULL!	2	#NULL!	#NULL!	#NULL!	#NULL!	#NULL!	#NULL!	#NULL!	#NULL!	#NULL!	#NULL!	#NULL!	#NULL!	#NULL!	2	1995	11	3	1	1	1	13	4	2020	3	2	13	70000	70000	1
4808	北京市	1101015	1	2021-07-23 10:23:00	2	1	2	#NULL!	#NULL!	#NULL!	#NULL!	#NULL!	#NULL!	#NULL!	#NULL!	#NULL!	#NULL!	#NULL!	#NULL!	1	1	#NULL!	#NULL!	#NULL!	#NULL!	#NULL!	#NULL!	#NULL!	#NULL!	#NULL!	#NULL!	#NULL!	#NULL!	1	1981	3	12	3	1	1	#NULL!	4	2011	2	2	12	300000	300000	2
6390	北京市	1101013	1	2021-07-29 11:03:00	1	1	#NULL!	#NULL!	#NULL!	#NULL!	#NULL!	#NULL!	#NULL!	#NULL!	#NULL!	#NULL!	#NULL!	#NULL!	#NULL!	1	#NULL!	#NULL!	#NULL!	#NULL!	#NULL!	#NULL!	#NULL!	#NULL!	#NULL!	#NULL!	#NULL!	#NULL!	#NULL!	2	1985	4	2	1	1	1	12	4	2009	4	3	2	100000	100000	2
6182	北京市	1101015	1	2021-07-28 13:21:00	2	1	2	#NULL!	#NULL!	#NULL!	#NULL!	#NULL!	#NULL!	#NULL!	#NULL!	#NULL!	#NULL!	#NULL!	#NULL!	1	1	#NULL!	#NULL!	#NULL!	#NULL!	#NULL!	#NULL!	#NULL!	#NULL!	#NULL!	#NULL!	#NULL!	#NULL!	1	1971	1	9	1	1	1	11	4	1991	3	2	8	550000	550000	2
4431	北京市	1101063	1	2021-07-21 17:03:00	2	1	2	#NULL!	#NULL!	#NULL!	#NULL!	#NULL!	#NULL!	#NULL!	#NULL!	#NULL!	#NULL!	#NULL!	#NULL!	1	1	#NULL!	#NULL!	#NULL!	#NULL!	#NULL!	#NULL!	#NULL!	#NULL!	#NULL!	#NULL!	#NULL!	#NULL!	1	1959	7	12	1	21	1	13	4	1999	5	6	14	150000	0	2
3450	北京市	1101023	1	2021-07-16 14:57:00	1	1	#NULL!	#NULL!	#NULL!	#NULL!	#NULL!	#NULL!	#NULL!	#NULL!	#NULL!	#NULL!	#NULL!	#NULL!	#NULL!	1	#NULL!	#NULL!	#NULL!	#NULL!	#NULL!	#NULL!	#NULL!	#NULL!	#NULL!	#NULL!	#NULL!	#NULL!	#NULL!	2	1954	12	9	1	1	1	7	4	1995	3	#NULL!	#NULL!	50000	50000	2
4103	北京市	1101083	1	2021-07-19 09:51:00	0	#NULL!	#NULL!	#NULL!	#NULL!	#NULL!	#NULL!	#NULL!	#NULL!	#NULL!	#NULL!	#NULL!	#NULL!	#NULL!	#NULL!	#NULL!	#NULL!	#NULL!	#NULL!	#NULL!	#NULL!	#NULL!	#NULL!	#NULL!	#NULL!	#NULL!	#NULL!	#NULL!	#NULL!	2	1949	12	20	1	1	3	9	4	9998	4	6	14	72000	0	2
1843	北京市	1101022	1	2021-07-08 09:48:00	0	#NULL!	#NULL!	#NULL!	#NULL!	#NULL!	#NULL!	#NULL!	#NULL!	#NULL!	#NULL!	#NULL!	#NULL!	#NULL!	#NULL!	#NULL!	#NULL!	#NULL!	#NULL!	#NULL!	#NULL!	#NULL!	#NULL!	#NULL!	#NULL!	#NULL!	#NULL!	#NULL!	#NULL!	2	1959	11	22	1	1	1	6	2	1975	5	#NULL!	#NULL!	36000	9999997	1
3672	北京市	1101143	1	2021-07-17 11:13:00	1	1	#NULL!	#NULL!	#NULL!	#NULL!	#NULL!	#NULL!	#NULL!	#NULL!	#NULL!	#NULL!	#NULL!	#NULL!	#NULL!	1	#NULL!	#NULL!	#NULL!	#NULL!	#NULL!	#NULL!	#NULL!	#NULL!	#NULL!	#NULL!	#NULL!	#NULL!	#NULL!	2	1993	2	28	1	1	1	12	4	2017	2	4	12	100000	100000	2
4264	北京市	1101132	2	2021-07-20 15:58:00	2	1	2	#NULL!	#NULL!	#NULL!	#NULL!	#NULL!	#NULL!	#NULL!	#NULL!	#NULL!	#NULL!	#NULL!	#NULL!	1	2	#NULL!	#NULL!	#NULL!	#NULL!	#NULL!	#NULL!	#NULL!	#NULL!	#NULL!	#NULL!	#NULL!	#NULL!	2	1976	7	23	1	1	1	5	4	1997	1	#NULL!	#NULL!	120000	80000	1
5486	北京市	1101082	1	2021-07-25 14:42:00	3	11	11	11	#NULL!	#NULL!	#NULL!	#NULL!	#NULL!	#NULL!	#NULL!	#NULL!	#NULL!	#NULL!	#NULL!	1	1	1	#NULL!	#NULL!	#NULL!	#NULL!	#NULL!	#NULL!	#NULL!	#NULL!	#NULL!	#NULL!	#NULL!	1	2001	4	16	1	1	1	12	1	2020	2	4	5	9999997	9999997	2
4341	北京市	1101061	1	2021-07-19 18:53:00	4	1	6	2	9	#NULL!	#NULL!	#NULL!	#NULL!	#NULL!	#NULL!	#NULL!	#NULL!	#NULL!	#NULL!	1	2	2	2	#NULL!	#NULL!	#NULL!	#NULL!	#NULL!	#NULL!	#NULL!	#NULL!	#NULL!	#NULL!	1	1954	2	16	1	1	1	3	4	1967	#NULL!	#NULL!	#NULL!	48000	0	2
7009	北京市	1101013	1	2021-08-02 16:14:00	1	1	#NULL!	#NULL!	#NULL!	#NULL!	#NULL!	#NULL!	#NULL!	#NULL!	#NULL!	#NULL!	#NULL!	#NULL!	#NULL!	1	#NULL!	#NULL!	#NULL!	#NULL!	#NULL!	#NULL!	#NULL!	#NULL!	#NULL!	#NULL!	#NULL!	#NULL!	#NULL!	2	1964	11	10	1	1	1	8	4	1981	4	4	14	40000	40000	2
3865	北京市	1101056	1	2021-07-18 10:17:00	0	#NULL!	#NULL!	#NULL!	#NULL!	#NULL!	#NULL!	#NULL!	#NULL!	#NULL!	#NULL!	#NULL!	#NULL!	#NULL!	#NULL!	#NULL!	#NULL!	#NULL!	#NULL!	#NULL!	#NULL!	#NULL!	#NULL!	#NULL!	#NULL!	#NULL!	#NULL!	#NULL!	#NULL!	1	1971	10	23	1	1	3	6	4	9998	4	#NULL!	#NULL!	90000	90000	2
5314	北京市	1101056	1	2021-07-25 12:20:00	0	#NULL!	#NULL!	#NULL!	#NULL!	#NULL!	#NULL!	#NULL!	#NULL!	#NULL!	#NULL!	#NULL!	#NULL!	#NULL!	#NULL!	#NULL!	#NULL!	#NULL!	#NULL!	#NULL!	#NULL!	#NULL!	#NULL!	#NULL!	#NULL!	#NULL!	#NULL!	#NULL!	#NULL!	1	1986	5	8	1	16	2	13	4	2014	2	2	8	100000	90000	2
5284	北京市	1101023	1	2021-07-25 09:41:00	1	1	#NULL!	#NULL!	#NULL!	#NULL!	#NULL!	#NULL!	#NULL!	#NULL!	#NULL!	#NULL!	#NULL!	#NULL!	#NULL!	1	#NULL!	#NULL!	#NULL!	#NULL!	#NULL!	#NULL!	#NULL!	#NULL!	#NULL!	#NULL!	#NULL!	#NULL!	#NULL!	2	1944	10	18	1	1	1	7	4	1964	5	#NULL!	#NULL!	66000	0	1
7008	北京市	1101013	1	2021-08-02 16:50:00	0	#NULL!	#NULL!	#NULL!	#NULL!	#NULL!	#NULL!	#NULL!	#NULL!	#NULL!	#NULL!	#NULL!	#NULL!	#NULL!	#NULL!	#NULL!	#NULL!	#NULL!	#NULL!	#NULL!	#NULL!	#NULL!	#NULL!	#NULL!	#NULL!	#NULL!	#NULL!	#NULL!	#NULL!	2	1971	7	30	1	1	1	6	4	1990	4	#NULL!	#NULL!	50000	50000	1
4390	北京市	1101011	1	2021-07-21 10:28:00	3	1	2	2	#NULL!	#NULL!	#NULL!	#NULL!	#NULL!	#NULL!	#NULL!	#NULL!	#NULL!	#NULL!	#NULL!	1	1	1	#NULL!	#NULL!	#NULL!	#NULL!	#NULL!	#NULL!	#NULL!	#NULL!	#NULL!	#NULL!	#NULL!	2	1980	5	5	1	1	1	11	4	2009	2	3	12	40000	0	1
4957	北京市	1101061	1	2021-07-24 09:25:00	4	1	2	6	9	#NULL!	#NULL!	#NULL!	#NULL!	#NULL!	#NULL!	#NULL!	#NULL!	#NULL!	#NULL!	1	2	2	2	#NULL!	#NULL!	#NULL!	#NULL!	#NULL!	#NULL!	#NULL!	#NULL!	#NULL!	#NULL!	2	1949	4	17	1	1	1	7	4	1968	6	#NULL!	#NULL!	60000	0	2
4986	北京市	1101141	1	2021-07-24 10:59:00	1	1	#NULL!	#NULL!	#NULL!	#NULL!	#NULL!	#NULL!	#NULL!	#NULL!	#NULL!	#NULL!	#NULL!	#NULL!	#NULL!	1	#NULL!	#NULL!	#NULL!	#NULL!	#NULL!	#NULL!	#NULL!	#NULL!	#NULL!	#NULL!	#NULL!	#NULL!	#NULL!	1	1955	9	22	1	1	1	6	4	1974	2	#NULL!	#NULL!	40000	9999997	1
6589	北京市	1101111	1	2021-07-29 17:01:00	2	3	3	#NULL!	#NULL!	#NULL!	#NULL!	#NULL!	#NULL!	#NULL!	#NULL!	#NULL!	#NULL!	#NULL!	#NULL!	2	2	#NULL!	#NULL!	#NULL!	#NULL!	#NULL!	#NULL!	#NULL!	#NULL!	#NULL!	#NULL!	#NULL!	#NULL!	2	1997	9	4	1	1	1	13	1	2019	1	1	7	8000	9999997	2
5052	北京市	1101083	1	2021-07-24 16:53:00	2	1	2	#NULL!	#NULL!	#NULL!	#NULL!	#NULL!	#NULL!	#NULL!	#NULL!	#NULL!	#NULL!	#NULL!	#NULL!	1	1	#NULL!	#NULL!	#NULL!	#NULL!	#NULL!	#NULL!	#NULL!	#NULL!	#NULL!	#NULL!	#NULL!	#NULL!	2	1980	3	31	1	1	1	7	4	2000	5	#NULL!	#NULL!	0	0	1
5051	北京市	1101056	1	2021-07-24 15:53:00	2	1	2	#NULL!	#NULL!	#NULL!	#NULL!	#NULL!	#NULL!	#NULL!	#NULL!	#NULL!	#NULL!	#NULL!	#NULL!	1	1	#NULL!	#NULL!	#NULL!	#NULL!	#NULL!	#NULL!	#NULL!	#NULL!	#NULL!	#NULL!	#NULL!	#NULL!	1	1983	6	6	1	1	1	12	4	2007	2	2	2	0	0	2
6921	北京市	1101064	1	2021-08-01 11:05:00	1	1	#NULL!	#NULL!	#NULL!	#NULL!	#NULL!	#NULL!	#NULL!	#NULL!	#NULL!	#NULL!	#NULL!	#NULL!	#NULL!	1	#NULL!	#NULL!	#NULL!	#NULL!	#NULL!	#NULL!	#NULL!	#NULL!	#NULL!	#NULL!	#NULL!	#NULL!	#NULL!	1	1978	4	17	1	1	1	13	4	2010	4	2	8	310000	310000	1
2679	北京市	1101013	1	2021-07-13 15:38:00	1	1	#NULL!	#NULL!	#NULL!	#NULL!	#NULL!	#NULL!	#NULL!	#NULL!	#NULL!	#NULL!	#NULL!	#NULL!	#NULL!	1	#NULL!	#NULL!	#NULL!	#NULL!	#NULL!	#NULL!	#NULL!	#NULL!	#NULL!	#NULL!	#NULL!	#NULL!	#NULL!	2	1934	11	15	1	1	1	3	2	#NULL!	#NULL!	#NULL!	#NULL!	5600	0	1
6423	北京市	1101154	1	2021-07-29 13:30:00	3	3	2	9	#NULL!	#NULL!	#NULL!	#NULL!	#NULL!	#NULL!	#NULL!	#NULL!	#NULL!	#NULL!	#NULL!	2	1	1	#NULL!	#NULL!	#NULL!	#NULL!	#NULL!	#NULL!	#NULL!	#NULL!	#NULL!	#NULL!	#NULL!	2	1959	9	24	1	1	1	4	4	1973	#NULL!	#NULL!	#NULL!	36000	0	1
4151	北京市	1101022	1	2021-07-19 17:17:00	2	1	2	#NULL!	#NULL!	#NULL!	#NULL!	#NULL!	#NULL!	#NULL!	#NULL!	#NULL!	#NULL!	#NULL!	#NULL!	2	1	#NULL!	#NULL!	#NULL!	#NULL!	#NULL!	#NULL!	#NULL!	#NULL!	#NULL!	#NULL!	#NULL!	#NULL!	2	1984	2	14	4	14	2	9	4	2005	4	3	9	100000	80000	1
5313	北京市	1101056	1	2021-07-24 10:07:00	2	1	2	#NULL!	#NULL!	#NULL!	#NULL!	#NULL!	#NULL!	#NULL!	#NULL!	#NULL!	#NULL!	#NULL!	#NULL!	1	1	#NULL!	#NULL!	#NULL!	#NULL!	#NULL!	#NULL!	#NULL!	#NULL!	#NULL!	#NULL!	#NULL!	#NULL!	1	1990	11	8	1	1	1	13	4	2013	4	1	7	200000	200000	2
3753	北京市	1101023	1	2021-07-17 17:20:00	1	1	#NULL!	#NULL!	#NULL!	#NULL!	#NULL!	#NULL!	#NULL!	#NULL!	#NULL!	#NULL!	#NULL!	#NULL!	#NULL!	1	#NULL!	#NULL!	#NULL!	#NULL!	#NULL!	#NULL!	#NULL!	#NULL!	#NULL!	#NULL!	#NULL!	#NULL!	#NULL!	2	1954	2	3	1	1	1	6	4	1970	4	#NULL!	#NULL!	46000	46000	1
5918	北京市	1101141	1	2021-07-26 13:30:00	1	1	#NULL!	#NULL!	#NULL!	#NULL!	#NULL!	#NULL!	#NULL!	#NULL!	#NULL!	#NULL!	#NULL!	#NULL!	#NULL!	1	#NULL!	#NULL!	#NULL!	#NULL!	#NULL!	#NULL!	#NULL!	#NULL!	#NULL!	#NULL!	#NULL!	#NULL!	#NULL!	1	1959	3	18	1	1	3	6	4	1974	5	#NULL!	#NULL!	50000	0	1
4581	北京市	1101082	1	2021-07-22 14:37:00	3	1	2	2	#NULL!	#NULL!	#NULL!	#NULL!	#NULL!	#NULL!	#NULL!	#NULL!	#NULL!	#NULL!	#NULL!	1	1	1	#NULL!	#NULL!	#NULL!	#NULL!	#NULL!	#NULL!	#NULL!	#NULL!	#NULL!	#NULL!	#NULL!	2	1980	1	19	1	1	1	6	4	2000	2	#NULL!	#NULL!	0	0	1
4756	北京市	1101082	1	2021-07-23 12:42:00	4	2	6	9	9	#NULL!	#NULL!	#NULL!	#NULL!	#NULL!	#NULL!	#NULL!	#NULL!	#NULL!	#NULL!	1	1	1	1	#NULL!	#NULL!	#NULL!	#NULL!	#NULL!	#NULL!	#NULL!	#NULL!	#NULL!	#NULL!	2	1951	11	1	1	16	4	7	4	1978	4	#NULL!	#NULL!	30000	30000	1
4580	北京市	1101082	1	2021-07-22 12:50:00	3	1	2	2	#NULL!	#NULL!	#NULL!	#NULL!	#NULL!	#NULL!	#NULL!	#NULL!	#NULL!	#NULL!	#NULL!	1	1	1	#NULL!	#NULL!	#NULL!	#NULL!	#NULL!	#NULL!	#NULL!	#NULL!	#NULL!	#NULL!	#NULL!	2	1989	9	29	1	11	3	5	4	2007	4	#NULL!	#NULL!	0	0	1
5730	北京市	1101141	1	2021-07-26 15:59:00	3	1	2	6	#NULL!	#NULL!	#NULL!	#NULL!	#NULL!	#NULL!	#NULL!	#NULL!	#NULL!	#NULL!	#NULL!	2	2	2	#NULL!	#NULL!	#NULL!	#NULL!	#NULL!	#NULL!	#NULL!	#NULL!	#NULL!	#NULL!	#NULL!	2	1966	6	26	1	1	1	6	4	1985	4	#NULL!	#NULL!	30000	0	1
4463	北京市	1101061	1	2021-07-21 20:29:00	6	4	1	6	2	9	9	#NULL!	#NULL!	#NULL!	#NULL!	#NULL!	#NULL!	#NULL!	#NULL!	2	2	2	1	1	1	#NULL!	#NULL!	#NULL!	#NULL!	#NULL!	#NULL!	#NULL!	#NULL!	2	1965	4	2	1	1	1	3	4	1977	#NULL!	#NULL!	#NULL!	0	0	1
7010	北京市	1101013	1	2021-08-02 16:22:00	3	3	3	2	#NULL!	#NULL!	#NULL!	#NULL!	#NULL!	#NULL!	#NULL!	#NULL!	#NULL!	#NULL!	#NULL!	2	2	1	#NULL!	#NULL!	#NULL!	#NULL!	#NULL!	#NULL!	#NULL!	#NULL!	#NULL!	#NULL!	#NULL!	1	1977	11	9	1	1	1	6	4	9998	3	#NULL!	#NULL!	50000	50000	2
4721	北京市	1101143	1	2021-07-22 19:23:00	2	1	2	#NULL!	#NULL!	#NULL!	#NULL!	#NULL!	#NULL!	#NULL!	#NULL!	#NULL!	#NULL!	#NULL!	#NULL!	2	1	#NULL!	#NULL!	#NULL!	#NULL!	#NULL!	#NULL!	#NULL!	#NULL!	#NULL!	#NULL!	#NULL!	#NULL!	2	1988	10	13	1	1	1	12	4	2011	2	4	8	100000	100000	1
5737	北京市	1101132	2	2021-07-26 14:19:00	4	3	3	2	2	#NULL!	#NULL!	#NULL!	#NULL!	#NULL!	#NULL!	#NULL!	#NULL!	#NULL!	#NULL!	1	1	1	1	#NULL!	#NULL!	#NULL!	#NULL!	#NULL!	#NULL!	#NULL!	#NULL!	#NULL!	#NULL!	1	1982	1	10	1	1	1	9	4	2010	6	6	14	42000	42000	2
593	北京市	1101024	1	2021-07-04 15:13:00	0	#NULL!	#NULL!	#NULL!	#NULL!	#NULL!	#NULL!	#NULL!	#NULL!	#NULL!	#NULL!	#NULL!	#NULL!	#NULL!	#NULL!	#NULL!	#NULL!	#NULL!	#NULL!	#NULL!	#NULL!	#NULL!	#NULL!	#NULL!	#NULL!	#NULL!	#NULL!	#NULL!	#NULL!	1	1940	10	28	1	1	1	6	4	1960	5	#NULL!	#NULL!	50000	50000	1
6074	北京市	1101112	1	2021-07-27 09:51:00	1	1	#NULL!	#NULL!	#NULL!	#NULL!	#NULL!	#NULL!	#NULL!	#NULL!	#NULL!	#NULL!	#NULL!	#NULL!	#NULL!	1	#NULL!	#NULL!	#NULL!	#NULL!	#NULL!	#NULL!	#NULL!	#NULL!	#NULL!	#NULL!	#NULL!	#NULL!	#NULL!	1	1966	6	24	1	1	1	12	4	1990	4	2	4	165000	165000	1
6689	北京市	1101132	2	2021-07-28 17:47:00	2	3	3	#NULL!	#NULL!	#NULL!	#NULL!	#NULL!	#NULL!	#NULL!	#NULL!	#NULL!	#NULL!	#NULL!	#NULL!	1	1	#NULL!	#NULL!	#NULL!	#NULL!	#NULL!	#NULL!	#NULL!	#NULL!	#NULL!	#NULL!	#NULL!	#NULL!	1	1984	12	7	1	11	2	10	4	2007	2	2	7	400000	400000	2
4250	北京市	1101056	1	2021-07-20 10:54:00	1	1	#NULL!	#NULL!	#NULL!	#NULL!	#NULL!	#NULL!	#NULL!	#NULL!	#NULL!	#NULL!	#NULL!	#NULL!	#NULL!	1	#NULL!	#NULL!	#NULL!	#NULL!	#NULL!	#NULL!	#NULL!	#NULL!	#NULL!	#NULL!	#NULL!	#NULL!	#NULL!	2	1947	2	8	1	1	1	4	4	1963	#NULL!	#NULL!	#NULL!	43200	0	1
6247	北京市	1101141	1	2021-07-27 18:42:00	1	1	#NULL!	#NULL!	#NULL!	#NULL!	#NULL!	#NULL!	#NULL!	#NULL!	#NULL!	#NULL!	#NULL!	#NULL!	#NULL!	2	#NULL!	#NULL!	#NULL!	#NULL!	#NULL!	#NULL!	#NULL!	#NULL!	#NULL!	#NULL!	#NULL!	#NULL!	#NULL!	1	1958	9	28	1	1	1	4	4	1977	#NULL!	#NULL!	#NULL!	28000	28000	2
4754	北京市	1101143	1	2021-07-22 19:16:00	3	1	2	2	#NULL!	#NULL!	#NULL!	#NULL!	#NULL!	#NULL!	#NULL!	#NULL!	#NULL!	#NULL!	#NULL!	1	1	1	#NULL!	#NULL!	#NULL!	#NULL!	#NULL!	#NULL!	#NULL!	#NULL!	#NULL!	#NULL!	#NULL!	2	1985	6	2	1	1	1	4	4	2001	#NULL!	#NULL!	#NULL!	100000	60000	1
5940	北京市	1101112	1	2021-07-27 14:48:00	4	1	2	6	9	#NULL!	#NULL!	#NULL!	#NULL!	#NULL!	#NULL!	#NULL!	#NULL!	#NULL!	#NULL!	1	2	2	2	#NULL!	#NULL!	#NULL!	#NULL!	#NULL!	#NULL!	#NULL!	#NULL!	#NULL!	#NULL!	2	1956	11	30	1	1	1	9	4	9998	4	5	12	80000	0	2
6920	北京市	1101111	1	2021-08-01 12:29:00	4	3	3	1	2	#NULL!	#NULL!	#NULL!	#NULL!	#NULL!	#NULL!	#NULL!	#NULL!	#NULL!	#NULL!	1	1	2	1	#NULL!	#NULL!	#NULL!	#NULL!	#NULL!	#NULL!	#NULL!	#NULL!	#NULL!	#NULL!	2	1989	3	11	1	1	1	8	4	2007	6	6	14	36480	36480	1
6926	北京市	1101064	1	2021-08-01 13:53:00	1	1	#NULL!	#NULL!	#NULL!	#NULL!	#NULL!	#NULL!	#NULL!	#NULL!	#NULL!	#NULL!	#NULL!	#NULL!	#NULL!	1	#NULL!	#NULL!	#NULL!	#NULL!	#NULL!	#NULL!	#NULL!	#NULL!	#NULL!	#NULL!	#NULL!	#NULL!	#NULL!	2	1951	8	8	1	1	1	12	4	1977	6	1	7	120000	9999997	2
5296	北京市	1101082	1	2021-07-25 10:38:00	3	1	2	2	#NULL!	#NULL!	#NULL!	#NULL!	#NULL!	#NULL!	#NULL!	#NULL!	#NULL!	#NULL!	#NULL!	2	2	2	#NULL!	#NULL!	#NULL!	#NULL!	#NULL!	#NULL!	#NULL!	#NULL!	#NULL!	#NULL!	#NULL!	1	1986	1	10	1	1	1	6	4	2001	2	#NULL!	#NULL!	100000	100000	1
5771	北京市	1101082	1	2021-07-26 10:53:00	1	1	#NULL!	#NULL!	#NULL!	#NULL!	#NULL!	#NULL!	#NULL!	#NULL!	#NULL!	#NULL!	#NULL!	#NULL!	#NULL!	1	#NULL!	#NULL!	#NULL!	#NULL!	#NULL!	#NULL!	#NULL!	#NULL!	#NULL!	#NULL!	#NULL!	#NULL!	#NULL!	1	1973	8	24	1	1	1	3	2	#NULL!	#NULL!	#NULL!	#NULL!	65000	65000	1
4386	北京市	1101083	1	2021-07-21 10:00:00	3	11	1	2	#NULL!	#NULL!	#NULL!	#NULL!	#NULL!	#NULL!	#NULL!	#NULL!	#NULL!	#NULL!	#NULL!	1	1	1	#NULL!	#NULL!	#NULL!	#NULL!	#NULL!	#NULL!	#NULL!	#NULL!	#NULL!	#NULL!	#NULL!	1	1961	3	31	1	1	1	9	4	1989	4	5	8	90000	40000	1
6035	北京市	1101142	1	2021-07-27 16:30:00	5	1	2	2	9	9	#NULL!	#NULL!	#NULL!	#NULL!	#NULL!	#NULL!	#NULL!	#NULL!	#NULL!	1	2	2	2	2	#NULL!	#NULL!	#NULL!	#NULL!	#NULL!	#NULL!	#NULL!	#NULL!	#NULL!	2	1962	7	4	1	1	1	6	4	1979	5	#NULL!	#NULL!	45600	0	2
6410	北京市	1101112	1	2021-07-28 15:51:00	3	2	2	11	#NULL!	#NULL!	#NULL!	#NULL!	#NULL!	#NULL!	#NULL!	#NULL!	#NULL!	#NULL!	#NULL!	1	1	1	#NULL!	#NULL!	#NULL!	#NULL!	#NULL!	#NULL!	#NULL!	#NULL!	#NULL!	#NULL!	#NULL!	2	1983	12	11	1	11	1	6	2	9997	6	#NULL!	#NULL!	100000	0	1
6826	北京市	1101154	1	2021-07-31 11:30:00	5	3	3	1	2	2	#NULL!	#NULL!	#NULL!	#NULL!	#NULL!	#NULL!	#NULL!	#NULL!	#NULL!	1	1	1	1	1	#NULL!	#NULL!	#NULL!	#NULL!	#NULL!	#NULL!	#NULL!	#NULL!	#NULL!	1	1985	5	12	4	14	1	4	4	1999	#NULL!	#NULL!	#NULL!	0	0	1
5717	北京市	1101015	1	2021-07-26 14:32:00	0	#NULL!	#NULL!	#NULL!	#NULL!	#NULL!	#NULL!	#NULL!	#NULL!	#NULL!	#NULL!	#NULL!	#NULL!	#NULL!	#NULL!	#NULL!	#NULL!	#NULL!	#NULL!	#NULL!	#NULL!	#NULL!	#NULL!	#NULL!	#NULL!	#NULL!	#NULL!	#NULL!	#NULL!	2	1950	4	20	1	1	1	4	4	1967	#NULL!	#NULL!	#NULL!	48000	0	1
4123	北京市	1101056	1	2021-07-19 14:01:00	1	1	#NULL!	#NULL!	#NULL!	#NULL!	#NULL!	#NULL!	#NULL!	#NULL!	#NULL!	#NULL!	#NULL!	#NULL!	#NULL!	1	#NULL!	#NULL!	#NULL!	#NULL!	#NULL!	#NULL!	#NULL!	#NULL!	#NULL!	#NULL!	#NULL!	#NULL!	#NULL!	2	1950	1	29	1	1	1	11	4	1988	2	2	12	72000	9999997	2
3749	北京市	1101023	1	2021-07-17 14:14:00	1	1	#NULL!	#NULL!	#NULL!	#NULL!	#NULL!	#NULL!	#NULL!	#NULL!	#NULL!	#NULL!	#NULL!	#NULL!	#NULL!	1	#NULL!	#NULL!	#NULL!	#NULL!	#NULL!	#NULL!	#NULL!	#NULL!	#NULL!	#NULL!	#NULL!	#NULL!	#NULL!	1	1953	3	28	1	1	1	4	4	1969	#NULL!	#NULL!	#NULL!	40000	40000	2
5375	北京市	1101132	2	2021-07-24 16:01:00	3	1	2	2	#NULL!	#NULL!	#NULL!	#NULL!	#NULL!	#NULL!	#NULL!	#NULL!	#NULL!	#NULL!	#NULL!	1	2	1	#NULL!	#NULL!	#NULL!	#NULL!	#NULL!	#NULL!	#NULL!	#NULL!	#NULL!	#NULL!	#NULL!	2	1958	9	24	1	1	1	6	4	1977	4	#NULL!	#NULL!	40000	0	1
7007	北京市	1101013	1	2021-08-02 16:16:00	1	1	#NULL!	#NULL!	#NULL!	#NULL!	#NULL!	#NULL!	#NULL!	#NULL!	#NULL!	#NULL!	#NULL!	#NULL!	#NULL!	1	#NULL!	#NULL!	#NULL!	#NULL!	#NULL!	#NULL!	#NULL!	#NULL!	#NULL!	#NULL!	#NULL!	#NULL!	#NULL!	2	1967	6	29	1	1	1	7	4	1991	4	#NULL!	#NULL!	40000	40000	2
6998	北京市	1101154	1	2021-08-02 10:44:00	2	3	3	#NULL!	#NULL!	#NULL!	#NULL!	#NULL!	#NULL!	#NULL!	#NULL!	#NULL!	#NULL!	#NULL!	#NULL!	2	2	#NULL!	#NULL!	#NULL!	#NULL!	#NULL!	#NULL!	#NULL!	#NULL!	#NULL!	#NULL!	#NULL!	#NULL!	2	1992	10	4	1	1	1	11	4	2019	2	3	2	300000	250000	1
5835	北京市	1101142	1	2021-07-26 19:33:00	4	1	2	6	9	#NULL!	#NULL!	#NULL!	#NULL!	#NULL!	#NULL!	#NULL!	#NULL!	#NULL!	#NULL!	2	2	2	1	#NULL!	#NULL!	#NULL!	#NULL!	#NULL!	#NULL!	#NULL!	#NULL!	#NULL!	#NULL!	2	1959	8	12	1	11	3	6	4	1978	5	#NULL!	#NULL!	42000	0	1
6619	北京市	1101015	1	2021-07-29 13:47:00	3	1	2	2	#NULL!	#NULL!	#NULL!	#NULL!	#NULL!	#NULL!	#NULL!	#NULL!	#NULL!	#NULL!	#NULL!	1	1	1	#NULL!	#NULL!	#NULL!	#NULL!	#NULL!	#NULL!	#NULL!	#NULL!	#NULL!	#NULL!	#NULL!	2	1969	11	18	1	1	1	3	4	1982	#NULL!	#NULL!	#NULL!	50000	50000	1
7034	北京市	1101154	1	2021-08-02 11:02:00	2	1	2	#NULL!	#NULL!	#NULL!	#NULL!	#NULL!	#NULL!	#NULL!	#NULL!	#NULL!	#NULL!	#NULL!	#NULL!	1	1	#NULL!	#NULL!	#NULL!	#NULL!	#NULL!	#NULL!	#NULL!	#NULL!	#NULL!	#NULL!	#NULL!	#NULL!	2	1978	7	4	1	1	1	6	4	1996	4	#NULL!	#NULL!	60000	60000	2
6173	北京市	1101063	1	2021-07-28 10:06:00	1	2	#NULL!	#NULL!	#NULL!	#NULL!	#NULL!	#NULL!	#NULL!	#NULL!	#NULL!	#NULL!	#NULL!	#NULL!	#NULL!	1	#NULL!	#NULL!	#NULL!	#NULL!	#NULL!	#NULL!	#NULL!	#NULL!	#NULL!	#NULL!	#NULL!	#NULL!	#NULL!	2	1981	10	3	1	1	1	9	4	2005	6	4	12	100000	100000	2
5942	北京市	1101011	1	2021-07-27 15:54:00	2	1	2	#NULL!	#NULL!	#NULL!	#NULL!	#NULL!	#NULL!	#NULL!	#NULL!	#NULL!	#NULL!	#NULL!	#NULL!	1	2	#NULL!	#NULL!	#NULL!	#NULL!	#NULL!	#NULL!	#NULL!	#NULL!	#NULL!	#NULL!	#NULL!	#NULL!	1	1960	1	3	1	1	1	12	4	1984	1	2	6	180000	180000	2
4430	北京市	1101056	1	2021-07-21 17:21:00	2	1	2	#NULL!	#NULL!	#NULL!	#NULL!	#NULL!	#NULL!	#NULL!	#NULL!	#NULL!	#NULL!	#NULL!	#NULL!	2	2	#NULL!	#NULL!	#NULL!	#NULL!	#NULL!	#NULL!	#NULL!	#NULL!	#NULL!	#NULL!	#NULL!	#NULL!	1	1975	11	20	3	1	1	5	4	1996	5	#NULL!	#NULL!	50000	50000	1
6954	北京市	1101154	1	2021-08-01 15:31:00	1	1	#NULL!	#NULL!	#NULL!	#NULL!	#NULL!	#NULL!	#NULL!	#NULL!	#NULL!	#NULL!	#NULL!	#NULL!	#NULL!	1	#NULL!	#NULL!	#NULL!	#NULL!	#NULL!	#NULL!	#NULL!	#NULL!	#NULL!	#NULL!	#NULL!	#NULL!	#NULL!	1	1950	1	26	1	1	1	3	3	#NULL!	#NULL!	#NULL!	#NULL!	55000	55000	2
3900	北京市	1101083	1	2021-07-18 14:37:00	2	1	2	#NULL!	#NULL!	#NULL!	#NULL!	#NULL!	#NULL!	#NULL!	#NULL!	#NULL!	#NULL!	#NULL!	#NULL!	1	1	#NULL!	#NULL!	#NULL!	#NULL!	#NULL!	#NULL!	#NULL!	#NULL!	#NULL!	#NULL!	#NULL!	#NULL!	1	1985	12	18	1	1	1	13	1	2009	2	6	5	150000	150000	2
6238	北京市	1101011	1	2021-07-28 17:33:00	2	3	3	#NULL!	#NULL!	#NULL!	#NULL!	#NULL!	#NULL!	#NULL!	#NULL!	#NULL!	#NULL!	#NULL!	#NULL!	2	2	#NULL!	#NULL!	#NULL!	#NULL!	#NULL!	#NULL!	#NULL!	#NULL!	#NULL!	#NULL!	#NULL!	#NULL!	2	1989	3	17	1	1	9	12	4	2012	1	4	12	100000	100000	2
6916	北京市	1101064	1	2021-08-01 11:28:00	2	3	3	#NULL!	#NULL!	#NULL!	#NULL!	#NULL!	#NULL!	#NULL!	#NULL!	#NULL!	#NULL!	#NULL!	#NULL!	2	2	#NULL!	#NULL!	#NULL!	#NULL!	#NULL!	#NULL!	#NULL!	#NULL!	#NULL!	#NULL!	#NULL!	#NULL!	1	1983	8	16	1	1	1	13	4	2007	2	1	3	500000	500000	2
6963	北京市	1101172	2	2021-08-01 16:58:00	4	1	2	6	9	#NULL!	#NULL!	#NULL!	#NULL!	#NULL!	#NULL!	#NULL!	#NULL!	#NULL!	#NULL!	1	2	2	2	#NULL!	#NULL!	#NULL!	#NULL!	#NULL!	#NULL!	#NULL!	#NULL!	#NULL!	#NULL!	2	1958	6	15	1	1	1	6	4	1977	4	#NULL!	#NULL!	34000	9999997	1
6911	北京市	1101011	1	2021-08-01 10:42:00	5	3	3	3	3	1	#NULL!	#NULL!	#NULL!	#NULL!	#NULL!	#NULL!	#NULL!	#NULL!	#NULL!	2	2	2	2	1	#NULL!	#NULL!	#NULL!	#NULL!	#NULL!	#NULL!	#NULL!	#NULL!	#NULL!	1	1982	7	28	3	1	1	10	4	2004	4	3	12	200000	200000	1
3694	北京市	1101021	1	2021-07-17 14:17:00	1	11	#NULL!	#NULL!	#NULL!	#NULL!	#NULL!	#NULL!	#NULL!	#NULL!	#NULL!	#NULL!	#NULL!	#NULL!	#NULL!	1	#NULL!	#NULL!	#NULL!	#NULL!	#NULL!	#NULL!	#NULL!	#NULL!	#NULL!	#NULL!	#NULL!	#NULL!	#NULL!	2	1983	5	18	6	1	1	9	4	2019	4	6	14	150000	150000	1
3691	北京市	1101021	1	2021-07-17 15:10:00	0	#NULL!	#NULL!	#NULL!	#NULL!	#NULL!	#NULL!	#NULL!	#NULL!	#NULL!	#NULL!	#NULL!	#NULL!	#NULL!	#NULL!	#NULL!	#NULL!	#NULL!	#NULL!	#NULL!	#NULL!	#NULL!	#NULL!	#NULL!	#NULL!	#NULL!	#NULL!	#NULL!	#NULL!	1	1963	12	25	1	1	1	13	4	2005	2	1	2	600000	530000	2
3452	北京市	1101023	1	2021-07-16 16:46:00	1	1	#NULL!	#NULL!	#NULL!	#NULL!	#NULL!	#NULL!	#NULL!	#NULL!	#NULL!	#NULL!	#NULL!	#NULL!	#NULL!	1	#NULL!	#NULL!	#NULL!	#NULL!	#NULL!	#NULL!	#NULL!	#NULL!	#NULL!	#NULL!	#NULL!	#NULL!	#NULL!	2	1955	5	14	1	1	1	4	4	1972	#NULL!	#NULL!	#NULL!	9600	9600	1
4266	北京市	1101061	1	2021-07-20 17:34:00	1	1	#NULL!	#NULL!	#NULL!	#NULL!	#NULL!	#NULL!	#NULL!	#NULL!	#NULL!	#NULL!	#NULL!	#NULL!	#NULL!	1	#NULL!	#NULL!	#NULL!	#NULL!	#NULL!	#NULL!	#NULL!	#NULL!	#NULL!	#NULL!	#NULL!	#NULL!	#NULL!	1	1966	8	9	1	1	1	4	4	1986	#NULL!	#NULL!	#NULL!	50000	50000	1
6827	北京市	1101063	1	2021-07-31 10:24:00	4	11	11	1	2	#NULL!	#NULL!	#NULL!	#NULL!	#NULL!	#NULL!	#NULL!	#NULL!	#NULL!	#NULL!	1	1	1	1	#NULL!	#NULL!	#NULL!	#NULL!	#NULL!	#NULL!	#NULL!	#NULL!	#NULL!	#NULL!	2	1984	99	99	1	16	4	12	4	2007	2	2	12	20	20	2
6930	北京市	1101154	1	2021-08-01 15:36:00	7	1	2	6	2	6	9	9	#NULL!	#NULL!	#NULL!	#NULL!	#NULL!	#NULL!	#NULL!	2	2	2	2	2	2	2	#NULL!	#NULL!	#NULL!	#NULL!	#NULL!	#NULL!	#NULL!	1	1940	12	15	1	1	1	6	4	1961	2	#NULL!	#NULL!	100000	0	2
3867	北京市	1101023	1	2021-07-18 10:35:00	0	#NULL!	#NULL!	#NULL!	#NULL!	#NULL!	#NULL!	#NULL!	#NULL!	#NULL!	#NULL!	#NULL!	#NULL!	#NULL!	#NULL!	#NULL!	#NULL!	#NULL!	#NULL!	#NULL!	#NULL!	#NULL!	#NULL!	#NULL!	#NULL!	#NULL!	#NULL!	#NULL!	#NULL!	2	1963	1	27	1	1	1	9	4	2001	4	5	2	70000	70000	1
4139	北京市	1101083	1	2021-07-19 14:41:00	3	1	2	6	#NULL!	#NULL!	#NULL!	#NULL!	#NULL!	#NULL!	#NULL!	#NULL!	#NULL!	#NULL!	#NULL!	1	2	2	#NULL!	#NULL!	#NULL!	#NULL!	#NULL!	#NULL!	#NULL!	#NULL!	#NULL!	#NULL!	#NULL!	2	1948	7	22	1	1	1	4	2	9997	#NULL!	#NULL!	#NULL!	60000	0	1
5398	北京市	1101015	1	2021-07-25 14:50:00	0	#NULL!	#NULL!	#NULL!	#NULL!	#NULL!	#NULL!	#NULL!	#NULL!	#NULL!	#NULL!	#NULL!	#NULL!	#NULL!	#NULL!	#NULL!	#NULL!	#NULL!	#NULL!	#NULL!	#NULL!	#NULL!	#NULL!	#NULL!	#NULL!	#NULL!	#NULL!	#NULL!	#NULL!	2	1958	2	11	1	16	3	6	4	1976	4	#NULL!	#NULL!	44400	0	1
4796	北京市	1101021	1	2021-07-23 15:31:00	2	3	3	#NULL!	#NULL!	#NULL!	#NULL!	#NULL!	#NULL!	#NULL!	#NULL!	#NULL!	#NULL!	#NULL!	#NULL!	2	2	#NULL!	#NULL!	#NULL!	#NULL!	#NULL!	#NULL!	#NULL!	#NULL!	#NULL!	#NULL!	#NULL!	#NULL!	1	1984	9	16	1	1	1	12	4	2009	4	4	13	0	0	1
5872	北京市	1101141	1	2021-07-27 09:22:00	0	#NULL!	#NULL!	#NULL!	#NULL!	#NULL!	#NULL!	#NULL!	#NULL!	#NULL!	#NULL!	#NULL!	#NULL!	#NULL!	#NULL!	#NULL!	#NULL!	#NULL!	#NULL!	#NULL!	#NULL!	#NULL!	#NULL!	#NULL!	#NULL!	#NULL!	#NULL!	#NULL!	#NULL!	1	1960	10	7	1	1	1	6	4	1978	4	#NULL!	#NULL!	30000	0	2
3909	北京市	1101083	1	2021-07-18 14:52:00	3	2	9	6	#NULL!	#NULL!	#NULL!	#NULL!	#NULL!	#NULL!	#NULL!	#NULL!	#NULL!	#NULL!	#NULL!	1	1	2	#NULL!	#NULL!	#NULL!	#NULL!	#NULL!	#NULL!	#NULL!	#NULL!	#NULL!	#NULL!	#NULL!	2	1953	11	10	1	1	1	12	4	1973	6	2	9	80000	0	2
7032	北京市	1101172	2	2021-08-02 14:48:00	3	1	2	2	#NULL!	#NULL!	#NULL!	#NULL!	#NULL!	#NULL!	#NULL!	#NULL!	#NULL!	#NULL!	#NULL!	1	2	2	#NULL!	#NULL!	#NULL!	#NULL!	#NULL!	#NULL!	#NULL!	#NULL!	#NULL!	#NULL!	#NULL!	1	1963	10	2	1	1	1	4	4	1979	#NULL!	#NULL!	#NULL!	36000	36000	2
4302	北京市	1101015	1	2021-07-20 15:13:00	3	1	6	2	#NULL!	#NULL!	#NULL!	#NULL!	#NULL!	#NULL!	#NULL!	#NULL!	#NULL!	#NULL!	#NULL!	1	1	1	#NULL!	#NULL!	#NULL!	#NULL!	#NULL!	#NULL!	#NULL!	#NULL!	#NULL!	#NULL!	#NULL!	2	1960	10	12	1	1	1	6	4	1978	4	#NULL!	#NULL!	16800	0	1
6207	北京市	1101142	1	2021-07-28 10:01:00	2	1	2	#NULL!	#NULL!	#NULL!	#NULL!	#NULL!	#NULL!	#NULL!	#NULL!	#NULL!	#NULL!	#NULL!	#NULL!	1	1	#NULL!	#NULL!	#NULL!	#NULL!	#NULL!	#NULL!	#NULL!	#NULL!	#NULL!	#NULL!	#NULL!	#NULL!	2	1981	11	5	1	1	1	9	1	9997	4	6	14	48000	48000	1
6174	北京市	1101063	1	2021-07-28 09:30:00	2	1	2	#NULL!	#NULL!	#NULL!	#NULL!	#NULL!	#NULL!	#NULL!	#NULL!	#NULL!	#NULL!	#NULL!	#NULL!	1	1	#NULL!	#NULL!	#NULL!	#NULL!	#NULL!	#NULL!	#NULL!	#NULL!	#NULL!	#NULL!	#NULL!	#NULL!	2	1977	8	9	1	1	1	4	2	1990	#NULL!	#NULL!	#NULL!	0	0	1
6540	北京市	1101015	1	2021-07-29 16:30:00	3	1	2	2	#NULL!	#NULL!	#NULL!	#NULL!	#NULL!	#NULL!	#NULL!	#NULL!	#NULL!	#NULL!	#NULL!	1	2	1	#NULL!	#NULL!	#NULL!	#NULL!	#NULL!	#NULL!	#NULL!	#NULL!	#NULL!	#NULL!	#NULL!	1	1976	12	1	1	11	1	4	4	9998	#NULL!	#NULL!	#NULL!	0	0	1
5357	北京市	1101083	1	2021-07-25 15:41:00	2	1	2	#NULL!	#NULL!	#NULL!	#NULL!	#NULL!	#NULL!	#NULL!	#NULL!	#NULL!	#NULL!	#NULL!	#NULL!	1	2	#NULL!	#NULL!	#NULL!	#NULL!	#NULL!	#NULL!	#NULL!	#NULL!	#NULL!	#NULL!	#NULL!	#NULL!	2	1965	8	4	1	1	1	7	4	9998	5	#NULL!	#NULL!	30000	0	1
4400	北京市	1101083	1	2021-07-21 14:11:00	5	1	2	2	9	9	#NULL!	#NULL!	#NULL!	#NULL!	#NULL!	#NULL!	#NULL!	#NULL!	#NULL!	1	2	2	2	2	#NULL!	#NULL!	#NULL!	#NULL!	#NULL!	#NULL!	#NULL!	#NULL!	#NULL!	1	1952	10	22	1	1	1	7	4	9998	4	#NULL!	#NULL!	130000	0	2
7002	北京市	1101112	1	2021-07-31 11:58:00	1	1	#NULL!	#NULL!	#NULL!	#NULL!	#NULL!	#NULL!	#NULL!	#NULL!	#NULL!	#NULL!	#NULL!	#NULL!	#NULL!	1	#NULL!	#NULL!	#NULL!	#NULL!	#NULL!	#NULL!	#NULL!	#NULL!	#NULL!	#NULL!	#NULL!	#NULL!	#NULL!	1	1950	12	2	1	1	1	3	4	1963	#NULL!	#NULL!	#NULL!	24000	0	1
5216	北京市	1101061	1	2021-07-24 17:59:00	5	1	2	6	9	9	#NULL!	#NULL!	#NULL!	#NULL!	#NULL!	#NULL!	#NULL!	#NULL!	#NULL!	2	1	1	1	1	#NULL!	#NULL!	#NULL!	#NULL!	#NULL!	#NULL!	#NULL!	#NULL!	#NULL!	2	1956	3	9	1	16	1	3	2	#NULL!	#NULL!	#NULL!	#NULL!	0	0	1
5480	北京市	1101082	1	2021-07-25 14:32:00	1	1	#NULL!	#NULL!	#NULL!	#NULL!	#NULL!	#NULL!	#NULL!	#NULL!	#NULL!	#NULL!	#NULL!	#NULL!	#NULL!	1	#NULL!	#NULL!	#NULL!	#NULL!	#NULL!	#NULL!	#NULL!	#NULL!	#NULL!	#NULL!	#NULL!	#NULL!	#NULL!	1	1956	4	21	1	1	1	4	4	1972	#NULL!	#NULL!	#NULL!	60000	60000	2
5987	北京市	1101015	1	2021-07-27 17:05:00	0	#NULL!	#NULL!	#NULL!	#NULL!	#NULL!	#NULL!	#NULL!	#NULL!	#NULL!	#NULL!	#NULL!	#NULL!	#NULL!	#NULL!	#NULL!	#NULL!	#NULL!	#NULL!	#NULL!	#NULL!	#NULL!	#NULL!	#NULL!	#NULL!	#NULL!	#NULL!	#NULL!	#NULL!	1	1967	6	22	1	1	1	6	4	1986	4	#NULL!	#NULL!	50000	50000	2
6923	北京市	1101063	1	2021-08-01 10:08:00	0	#NULL!	#NULL!	#NULL!	#NULL!	#NULL!	#NULL!	#NULL!	#NULL!	#NULL!	#NULL!	#NULL!	#NULL!	#NULL!	#NULL!	#NULL!	#NULL!	#NULL!	#NULL!	#NULL!	#NULL!	#NULL!	#NULL!	#NULL!	#NULL!	#NULL!	#NULL!	#NULL!	#NULL!	2	1956	4	29	1	1	1	4	4	1972	#NULL!	#NULL!	#NULL!	30000	30000	1
5397	北京市	1101015	1	2021-07-21 14:58:00	1	1	#NULL!	#NULL!	#NULL!	#NULL!	#NULL!	#NULL!	#NULL!	#NULL!	#NULL!	#NULL!	#NULL!	#NULL!	#NULL!	1	#NULL!	#NULL!	#NULL!	#NULL!	#NULL!	#NULL!	#NULL!	#NULL!	#NULL!	#NULL!	#NULL!	#NULL!	#NULL!	2	1954	3	28	1	1	1	7	4	1973	4	#NULL!	#NULL!	40000	0	1
1239	北京市	1101024	1	2021-07-06 15:31:00	2	1	2	#NULL!	#NULL!	#NULL!	#NULL!	#NULL!	#NULL!	#NULL!	#NULL!	#NULL!	#NULL!	#NULL!	#NULL!	1	1	#NULL!	#NULL!	#NULL!	#NULL!	#NULL!	#NULL!	#NULL!	#NULL!	#NULL!	#NULL!	#NULL!	#NULL!	2	1980	1	1	1	1	1	13	4	2008	3	4	2	0	0	2
519	北京市	1101024	1	2021-07-04 11:28:00	1	5	#NULL!	#NULL!	#NULL!	#NULL!	#NULL!	#NULL!	#NULL!	#NULL!	#NULL!	#NULL!	#NULL!	#NULL!	#NULL!	2	#NULL!	#NULL!	#NULL!	#NULL!	#NULL!	#NULL!	#NULL!	#NULL!	#NULL!	#NULL!	#NULL!	#NULL!	#NULL!	1	1995	1	20	1	1	1	10	4	2016	4	4	2	70000	70000	1
5029	北京市	1101132	2	2021-07-24 15:18:00	1	2	#NULL!	#NULL!	#NULL!	#NULL!	#NULL!	#NULL!	#NULL!	#NULL!	#NULL!	#NULL!	#NULL!	#NULL!	#NULL!	1	#NULL!	#NULL!	#NULL!	#NULL!	#NULL!	#NULL!	#NULL!	#NULL!	#NULL!	#NULL!	#NULL!	#NULL!	#NULL!	2	1950	1	11	1	1	1	4	4	1965	#NULL!	#NULL!	#NULL!	30000	0	1
1267	北京市	1101024	1	2021-07-06 15:45:00	1	11	#NULL!	#NULL!	#NULL!	#NULL!	#NULL!	#NULL!	#NULL!	#NULL!	#NULL!	#NULL!	#NULL!	#NULL!	#NULL!	1	#NULL!	#NULL!	#NULL!	#NULL!	#NULL!	#NULL!	#NULL!	#NULL!	#NULL!	#NULL!	#NULL!	#NULL!	#NULL!	2	1938	5	12	1	1	1	1	#NULL!	#NULL!	#NULL!	#NULL!	#NULL!	48000	0	1
7000	北京市	1101132	2	2021-08-01 15:59:00	2	1	2	#NULL!	#NULL!	#NULL!	#NULL!	#NULL!	#NULL!	#NULL!	#NULL!	#NULL!	#NULL!	#NULL!	#NULL!	1	1	#NULL!	#NULL!	#NULL!	#NULL!	#NULL!	#NULL!	#NULL!	#NULL!	#NULL!	#NULL!	#NULL!	#NULL!	1	1966	8	10	1	1	1	4	4	1983	#NULL!	#NULL!	#NULL!	30000	30000	1
5895	北京市	1101141	1	2021-07-27 12:35:00	0	#NULL!	#NULL!	#NULL!	#NULL!	#NULL!	#NULL!	#NULL!	#NULL!	#NULL!	#NULL!	#NULL!	#NULL!	#NULL!	#NULL!	#NULL!	#NULL!	#NULL!	#NULL!	#NULL!	#NULL!	#NULL!	#NULL!	#NULL!	#NULL!	#NULL!	#NULL!	#NULL!	#NULL!	2	1940	10	10	1	1	1	3	4	1958	#NULL!	#NULL!	#NULL!	48000	0	1
5481	北京市	1101082	1	2021-07-25 15:39:00	2	1	2	#NULL!	#NULL!	#NULL!	#NULL!	#NULL!	#NULL!	#NULL!	#NULL!	#NULL!	#NULL!	#NULL!	#NULL!	1	2	#NULL!	#NULL!	#NULL!	#NULL!	#NULL!	#NULL!	#NULL!	#NULL!	#NULL!	#NULL!	#NULL!	#NULL!	2	1976	5	21	1	1	1	11	4	2004	4	2	2	60000	60000	1
3661	北京市	1101023	1	2021-07-17 10:51:00	1	1	#NULL!	#NULL!	#NULL!	#NULL!	#NULL!	#NULL!	#NULL!	#NULL!	#NULL!	#NULL!	#NULL!	#NULL!	#NULL!	1	#NULL!	#NULL!	#NULL!	#NULL!	#NULL!	#NULL!	#NULL!	#NULL!	#NULL!	#NULL!	#NULL!	#NULL!	#NULL!	1	1947	10	26	1	1	1	4	4	1962	#NULL!	#NULL!	#NULL!	60000	60000	1
6909	北京市	1101132	2	2021-07-31 20:57:00	5	7	7	3	3	5	#NULL!	#NULL!	#NULL!	#NULL!	#NULL!	#NULL!	#NULL!	#NULL!	#NULL!	2	2	2	2	2	#NULL!	#NULL!	#NULL!	#NULL!	#NULL!	#NULL!	#NULL!	#NULL!	#NULL!	1	2003	9	29	1	1	1	4	4	2018	#NULL!	#NULL!	#NULL!	20000	8000	1
4372	北京市	1101061	1	2021-07-20 16:11:00	2	2	9	#NULL!	#NULL!	#NULL!	#NULL!	#NULL!	#NULL!	#NULL!	#NULL!	#NULL!	#NULL!	#NULL!	#NULL!	1	2	#NULL!	#NULL!	#NULL!	#NULL!	#NULL!	#NULL!	#NULL!	#NULL!	#NULL!	#NULL!	#NULL!	#NULL!	2	1937	7	27	1	1	1	4	4	1956	#NULL!	#NULL!	#NULL!	48000	0	2
5907	北京市	1101141	1	2021-07-27 14:18:00	1	1	#NULL!	#NULL!	#NULL!	#NULL!	#NULL!	#NULL!	#NULL!	#NULL!	#NULL!	#NULL!	#NULL!	#NULL!	#NULL!	1	#NULL!	#NULL!	#NULL!	#NULL!	#NULL!	#NULL!	#NULL!	#NULL!	#NULL!	#NULL!	#NULL!	#NULL!	#NULL!	1	1960	5	1	1	1	1	9	4	1985	4	2	8	38000	0	1
6864	北京市	1101112	1	2021-07-31 17:28:00	5	1	2	6	9	9	#NULL!	#NULL!	#NULL!	#NULL!	#NULL!	#NULL!	#NULL!	#NULL!	#NULL!	1	2	2	2	2	#NULL!	#NULL!	#NULL!	#NULL!	#NULL!	#NULL!	#NULL!	#NULL!	#NULL!	1	1949	10	30	1	1	1	7	4	1995	6	#NULL!	#NULL!	108000	0	2
5736	北京市	1101132	2	2021-07-26 17:11:00	2	3	3	#NULL!	#NULL!	#NULL!	#NULL!	#NULL!	#NULL!	#NULL!	#NULL!	#NULL!	#NULL!	#NULL!	#NULL!	1	1	#NULL!	#NULL!	#NULL!	#NULL!	#NULL!	#NULL!	#NULL!	#NULL!	#NULL!	#NULL!	#NULL!	#NULL!	1	2000	11	11	2	1	1	10	1	2019	2	4	8	5000	0	1
3636	北京市	1101021	1	2021-07-17 09:22:00	3	3	3	5	#NULL!	#NULL!	#NULL!	#NULL!	#NULL!	#NULL!	#NULL!	#NULL!	#NULL!	#NULL!	#NULL!	2	2	2	#NULL!	#NULL!	#NULL!	#NULL!	#NULL!	#NULL!	#NULL!	#NULL!	#NULL!	#NULL!	#NULL!	2	1997	6	3	1	1	1	12	4	2019	1	1	5	100000	100000	1
6141	北京市	1101142	1	2021-07-28 09:58:00	2	1	2	#NULL!	#NULL!	#NULL!	#NULL!	#NULL!	#NULL!	#NULL!	#NULL!	#NULL!	#NULL!	#NULL!	#NULL!	1	1	#NULL!	#NULL!	#NULL!	#NULL!	#NULL!	#NULL!	#NULL!	#NULL!	#NULL!	#NULL!	#NULL!	#NULL!	1	1971	8	5	1	1	1	7	4	1991	6	#NULL!	#NULL!	50000	45000	2
622	北京市	1101024	1	2021-07-04 10:29:00	0	#NULL!	#NULL!	#NULL!	#NULL!	#NULL!	#NULL!	#NULL!	#NULL!	#NULL!	#NULL!	#NULL!	#NULL!	#NULL!	#NULL!	#NULL!	#NULL!	#NULL!	#NULL!	#NULL!	#NULL!	#NULL!	#NULL!	#NULL!	#NULL!	#NULL!	#NULL!	#NULL!	#NULL!	1	1986	2	27	1	1	1	11	4	2011	4	3	2	500000	250000	2
6618	北京市	1101015	1	2021-07-28 16:27:00	5	4	4	1	11	2	#NULL!	#NULL!	#NULL!	#NULL!	#NULL!	#NULL!	#NULL!	#NULL!	#NULL!	1	1	1	1	1	#NULL!	#NULL!	#NULL!	#NULL!	#NULL!	#NULL!	#NULL!	#NULL!	#NULL!	1	1984	3	26	1	1	1	5	4	2002	4	#NULL!	#NULL!	0	0	1
4262	北京市	1101061	1	2021-07-20 16:02:00	2	1	2	#NULL!	#NULL!	#NULL!	#NULL!	#NULL!	#NULL!	#NULL!	#NULL!	#NULL!	#NULL!	#NULL!	#NULL!	1	2	#NULL!	#NULL!	#NULL!	#NULL!	#NULL!	#NULL!	#NULL!	#NULL!	#NULL!	#NULL!	#NULL!	#NULL!	1	1960	6	8	1	1	1	6	4	1978	5	#NULL!	#NULL!	47480	47480	1
5294	北京市	1101083	1	2021-07-25 10:51:00	5	4	3	3	2	2	#NULL!	#NULL!	#NULL!	#NULL!	#NULL!	#NULL!	#NULL!	#NULL!	#NULL!	2	2	2	1	1	#NULL!	#NULL!	#NULL!	#NULL!	#NULL!	#NULL!	#NULL!	#NULL!	#NULL!	2	1984	10	17	1	1	1	13	4	2015	2	3	7	150000	150000	2
6952	北京市	1101011	1	2021-08-01 15:02:00	1	2	#NULL!	#NULL!	#NULL!	#NULL!	#NULL!	#NULL!	#NULL!	#NULL!	#NULL!	#NULL!	#NULL!	#NULL!	#NULL!	1	#NULL!	#NULL!	#NULL!	#NULL!	#NULL!	#NULL!	#NULL!	#NULL!	#NULL!	#NULL!	#NULL!	#NULL!	#NULL!	2	1972	11	25	1	1	1	9	4	1999	6	1	12	100000	50000	1
1847	北京市	1101022	1	2021-07-08 10:49:00	1	1	#NULL!	#NULL!	#NULL!	#NULL!	#NULL!	#NULL!	#NULL!	#NULL!	#NULL!	#NULL!	#NULL!	#NULL!	#NULL!	1	#NULL!	#NULL!	#NULL!	#NULL!	#NULL!	#NULL!	#NULL!	#NULL!	#NULL!	#NULL!	#NULL!	#NULL!	#NULL!	1	1959	8	23	1	1	1	6	4	1977	3	#NULL!	#NULL!	120000	0	2
5701	北京市	1101082	1	2021-07-26 10:22:00	2	1	2	#NULL!	#NULL!	#NULL!	#NULL!	#NULL!	#NULL!	#NULL!	#NULL!	#NULL!	#NULL!	#NULL!	#NULL!	1	1	#NULL!	#NULL!	#NULL!	#NULL!	#NULL!	#NULL!	#NULL!	#NULL!	#NULL!	#NULL!	#NULL!	#NULL!	2	1969	6	8	1	1	1	11	4	2015	5	4	4	30000	30000	2
6007	北京市	1101082	1	2021-07-27 19:20:00	2	3	3	#NULL!	#NULL!	#NULL!	#NULL!	#NULL!	#NULL!	#NULL!	#NULL!	#NULL!	#NULL!	#NULL!	#NULL!	1	1	#NULL!	#NULL!	#NULL!	#NULL!	#NULL!	#NULL!	#NULL!	#NULL!	#NULL!	#NULL!	#NULL!	#NULL!	2	2001	3	14	1	1	1	12	1	9997	2	2	4	9000	0	1
2460	北京市	1101013	1	2021-07-11 16:06:00	2	3	3	#NULL!	#NULL!	#NULL!	#NULL!	#NULL!	#NULL!	#NULL!	#NULL!	#NULL!	#NULL!	#NULL!	#NULL!	1	1	#NULL!	#NULL!	#NULL!	#NULL!	#NULL!	#NULL!	#NULL!	#NULL!	#NULL!	#NULL!	#NULL!	#NULL!	1	1997	11	26	3	1	1	12	1	2020	3	2	12	0	0	1
6360	北京市	1101082	1	2021-07-28 16:26:00	4	1	2	6	9	#NULL!	#NULL!	#NULL!	#NULL!	#NULL!	#NULL!	#NULL!	#NULL!	#NULL!	#NULL!	1	2	2	1	#NULL!	#NULL!	#NULL!	#NULL!	#NULL!	#NULL!	#NULL!	#NULL!	#NULL!	#NULL!	1	1956	4	8	1	1	1	4	4	1974	#NULL!	#NULL!	#NULL!	9999998	9999998	1
7017	北京市	1101063	1	2021-08-02 15:35:00	0	#NULL!	#NULL!	#NULL!	#NULL!	#NULL!	#NULL!	#NULL!	#NULL!	#NULL!	#NULL!	#NULL!	#NULL!	#NULL!	#NULL!	#NULL!	#NULL!	#NULL!	#NULL!	#NULL!	#NULL!	#NULL!	#NULL!	#NULL!	#NULL!	#NULL!	#NULL!	#NULL!	#NULL!	1	1990	1	16	1	1	1	9	4	2008	4	5	12	180000	180000	1
6937	北京市	1101132	2	2021-07-24 15:18:00	5	1	6	2	9	9	#NULL!	#NULL!	#NULL!	#NULL!	#NULL!	#NULL!	#NULL!	#NULL!	#NULL!	1	1	1	1	1	#NULL!	#NULL!	#NULL!	#NULL!	#NULL!	#NULL!	#NULL!	#NULL!	#NULL!	2	1957	11	18	1	1	1	3	2	#NULL!	#NULL!	#NULL!	#NULL!	0	0	1
6947	北京市	1101172	2	2021-08-01 15:19:00	6	3	3	1	2	2	2	#NULL!	#NULL!	#NULL!	#NULL!	#NULL!	#NULL!	#NULL!	#NULL!	1	1	1	1	1	1	#NULL!	#NULL!	#NULL!	#NULL!	#NULL!	#NULL!	#NULL!	#NULL!	1	1987	5	8	1	1	1	9	4	2010	4	5	8	40000	40000	2
5997	北京市	1101142	1	2021-07-27 16:46:00	2	1	2	#NULL!	#NULL!	#NULL!	#NULL!	#NULL!	#NULL!	#NULL!	#NULL!	#NULL!	#NULL!	#NULL!	#NULL!	1	1	#NULL!	#NULL!	#NULL!	#NULL!	#NULL!	#NULL!	#NULL!	#NULL!	#NULL!	#NULL!	#NULL!	#NULL!	1	1944	12	25	4	14	3	4	4	1960	#NULL!	#NULL!	#NULL!	54000	0	2
6353	北京市	1101082	1	2021-07-28 18:26:00	2	1	2	#NULL!	#NULL!	#NULL!	#NULL!	#NULL!	#NULL!	#NULL!	#NULL!	#NULL!	#NULL!	#NULL!	#NULL!	1	2	#NULL!	#NULL!	#NULL!	#NULL!	#NULL!	#NULL!	#NULL!	#NULL!	#NULL!	#NULL!	#NULL!	#NULL!	1	1968	10	5	1	1	1	3	4	1983	#NULL!	#NULL!	#NULL!	25200	25200	1
6989	北京市	1101013	1	2021-08-02 10:02:00	1	2	#NULL!	#NULL!	#NULL!	#NULL!	#NULL!	#NULL!	#NULL!	#NULL!	#NULL!	#NULL!	#NULL!	#NULL!	#NULL!	1	#NULL!	#NULL!	#NULL!	#NULL!	#NULL!	#NULL!	#NULL!	#NULL!	#NULL!	#NULL!	#NULL!	#NULL!	#NULL!	2	1975	10	7	1	1	1	9	4	2006	4	5	2	50000	50000	2
1898	北京市	1101024	1	2021-07-08 15:42:00	2	1	2	#NULL!	#NULL!	#NULL!	#NULL!	#NULL!	#NULL!	#NULL!	#NULL!	#NULL!	#NULL!	#NULL!	#NULL!	2	1	#NULL!	#NULL!	#NULL!	#NULL!	#NULL!	#NULL!	#NULL!	#NULL!	#NULL!	#NULL!	#NULL!	#NULL!	1	1976	9	7	1	1	1	4	4	1991	#NULL!	#NULL!	#NULL!	300000	300000	2
6732	北京市	1101112	1	2021-07-30 11:19:00	3	1	2	6	#NULL!	#NULL!	#NULL!	#NULL!	#NULL!	#NULL!	#NULL!	#NULL!	#NULL!	#NULL!	#NULL!	1	1	1	#NULL!	#NULL!	#NULL!	#NULL!	#NULL!	#NULL!	#NULL!	#NULL!	#NULL!	#NULL!	#NULL!	2	1963	10	16	1	1	1	6	4	1981	4	#NULL!	#NULL!	30000	0	1
6984	北京市	1101063	1	2021-07-31 18:53:00	3	1	1	2	#NULL!	#NULL!	#NULL!	#NULL!	#NULL!	#NULL!	#NULL!	#NULL!	#NULL!	#NULL!	#NULL!	1	1	2	#NULL!	#NULL!	#NULL!	#NULL!	#NULL!	#NULL!	#NULL!	#NULL!	#NULL!	#NULL!	#NULL!	1	1951	6	24	1	1	1	4	4	9998	#NULL!	#NULL!	#NULL!	48000	0	1
6361	北京市	1101082	1	2021-07-28 10:42:00	8	1	2	2	9	9	9	6	6	#NULL!	#NULL!	#NULL!	#NULL!	#NULL!	#NULL!	1	2	2	2	2	2	2	2	#NULL!	#NULL!	#NULL!	#NULL!	#NULL!	#NULL!	2	1945	7	17	1	1	3	12	4	1968	1	2	14	60000	0	2
6164	北京市	1101082	1	2021-07-27 14:20:00	5	4	4	1	2	2	#NULL!	#NULL!	#NULL!	#NULL!	#NULL!	#NULL!	#NULL!	#NULL!	#NULL!	1	1	1	1	1	#NULL!	#NULL!	#NULL!	#NULL!	#NULL!	#NULL!	#NULL!	#NULL!	#NULL!	2	1991	1	23	1	1	1	4	4	2018	#NULL!	#NULL!	#NULL!	0	0	1
4149	北京市	1101015	1	2021-07-19 15:16:00	0	#NULL!	#NULL!	#NULL!	#NULL!	#NULL!	#NULL!	#NULL!	#NULL!	#NULL!	#NULL!	#NULL!	#NULL!	#NULL!	#NULL!	#NULL!	#NULL!	#NULL!	#NULL!	#NULL!	#NULL!	#NULL!	#NULL!	#NULL!	#NULL!	#NULL!	#NULL!	#NULL!	#NULL!	1	1954	6	26	1	1	1	4	4	1970	#NULL!	#NULL!	#NULL!	5610	5610	2
4761	北京市	1101143	1	2021-07-21 15:01:00	4	2	6	1	9	#NULL!	#NULL!	#NULL!	#NULL!	#NULL!	#NULL!	#NULL!	#NULL!	#NULL!	#NULL!	1	1	2	1	#NULL!	#NULL!	#NULL!	#NULL!	#NULL!	#NULL!	#NULL!	#NULL!	#NULL!	#NULL!	1	1952	2	26	1	1	1	4	4	1970	#NULL!	#NULL!	#NULL!	0	0	2
6753	北京市	1101063	1	2021-07-30 11:28:00	0	#NULL!	#NULL!	#NULL!	#NULL!	#NULL!	#NULL!	#NULL!	#NULL!	#NULL!	#NULL!	#NULL!	#NULL!	#NULL!	#NULL!	#NULL!	#NULL!	#NULL!	#NULL!	#NULL!	#NULL!	#NULL!	#NULL!	#NULL!	#NULL!	#NULL!	#NULL!	#NULL!	#NULL!	2	1998	12	24	1	1	1	12	4	2020	1	2	8	90000	90000	2
4340	北京市	1101061	1	2021-07-20 20:12:00	3	4	1	2	#NULL!	#NULL!	#NULL!	#NULL!	#NULL!	#NULL!	#NULL!	#NULL!	#NULL!	#NULL!	#NULL!	2	2	1	#NULL!	#NULL!	#NULL!	#NULL!	#NULL!	#NULL!	#NULL!	#NULL!	#NULL!	#NULL!	#NULL!	2	1972	9	30	1	1	1	11	4	1995	4	5	3	120000	120000	1
4311	北京市	1101023	1	2021-07-20 19:36:00	2	1	2	#NULL!	#NULL!	#NULL!	#NULL!	#NULL!	#NULL!	#NULL!	#NULL!	#NULL!	#NULL!	#NULL!	#NULL!	2	2	#NULL!	#NULL!	#NULL!	#NULL!	#NULL!	#NULL!	#NULL!	#NULL!	#NULL!	#NULL!	#NULL!	#NULL!	1	1969	4	25	1	1	1	11	4	1995	4	2	2	120000	120000	2
6992	北京市	1101172	2	2021-08-02 10:16:00	3	1	2	4	#NULL!	#NULL!	#NULL!	#NULL!	#NULL!	#NULL!	#NULL!	#NULL!	#NULL!	#NULL!	#NULL!	1	1	1	#NULL!	#NULL!	#NULL!	#NULL!	#NULL!	#NULL!	#NULL!	#NULL!	#NULL!	#NULL!	#NULL!	2	1982	9	28	1	1	1	7	4	2002	6	#NULL!	#NULL!	100000	100000	1
5289	北京市	1101056	1	2021-07-25 10:54:00	0	#NULL!	#NULL!	#NULL!	#NULL!	#NULL!	#NULL!	#NULL!	#NULL!	#NULL!	#NULL!	#NULL!	#NULL!	#NULL!	#NULL!	#NULL!	#NULL!	#NULL!	#NULL!	#NULL!	#NULL!	#NULL!	#NULL!	#NULL!	#NULL!	#NULL!	#NULL!	#NULL!	#NULL!	1	1995	1	13	1	1	1	12	4	2016	2	1	14	100000	100000	2
5392	北京市	1101132	2	2021-07-25 16:25:00	4	1	2	2	2	#NULL!	#NULL!	#NULL!	#NULL!	#NULL!	#NULL!	#NULL!	#NULL!	#NULL!	#NULL!	1	2	2	1	#NULL!	#NULL!	#NULL!	#NULL!	#NULL!	#NULL!	#NULL!	#NULL!	#NULL!	#NULL!	2	1948	5	28	1	11	2	4	4	1964	#NULL!	#NULL!	#NULL!	9600	0	1
5943	北京市	1101082	1	2021-07-27 16:00:00	3	1	2	2	#NULL!	#NULL!	#NULL!	#NULL!	#NULL!	#NULL!	#NULL!	#NULL!	#NULL!	#NULL!	#NULL!	2	2	2	#NULL!	#NULL!	#NULL!	#NULL!	#NULL!	#NULL!	#NULL!	#NULL!	#NULL!	#NULL!	#NULL!	1	1978	5	18	1	1	1	6	4	1997	4	#NULL!	#NULL!	80000	80000	1
4130	北京市	1101024	1	2021-07-10 14:34:00	1	3	#NULL!	#NULL!	#NULL!	#NULL!	#NULL!	#NULL!	#NULL!	#NULL!	#NULL!	#NULL!	#NULL!	#NULL!	#NULL!	1	#NULL!	#NULL!	#NULL!	#NULL!	#NULL!	#NULL!	#NULL!	#NULL!	#NULL!	#NULL!	#NULL!	#NULL!	#NULL!	2	1980	2	14	1	1	1	12	4	2000	3	2	8	100000	100000	2
6180	北京市	1101132	2	2021-07-27 17:31:00	2	11	2	#NULL!	#NULL!	#NULL!	#NULL!	#NULL!	#NULL!	#NULL!	#NULL!	#NULL!	#NULL!	#NULL!	#NULL!	1	1	#NULL!	#NULL!	#NULL!	#NULL!	#NULL!	#NULL!	#NULL!	#NULL!	#NULL!	#NULL!	#NULL!	#NULL!	2	1969	12	14	1	1	1	4	4	1987	#NULL!	#NULL!	#NULL!	20000	18000	1
5659	北京市	1101083	1	2021-07-26 10:19:00	4	1	2	2	2	#NULL!	#NULL!	#NULL!	#NULL!	#NULL!	#NULL!	#NULL!	#NULL!	#NULL!	#NULL!	1	1	1	1	#NULL!	#NULL!	#NULL!	#NULL!	#NULL!	#NULL!	#NULL!	#NULL!	#NULL!	#NULL!	2	1970	10	23	1	1	1	4	2	1984	#NULL!	#NULL!	#NULL!	40000	40000	1
6349	北京市	1101082	1	2021-07-28 11:44:00	5	1	2	6	9	9	#NULL!	#NULL!	#NULL!	#NULL!	#NULL!	#NULL!	#NULL!	#NULL!	#NULL!	1	1	1	1	1	#NULL!	#NULL!	#NULL!	#NULL!	#NULL!	#NULL!	#NULL!	#NULL!	#NULL!	2	1956	8	7	1	1	1	6	3	1977	5	#NULL!	#NULL!	28800	26000	1
623	北京市	1101024	1	2021-07-04 15:00:00	3	2	6	7	#NULL!	#NULL!	#NULL!	#NULL!	#NULL!	#NULL!	#NULL!	#NULL!	#NULL!	#NULL!	#NULL!	1	2	2	#NULL!	#NULL!	#NULL!	#NULL!	#NULL!	#NULL!	#NULL!	#NULL!	#NULL!	#NULL!	#NULL!	2	1961	6	26	1	1	1	6	4	1982	3	#NULL!	#NULL!	45000	0	1
2881	北京市	1101021	1	2021-07-14 10:14:00	1	1	#NULL!	#NULL!	#NULL!	#NULL!	#NULL!	#NULL!	#NULL!	#NULL!	#NULL!	#NULL!	#NULL!	#NULL!	#NULL!	1	#NULL!	#NULL!	#NULL!	#NULL!	#NULL!	#NULL!	#NULL!	#NULL!	#NULL!	#NULL!	#NULL!	#NULL!	#NULL!	2	1957	8	21	1	1	1	8	4	1975	6	6	14	40000	40000	1
6907	北京市	1101015	1	2021-07-31 16:24:00	1	1	#NULL!	#NULL!	#NULL!	#NULL!	#NULL!	#NULL!	#NULL!	#NULL!	#NULL!	#NULL!	#NULL!	#NULL!	#NULL!	1	#NULL!	#NULL!	#NULL!	#NULL!	#NULL!	#NULL!	#NULL!	#NULL!	#NULL!	#NULL!	#NULL!	#NULL!	#NULL!	2	1993	4	5	1	1	2	5	3	2009	2	#NULL!	#NULL!	300000	300000	1
5888	北京市	1101082	1	2021-07-27 10:52:00	3	1	2	2	#NULL!	#NULL!	#NULL!	#NULL!	#NULL!	#NULL!	#NULL!	#NULL!	#NULL!	#NULL!	#NULL!	1	1	1	#NULL!	#NULL!	#NULL!	#NULL!	#NULL!	#NULL!	#NULL!	#NULL!	#NULL!	#NULL!	#NULL!	2	1984	10	24	1	1	1	7	4	9998	6	#NULL!	#NULL!	0	9999997	1
6695	北京市	1101132	2	2021-07-28 17:53:00	6	7	7	3	1	2	2	#NULL!	#NULL!	#NULL!	#NULL!	#NULL!	#NULL!	#NULL!	#NULL!	1	1	1	1	1	1	#NULL!	#NULL!	#NULL!	#NULL!	#NULL!	#NULL!	#NULL!	#NULL!	1	1983	6	27	1	1	1	4	4	1999	#NULL!	#NULL!	#NULL!	1170	0	1
4945	北京市	1101061	1	2021-07-23 15:14:00	5	1	2	6	2	9	#NULL!	#NULL!	#NULL!	#NULL!	#NULL!	#NULL!	#NULL!	#NULL!	#NULL!	1	1	1	2	1	#NULL!	#NULL!	#NULL!	#NULL!	#NULL!	#NULL!	#NULL!	#NULL!	#NULL!	1	1968	8	9	1	15	3	3	4	1980	#NULL!	#NULL!	#NULL!	12000	12000	2
7014	北京市	1101112	1	2021-08-01 15:50:00	5	1	2	2	6	9	#NULL!	#NULL!	#NULL!	#NULL!	#NULL!	#NULL!	#NULL!	#NULL!	#NULL!	1	1	2	2	2	#NULL!	#NULL!	#NULL!	#NULL!	#NULL!	#NULL!	#NULL!	#NULL!	#NULL!	1	1946	11	17	1	1	1	7	4	1970	6	#NULL!	#NULL!	60000	0	2
4394	北京市	1101143	1	2021-07-21 12:09:00	2	1	9	#NULL!	#NULL!	#NULL!	#NULL!	#NULL!	#NULL!	#NULL!	#NULL!	#NULL!	#NULL!	#NULL!	#NULL!	1	1	#NULL!	#NULL!	#NULL!	#NULL!	#NULL!	#NULL!	#NULL!	#NULL!	#NULL!	#NULL!	#NULL!	#NULL!	2	1965	8	8	1	1	1	4	4	9998	#NULL!	#NULL!	#NULL!	0	0	1
5218	北京市	1101061	1	2021-07-22 14:41:00	1	1	#NULL!	#NULL!	#NULL!	#NULL!	#NULL!	#NULL!	#NULL!	#NULL!	#NULL!	#NULL!	#NULL!	#NULL!	#NULL!	1	#NULL!	#NULL!	#NULL!	#NULL!	#NULL!	#NULL!	#NULL!	#NULL!	#NULL!	#NULL!	#NULL!	#NULL!	#NULL!	2	1957	1	29	1	1	1	6	4	1975	4	#NULL!	#NULL!	360000	0	1
7006	北京市	1101112	1	2021-08-02 10:47:00	0	#NULL!	#NULL!	#NULL!	#NULL!	#NULL!	#NULL!	#NULL!	#NULL!	#NULL!	#NULL!	#NULL!	#NULL!	#NULL!	#NULL!	#NULL!	#NULL!	#NULL!	#NULL!	#NULL!	#NULL!	#NULL!	#NULL!	#NULL!	#NULL!	#NULL!	#NULL!	#NULL!	#NULL!	1	1975	6	8	1	1	1	12	4	1995	2	2	7	250000	200000	2
6924	北京市	1101132	2	2021-07-30 15:20:00	4	1	2	6	9	#NULL!	#NULL!	#NULL!	#NULL!	#NULL!	#NULL!	#NULL!	#NULL!	#NULL!	#NULL!	2	1	1	1	#NULL!	#NULL!	#NULL!	#NULL!	#NULL!	#NULL!	#NULL!	#NULL!	#NULL!	#NULL!	2	1975	12	27	1	1	1	4	4	1990	#NULL!	#NULL!	#NULL!	15000	15000	1
4227	北京市	1101022	1	2021-07-20 09:29:00	3	1	2	9	#NULL!	#NULL!	#NULL!	#NULL!	#NULL!	#NULL!	#NULL!	#NULL!	#NULL!	#NULL!	#NULL!	1	2	1	#NULL!	#NULL!	#NULL!	#NULL!	#NULL!	#NULL!	#NULL!	#NULL!	#NULL!	#NULL!	#NULL!	2	1962	10	5	1	1	1	6	4	1980	5	#NULL!	#NULL!	25000	25000	1
4985	北京市	1101015	1	2021-07-24 11:01:00	1	1	#NULL!	#NULL!	#NULL!	#NULL!	#NULL!	#NULL!	#NULL!	#NULL!	#NULL!	#NULL!	#NULL!	#NULL!	#NULL!	1	#NULL!	#NULL!	#NULL!	#NULL!	#NULL!	#NULL!	#NULL!	#NULL!	#NULL!	#NULL!	#NULL!	#NULL!	#NULL!	1	1991	8	24	1	1	1	13	4	2017	2	6	8	500000	500000	1
624	北京市	1101024	1	2021-07-04 17:41:00	2	1	2	#NULL!	#NULL!	#NULL!	#NULL!	#NULL!	#NULL!	#NULL!	#NULL!	#NULL!	#NULL!	#NULL!	#NULL!	1	1	#NULL!	#NULL!	#NULL!	#NULL!	#NULL!	#NULL!	#NULL!	#NULL!	#NULL!	#NULL!	#NULL!	#NULL!	1	1959	6	1	1	1	1	6	4	1975	4	#NULL!	#NULL!	50000	0	2
4746	北京市	1101061	1	2021-07-21 17:36:00	2	1	2	#NULL!	#NULL!	#NULL!	#NULL!	#NULL!	#NULL!	#NULL!	#NULL!	#NULL!	#NULL!	#NULL!	#NULL!	1	2	#NULL!	#NULL!	#NULL!	#NULL!	#NULL!	#NULL!	#NULL!	#NULL!	#NULL!	#NULL!	#NULL!	#NULL!	2	1981	10	30	1	1	1	4	2	1996	#NULL!	#NULL!	#NULL!	0	0	1
4527	北京市	1101021	1	2021-07-22 14:20:00	2	3	3	#NULL!	#NULL!	#NULL!	#NULL!	#NULL!	#NULL!	#NULL!	#NULL!	#NULL!	#NULL!	#NULL!	#NULL!	1	1	#NULL!	#NULL!	#NULL!	#NULL!	#NULL!	#NULL!	#NULL!	#NULL!	#NULL!	#NULL!	#NULL!	#NULL!	1	2001	11	15	1	1	1	12	1	2020	3	3	8	9999997	9999997	2
7005	北京市	1101172	2	2021-08-02 09:42:00	3	1	2	2	#NULL!	#NULL!	#NULL!	#NULL!	#NULL!	#NULL!	#NULL!	#NULL!	#NULL!	#NULL!	#NULL!	1	1	2	#NULL!	#NULL!	#NULL!	#NULL!	#NULL!	#NULL!	#NULL!	#NULL!	#NULL!	#NULL!	#NULL!	2	1964	4	14	1	1	1	3	4	1976	#NULL!	#NULL!	#NULL!	25000	0	1
5876	北京市	1101083	1	2021-07-27 10:04:00	2	1	2	#NULL!	#NULL!	#NULL!	#NULL!	#NULL!	#NULL!	#NULL!	#NULL!	#NULL!	#NULL!	#NULL!	#NULL!	1	2	#NULL!	#NULL!	#NULL!	#NULL!	#NULL!	#NULL!	#NULL!	#NULL!	#NULL!	#NULL!	#NULL!	#NULL!	2	1965	8	15	1	1	1	11	4	1989	6	5	5	200000	200000	2
7001	北京市	1101172	2	2021-08-02 14:48:00	7	1	2	6	9	9	2	9	#NULL!	#NULL!	#NULL!	#NULL!	#NULL!	#NULL!	#NULL!	1	1	1	1	1	2	2	#NULL!	#NULL!	#NULL!	#NULL!	#NULL!	#NULL!	#NULL!	2	1958	1	9	1	1	1	6	4	1978	5	#NULL!	#NULL!	30000	0	1
2082	北京市	1101024	1	2021-07-09 10:15:00	3	4	1	2	#NULL!	#NULL!	#NULL!	#NULL!	#NULL!	#NULL!	#NULL!	#NULL!	#NULL!	#NULL!	#NULL!	2	1	1	#NULL!	#NULL!	#NULL!	#NULL!	#NULL!	#NULL!	#NULL!	#NULL!	#NULL!	#NULL!	#NULL!	2	1958	3	21	1	1	1	7	4	1990	1	#NULL!	#NULL!	45000	45000	2
2334	北京市	1101024	1	2021-07-10 11:42:00	2	3	4	#NULL!	#NULL!	#NULL!	#NULL!	#NULL!	#NULL!	#NULL!	#NULL!	#NULL!	#NULL!	#NULL!	#NULL!	2	2	#NULL!	#NULL!	#NULL!	#NULL!	#NULL!	#NULL!	#NULL!	#NULL!	#NULL!	#NULL!	#NULL!	#NULL!	1	1992	2	99	1	1	1	12	4	2015	4	2	8	200000	200000	1
4102	北京市	1101023	1	2021-07-19 10:50:00	1	1	#NULL!	#NULL!	#NULL!	#NULL!	#NULL!	#NULL!	#NULL!	#NULL!	#NULL!	#NULL!	#NULL!	#NULL!	#NULL!	1	#NULL!	#NULL!	#NULL!	#NULL!	#NULL!	#NULL!	#NULL!	#NULL!	#NULL!	#NULL!	#NULL!	#NULL!	#NULL!	1	1963	4	4	1	1	1	6	4	1981	5	#NULL!	#NULL!	55000	55000	2
2121	北京市	1101024	1	2021-07-09 11:27:00	2	2	9	#NULL!	#NULL!	#NULL!	#NULL!	#NULL!	#NULL!	#NULL!	#NULL!	#NULL!	#NULL!	#NULL!	#NULL!	2	2	#NULL!	#NULL!	#NULL!	#NULL!	#NULL!	#NULL!	#NULL!	#NULL!	#NULL!	#NULL!	#NULL!	#NULL!	2	1959	8	2	1	1	1	6	4	1977	4	#NULL!	#NULL!	48000	48000	1
4727	北京市	1101132	2	2021-07-22 19:14:00	6	6	6	1	6	2	9	#NULL!	#NULL!	#NULL!	#NULL!	#NULL!	#NULL!	#NULL!	#NULL!	1	1	1	1	1	1	#NULL!	#NULL!	#NULL!	#NULL!	#NULL!	#NULL!	#NULL!	#NULL!	2	1970	5	14	1	1	1	3	4	1985	#NULL!	#NULL!	#NULL!	12000	0	1
6244	北京市	1101141	1	2021-07-28 17:11:00	5	5	5	5	2	2	#NULL!	#NULL!	#NULL!	#NULL!	#NULL!	#NULL!	#NULL!	#NULL!	#NULL!	2	2	2	2	2	#NULL!	#NULL!	#NULL!	#NULL!	#NULL!	#NULL!	#NULL!	#NULL!	#NULL!	1	1954	5	25	1	1	1	4	4	1970	#NULL!	#NULL!	#NULL!	0	0	1
5098	北京市	1101083	1	2021-07-24 16:53:00	3	1	6	2	#NULL!	#NULL!	#NULL!	#NULL!	#NULL!	#NULL!	#NULL!	#NULL!	#NULL!	#NULL!	#NULL!	2	2	2	#NULL!	#NULL!	#NULL!	#NULL!	#NULL!	#NULL!	#NULL!	#NULL!	#NULL!	#NULL!	#NULL!	2	1963	1	20	1	1	1	6	4	1980	5	#NULL!	#NULL!	48000	9999997	1
2083	北京市	1101022	1	2021-07-09 09:33:00	1	1	#NULL!	#NULL!	#NULL!	#NULL!	#NULL!	#NULL!	#NULL!	#NULL!	#NULL!	#NULL!	#NULL!	#NULL!	#NULL!	1	#NULL!	#NULL!	#NULL!	#NULL!	#NULL!	#NULL!	#NULL!	#NULL!	#NULL!	#NULL!	#NULL!	#NULL!	#NULL!	2	1959	1	2	4	14	1	6	4	1976	4	#NULL!	#NULL!	50000	0	1
6915	北京市	1101021	1	2021-08-01 11:07:00	3	3	3	1	#NULL!	#NULL!	#NULL!	#NULL!	#NULL!	#NULL!	#NULL!	#NULL!	#NULL!	#NULL!	#NULL!	2	2	1	#NULL!	#NULL!	#NULL!	#NULL!	#NULL!	#NULL!	#NULL!	#NULL!	#NULL!	#NULL!	#NULL!	1	1993	12	21	1	1	1	12	4	2016	2	2	2	70000	70000	2
4978	北京市	1101021	1	2021-07-24 11:57:00	1	1	#NULL!	#NULL!	#NULL!	#NULL!	#NULL!	#NULL!	#NULL!	#NULL!	#NULL!	#NULL!	#NULL!	#NULL!	#NULL!	1	#NULL!	#NULL!	#NULL!	#NULL!	#NULL!	#NULL!	#NULL!	#NULL!	#NULL!	#NULL!	#NULL!	#NULL!	#NULL!	2	1938	10	31	1	1	1	4	4	1957	#NULL!	#NULL!	#NULL!	70000	70000	2
6943	北京市	1101172	2	2021-08-01 17:18:00	1	2	#NULL!	#NULL!	#NULL!	#NULL!	#NULL!	#NULL!	#NULL!	#NULL!	#NULL!	#NULL!	#NULL!	#NULL!	#NULL!	2	#NULL!	#NULL!	#NULL!	#NULL!	#NULL!	#NULL!	#NULL!	#NULL!	#NULL!	#NULL!	#NULL!	#NULL!	#NULL!	1	1972	12	24	1	1	3	6	4	1991	4	#NULL!	#NULL!	30000	30000	1
6774	北京市	1101063	1	2021-07-30 11:19:00	0	#NULL!	#NULL!	#NULL!	#NULL!	#NULL!	#NULL!	#NULL!	#NULL!	#NULL!	#NULL!	#NULL!	#NULL!	#NULL!	#NULL!	#NULL!	#NULL!	#NULL!	#NULL!	#NULL!	#NULL!	#NULL!	#NULL!	#NULL!	#NULL!	#NULL!	#NULL!	#NULL!	#NULL!	1	1965	9	14	1	11	2	6	4	1982	4	#NULL!	#NULL!	38000	38000	2
4127	北京市	1101023	1	2021-07-19 14:48:00	0	#NULL!	#NULL!	#NULL!	#NULL!	#NULL!	#NULL!	#NULL!	#NULL!	#NULL!	#NULL!	#NULL!	#NULL!	#NULL!	#NULL!	#NULL!	#NULL!	#NULL!	#NULL!	#NULL!	#NULL!	#NULL!	#NULL!	#NULL!	#NULL!	#NULL!	#NULL!	#NULL!	#NULL!	2	1953	10	29	1	1	1	4	4	1991	#NULL!	#NULL!	#NULL!	40000	40000	2
2461	北京市	1101024	1	2021-07-11 13:51:00	2	3	3	#NULL!	#NULL!	#NULL!	#NULL!	#NULL!	#NULL!	#NULL!	#NULL!	#NULL!	#NULL!	#NULL!	#NULL!	2	2	#NULL!	#NULL!	#NULL!	#NULL!	#NULL!	#NULL!	#NULL!	#NULL!	#NULL!	#NULL!	#NULL!	#NULL!	1	1984	8	25	1	1	1	12	4	2007	2	2	8	100000	100000	2
4004	北京市	1101013	1	2021-07-18 16:25:00	6	3	3	1	2	2	2	#NULL!	#NULL!	#NULL!	#NULL!	#NULL!	#NULL!	#NULL!	#NULL!	2	2	2	2	2	2	#NULL!	#NULL!	#NULL!	#NULL!	#NULL!	#NULL!	#NULL!	#NULL!	1	1982	7	8	1	1	3	4	2	1997	#NULL!	#NULL!	#NULL!	9999997	9999997	1
4734	北京市	1101056	1	2021-07-23 10:06:00	2	3	3	#NULL!	#NULL!	#NULL!	#NULL!	#NULL!	#NULL!	#NULL!	#NULL!	#NULL!	#NULL!	#NULL!	#NULL!	2	2	#NULL!	#NULL!	#NULL!	#NULL!	#NULL!	#NULL!	#NULL!	#NULL!	#NULL!	#NULL!	#NULL!	#NULL!	2	2000	11	10	1	1	1	12	1	2019	1	6	5	2000	2000	2
4843	北京市	1101083	1	2021-07-23 15:31:00	0	#NULL!	#NULL!	#NULL!	#NULL!	#NULL!	#NULL!	#NULL!	#NULL!	#NULL!	#NULL!	#NULL!	#NULL!	#NULL!	#NULL!	#NULL!	#NULL!	#NULL!	#NULL!	#NULL!	#NULL!	#NULL!	#NULL!	#NULL!	#NULL!	#NULL!	#NULL!	#NULL!	#NULL!	2	1964	1	10	1	1	2	10	4	1987	1	6	14	70000	30000	1
4145	北京市	1101023	1	2021-07-19 14:51:00	1	1	#NULL!	#NULL!	#NULL!	#NULL!	#NULL!	#NULL!	#NULL!	#NULL!	#NULL!	#NULL!	#NULL!	#NULL!	#NULL!	1	#NULL!	#NULL!	#NULL!	#NULL!	#NULL!	#NULL!	#NULL!	#NULL!	#NULL!	#NULL!	#NULL!	#NULL!	#NULL!	1	1956	10	6	1	1	1	6	4	1975	5	#NULL!	#NULL!	50000	40000	1
5950	北京市	1101015	1	2021-07-27 15:58:00	0	#NULL!	#NULL!	#NULL!	#NULL!	#NULL!	#NULL!	#NULL!	#NULL!	#NULL!	#NULL!	#NULL!	#NULL!	#NULL!	#NULL!	#NULL!	#NULL!	#NULL!	#NULL!	#NULL!	#NULL!	#NULL!	#NULL!	#NULL!	#NULL!	#NULL!	#NULL!	#NULL!	#NULL!	2	1996	5	3	1	1	1	5	1	2014	4	#NULL!	#NULL!	120000	700000	1
2642	北京市	1101024	1	2021-07-09 10:00:00	0	#NULL!	#NULL!	#NULL!	#NULL!	#NULL!	#NULL!	#NULL!	#NULL!	#NULL!	#NULL!	#NULL!	#NULL!	#NULL!	#NULL!	#NULL!	#NULL!	#NULL!	#NULL!	#NULL!	#NULL!	#NULL!	#NULL!	#NULL!	#NULL!	#NULL!	#NULL!	#NULL!	#NULL!	2	1956	2	6	1	1	1	4	4	1972	#NULL!	#NULL!	#NULL!	36000	0	1
5407	北京市	1101083	1	2021-07-25 14:07:00	4	2	2	2	2	#NULL!	#NULL!	#NULL!	#NULL!	#NULL!	#NULL!	#NULL!	#NULL!	#NULL!	#NULL!	2	2	2	2	#NULL!	#NULL!	#NULL!	#NULL!	#NULL!	#NULL!	#NULL!	#NULL!	#NULL!	#NULL!	1	1934	1	19	1	1	1	2	#NULL!	#NULL!	#NULL!	#NULL!	#NULL!	927000	9999997	2
5484	北京市	1101023	1	2021-07-25 16:11:00	0	#NULL!	#NULL!	#NULL!	#NULL!	#NULL!	#NULL!	#NULL!	#NULL!	#NULL!	#NULL!	#NULL!	#NULL!	#NULL!	#NULL!	#NULL!	#NULL!	#NULL!	#NULL!	#NULL!	#NULL!	#NULL!	#NULL!	#NULL!	#NULL!	#NULL!	#NULL!	#NULL!	#NULL!	1	1989	8	7	1	1	1	11	4	2011	4	5	2	200000	200000	1
5330	北京市	1101023	1	2021-07-25 14:15:00	0	#NULL!	#NULL!	#NULL!	#NULL!	#NULL!	#NULL!	#NULL!	#NULL!	#NULL!	#NULL!	#NULL!	#NULL!	#NULL!	#NULL!	#NULL!	#NULL!	#NULL!	#NULL!	#NULL!	#NULL!	#NULL!	#NULL!	#NULL!	#NULL!	#NULL!	#NULL!	#NULL!	#NULL!	1	1996	1	10	1	11	3	10	4	2019	1	4	8	100000	100000	1
2120	北京市	1101024	1	2021-07-09 15:19:00	2	1	2	#NULL!	#NULL!	#NULL!	#NULL!	#NULL!	#NULL!	#NULL!	#NULL!	#NULL!	#NULL!	#NULL!	#NULL!	1	2	#NULL!	#NULL!	#NULL!	#NULL!	#NULL!	#NULL!	#NULL!	#NULL!	#NULL!	#NULL!	#NULL!	#NULL!	2	1955	4	30	1	1	1	4	4	1971	#NULL!	#NULL!	#NULL!	48000	48000	1
4961	北京市	1101083	1	2021-07-24 09:41:00	6	3	3	1	5	5	2	#NULL!	#NULL!	#NULL!	#NULL!	#NULL!	#NULL!	#NULL!	#NULL!	2	2	1	2	2	1	#NULL!	#NULL!	#NULL!	#NULL!	#NULL!	#NULL!	#NULL!	#NULL!	2	1988	6	15	1	1	1	11	4	2020	2	4	5	300000	300000	2
2478	北京市	1101022	1	2021-07-11 16:34:00	2	1	2	#NULL!	#NULL!	#NULL!	#NULL!	#NULL!	#NULL!	#NULL!	#NULL!	#NULL!	#NULL!	#NULL!	#NULL!	1	1	#NULL!	#NULL!	#NULL!	#NULL!	#NULL!	#NULL!	#NULL!	#NULL!	#NULL!	#NULL!	#NULL!	#NULL!	2	1992	12	22	1	1	1	10	4	2015	2	2	13	0	0	1
5060	北京市	1101143	1	2021-07-24 16:59:00	2	1	2	#NULL!	#NULL!	#NULL!	#NULL!	#NULL!	#NULL!	#NULL!	#NULL!	#NULL!	#NULL!	#NULL!	#NULL!	1	2	#NULL!	#NULL!	#NULL!	#NULL!	#NULL!	#NULL!	#NULL!	#NULL!	#NULL!	#NULL!	#NULL!	#NULL!	1	1945	1	5	1	1	1	6	4	1964	4	#NULL!	#NULL!	60000	60000	2
5449	北京市	1101056	1	2021-07-25 14:52:00	2	3	3	#NULL!	#NULL!	#NULL!	#NULL!	#NULL!	#NULL!	#NULL!	#NULL!	#NULL!	#NULL!	#NULL!	#NULL!	2	2	#NULL!	#NULL!	#NULL!	#NULL!	#NULL!	#NULL!	#NULL!	#NULL!	#NULL!	#NULL!	#NULL!	#NULL!	2	1992	2	14	1	1	1	12	4	2014	1	1	2	165000	165000	1
6832	北京市	1101132	2	2021-07-30 15:20:00	4	3	3	1	5	#NULL!	#NULL!	#NULL!	#NULL!	#NULL!	#NULL!	#NULL!	#NULL!	#NULL!	#NULL!	2	2	1	2	#NULL!	#NULL!	#NULL!	#NULL!	#NULL!	#NULL!	#NULL!	#NULL!	#NULL!	#NULL!	1	1996	1	20	1	1	1	4	2	2009	#NULL!	#NULL!	#NULL!	30000	30000	1
5871	北京市	1101061	1	2021-07-27 09:54:00	2	1	2	#NULL!	#NULL!	#NULL!	#NULL!	#NULL!	#NULL!	#NULL!	#NULL!	#NULL!	#NULL!	#NULL!	#NULL!	1	1	#NULL!	#NULL!	#NULL!	#NULL!	#NULL!	#NULL!	#NULL!	#NULL!	#NULL!	#NULL!	#NULL!	#NULL!	2	1985	9	1	1	1	1	5	4	2003	4	#NULL!	#NULL!	70000	70000	1
7052	北京市	1101056	1	2021-07-25 14:57:00	0	#NULL!	#NULL!	#NULL!	#NULL!	#NULL!	#NULL!	#NULL!	#NULL!	#NULL!	#NULL!	#NULL!	#NULL!	#NULL!	#NULL!	#NULL!	#NULL!	#NULL!	#NULL!	#NULL!	#NULL!	#NULL!	#NULL!	#NULL!	#NULL!	#NULL!	#NULL!	#NULL!	#NULL!	2	2000	8	25	1	1	1	12	1	2019	1	6	14	20000	0	1
6962	北京市	1101063	1	2021-08-01 15:28:00	0	#NULL!	#NULL!	#NULL!	#NULL!	#NULL!	#NULL!	#NULL!	#NULL!	#NULL!	#NULL!	#NULL!	#NULL!	#NULL!	#NULL!	#NULL!	#NULL!	#NULL!	#NULL!	#NULL!	#NULL!	#NULL!	#NULL!	#NULL!	#NULL!	#NULL!	#NULL!	#NULL!	#NULL!	2	1971	98	98	1	1	1	1	#NULL!	#NULL!	#NULL!	#NULL!	#NULL!	0	0	1
7021	北京市	1101132	2	2021-08-02 16:43:00	2	1	2	#NULL!	#NULL!	#NULL!	#NULL!	#NULL!	#NULL!	#NULL!	#NULL!	#NULL!	#NULL!	#NULL!	#NULL!	1	1	#NULL!	#NULL!	#NULL!	#NULL!	#NULL!	#NULL!	#NULL!	#NULL!	#NULL!	#NULL!	#NULL!	#NULL!	1	1965	2	23	1	1	1	4	4	1981	#NULL!	#NULL!	#NULL!	43200	43200	1
5049	北京市	1101023	1	2021-07-24 16:54:00	2	2	2	#NULL!	#NULL!	#NULL!	#NULL!	#NULL!	#NULL!	#NULL!	#NULL!	#NULL!	#NULL!	#NULL!	#NULL!	1	1	#NULL!	#NULL!	#NULL!	#NULL!	#NULL!	#NULL!	#NULL!	#NULL!	#NULL!	#NULL!	#NULL!	#NULL!	1	1982	3	10	1	1	1	13	4	2010	3	1	8	400000	400000	2
2469	北京市	1101022	1	2021-07-11 15:35:00	1	1	#NULL!	#NULL!	#NULL!	#NULL!	#NULL!	#NULL!	#NULL!	#NULL!	#NULL!	#NULL!	#NULL!	#NULL!	#NULL!	1	#NULL!	#NULL!	#NULL!	#NULL!	#NULL!	#NULL!	#NULL!	#NULL!	#NULL!	#NULL!	#NULL!	#NULL!	#NULL!	2	1953	4	25	1	1	1	4	4	1972	#NULL!	#NULL!	#NULL!	48000	0	1
5689	北京市	1101061	1	2021-07-26 15:05:00	7	1	2	6	2	6	9	9	#NULL!	#NULL!	#NULL!	#NULL!	#NULL!	#NULL!	#NULL!	1	2	2	2	2	2	2	#NULL!	#NULL!	#NULL!	#NULL!	#NULL!	#NULL!	#NULL!	1	1942	9	30	1	1	1	#NULL!	4	1984	5	1	5	100000	0	2
3312	北京市	1101022	1	2021-07-15 12:04:00	0	#NULL!	#NULL!	#NULL!	#NULL!	#NULL!	#NULL!	#NULL!	#NULL!	#NULL!	#NULL!	#NULL!	#NULL!	#NULL!	#NULL!	#NULL!	#NULL!	#NULL!	#NULL!	#NULL!	#NULL!	#NULL!	#NULL!	#NULL!	#NULL!	#NULL!	#NULL!	#NULL!	#NULL!	2	1969	1	12	1	1	1	11	4	1994	4	1	12	260000	260000	1
5529	北京市	1101143	1	2021-07-25 17:15:00	3	3	3	5	#NULL!	#NULL!	#NULL!	#NULL!	#NULL!	#NULL!	#NULL!	#NULL!	#NULL!	#NULL!	#NULL!	2	2	2	#NULL!	#NULL!	#NULL!	#NULL!	#NULL!	#NULL!	#NULL!	#NULL!	#NULL!	#NULL!	#NULL!	1	1991	10	16	1	1	1	12	4	2016	2	1	8	150000	150000	1
4937	北京市	1101023	1	2021-07-23 15:59:00	2	1	2	#NULL!	#NULL!	#NULL!	#NULL!	#NULL!	#NULL!	#NULL!	#NULL!	#NULL!	#NULL!	#NULL!	#NULL!	1	1	#NULL!	#NULL!	#NULL!	#NULL!	#NULL!	#NULL!	#NULL!	#NULL!	#NULL!	#NULL!	#NULL!	#NULL!	1	1953	6	28	1	1	1	7	4	1988	5	#NULL!	#NULL!	70000	70000	2
3201	北京市	1101024	1	2021-07-15 15:24:00	2	1	2	#NULL!	#NULL!	#NULL!	#NULL!	#NULL!	#NULL!	#NULL!	#NULL!	#NULL!	#NULL!	#NULL!	#NULL!	1	2	#NULL!	#NULL!	#NULL!	#NULL!	#NULL!	#NULL!	#NULL!	#NULL!	#NULL!	#NULL!	#NULL!	#NULL!	1	1950	8	30	1	1	1	4	4	1967	#NULL!	#NULL!	#NULL!	54000	54000	1
4812	北京市	1101083	1	2021-07-23 15:47:00	2	1	2	#NULL!	#NULL!	#NULL!	#NULL!	#NULL!	#NULL!	#NULL!	#NULL!	#NULL!	#NULL!	#NULL!	#NULL!	1	2	#NULL!	#NULL!	#NULL!	#NULL!	#NULL!	#NULL!	#NULL!	#NULL!	#NULL!	#NULL!	#NULL!	#NULL!	1	1960	11	19	1	1	1	9	4	2009	2	6	9	180000	160000	2
3874	北京市	1101024	1	2021-07-18 09:40:00	1	1	#NULL!	#NULL!	#NULL!	#NULL!	#NULL!	#NULL!	#NULL!	#NULL!	#NULL!	#NULL!	#NULL!	#NULL!	#NULL!	1	#NULL!	#NULL!	#NULL!	#NULL!	#NULL!	#NULL!	#NULL!	#NULL!	#NULL!	#NULL!	#NULL!	#NULL!	#NULL!	2	1981	11	8	1	1	1	11	4	2014	4	5	12	100000	100000	1
4258	北京市	1101021	1	2021-07-20 15:17:00	1	1	#NULL!	#NULL!	#NULL!	#NULL!	#NULL!	#NULL!	#NULL!	#NULL!	#NULL!	#NULL!	#NULL!	#NULL!	#NULL!	1	#NULL!	#NULL!	#NULL!	#NULL!	#NULL!	#NULL!	#NULL!	#NULL!	#NULL!	#NULL!	#NULL!	#NULL!	#NULL!	2	1945	12	16	1	1	1	6	4	1966	1	#NULL!	#NULL!	40000	40000	2
4782	北京市	1101083	1	2021-07-23 14:26:00	1	1	#NULL!	#NULL!	#NULL!	#NULL!	#NULL!	#NULL!	#NULL!	#NULL!	#NULL!	#NULL!	#NULL!	#NULL!	#NULL!	1	#NULL!	#NULL!	#NULL!	#NULL!	#NULL!	#NULL!	#NULL!	#NULL!	#NULL!	#NULL!	#NULL!	#NULL!	#NULL!	1	1954	1	1	1	1	1	6	4	9998	5	#NULL!	#NULL!	70000	0	2
5657	北京市	1101083	1	2021-07-26 10:58:00	3	1	6	2	#NULL!	#NULL!	#NULL!	#NULL!	#NULL!	#NULL!	#NULL!	#NULL!	#NULL!	#NULL!	#NULL!	1	2	2	#NULL!	#NULL!	#NULL!	#NULL!	#NULL!	#NULL!	#NULL!	#NULL!	#NULL!	#NULL!	#NULL!	2	1948	8	3	1	1	1	9	4	1985	6	6	14	48000	9999997	2
5772	北京市	1101143	1	2021-07-26 16:56:00	2	1	2	#NULL!	#NULL!	#NULL!	#NULL!	#NULL!	#NULL!	#NULL!	#NULL!	#NULL!	#NULL!	#NULL!	#NULL!	2	2	#NULL!	#NULL!	#NULL!	#NULL!	#NULL!	#NULL!	#NULL!	#NULL!	#NULL!	#NULL!	#NULL!	#NULL!	2	1980	2	10	1	1	1	11	4	2018	5	1	2	100000	100000	1
3807	北京市	1101013	1	2021-07-17 16:45:00	1	2	#NULL!	#NULL!	#NULL!	#NULL!	#NULL!	#NULL!	#NULL!	#NULL!	#NULL!	#NULL!	#NULL!	#NULL!	#NULL!	2	#NULL!	#NULL!	#NULL!	#NULL!	#NULL!	#NULL!	#NULL!	#NULL!	#NULL!	#NULL!	#NULL!	#NULL!	#NULL!	2	1955	6	12	1	1	1	4	4	1972	#NULL!	#NULL!	#NULL!	24000	24000	1
5691	北京市	1101015	1	2021-07-26 15:22:00	2	1	2	#NULL!	#NULL!	#NULL!	#NULL!	#NULL!	#NULL!	#NULL!	#NULL!	#NULL!	#NULL!	#NULL!	#NULL!	1	1	#NULL!	#NULL!	#NULL!	#NULL!	#NULL!	#NULL!	#NULL!	#NULL!	#NULL!	#NULL!	#NULL!	#NULL!	2	1977	3	13	1	1	1	9	4	2000	3	6	2	100000	100000	1
4310	北京市	1101023	1	2021-07-20 15:02:00	0	#NULL!	#NULL!	#NULL!	#NULL!	#NULL!	#NULL!	#NULL!	#NULL!	#NULL!	#NULL!	#NULL!	#NULL!	#NULL!	#NULL!	#NULL!	#NULL!	#NULL!	#NULL!	#NULL!	#NULL!	#NULL!	#NULL!	#NULL!	#NULL!	#NULL!	#NULL!	#NULL!	#NULL!	1	1985	11	24	1	1	1	7	4	2000	5	#NULL!	#NULL!	9999998	9999998	1
2298	北京市	1101024	1	2021-07-10 10:04:00	2	1	2	#NULL!	#NULL!	#NULL!	#NULL!	#NULL!	#NULL!	#NULL!	#NULL!	#NULL!	#NULL!	#NULL!	#NULL!	1	2	#NULL!	#NULL!	#NULL!	#NULL!	#NULL!	#NULL!	#NULL!	#NULL!	#NULL!	#NULL!	#NULL!	#NULL!	2	1963	10	10	1	1	1	6	4	9998	4	#NULL!	#NULL!	32400	32400	2
7015	北京市	1101132	2	2021-08-02 16:34:00	5	7	4	4	1	2	#NULL!	#NULL!	#NULL!	#NULL!	#NULL!	#NULL!	#NULL!	#NULL!	#NULL!	1	1	1	1	1	#NULL!	#NULL!	#NULL!	#NULL!	#NULL!	#NULL!	#NULL!	#NULL!	#NULL!	2	1987	7	8	1	1	1	5	4	2008	5	#NULL!	#NULL!	100000	0	1
5031	北京市	1101056	1	2021-07-24 16:35:00	0	#NULL!	#NULL!	#NULL!	#NULL!	#NULL!	#NULL!	#NULL!	#NULL!	#NULL!	#NULL!	#NULL!	#NULL!	#NULL!	#NULL!	#NULL!	#NULL!	#NULL!	#NULL!	#NULL!	#NULL!	#NULL!	#NULL!	#NULL!	#NULL!	#NULL!	#NULL!	#NULL!	#NULL!	2	1953	3	12	1	1	1	10	4	1985	1	6	5	4000	9999997	2
2640	北京市	1101024	1	2021-07-11 10:34:00	2	11	11	#NULL!	#NULL!	#NULL!	#NULL!	#NULL!	#NULL!	#NULL!	#NULL!	#NULL!	#NULL!	#NULL!	#NULL!	1	1	#NULL!	#NULL!	#NULL!	#NULL!	#NULL!	#NULL!	#NULL!	#NULL!	#NULL!	#NULL!	#NULL!	#NULL!	1	1955	8	14	1	1	1	6	4	1985	3	#NULL!	#NULL!	30000	30000	2
6524	北京市	1101083	1	2021-07-28 16:19:00	2	2	6	#NULL!	#NULL!	#NULL!	#NULL!	#NULL!	#NULL!	#NULL!	#NULL!	#NULL!	#NULL!	#NULL!	#NULL!	2	2	#NULL!	#NULL!	#NULL!	#NULL!	#NULL!	#NULL!	#NULL!	#NULL!	#NULL!	#NULL!	#NULL!	#NULL!	2	1957	5	9	1	1	1	6	4	1975	6	#NULL!	#NULL!	60000	0	2
4385	北京市	1101021	1	2021-07-21 10:32:00	0	#NULL!	#NULL!	#NULL!	#NULL!	#NULL!	#NULL!	#NULL!	#NULL!	#NULL!	#NULL!	#NULL!	#NULL!	#NULL!	#NULL!	#NULL!	#NULL!	#NULL!	#NULL!	#NULL!	#NULL!	#NULL!	#NULL!	#NULL!	#NULL!	#NULL!	#NULL!	#NULL!	#NULL!	1	1949	10	14	1	1	1	11	4	1988	2	2	2	100000	100000	2
6942	北京市	1101015	1	2021-08-01 15:15:00	2	1	2	#NULL!	#NULL!	#NULL!	#NULL!	#NULL!	#NULL!	#NULL!	#NULL!	#NULL!	#NULL!	#NULL!	#NULL!	1	1	#NULL!	#NULL!	#NULL!	#NULL!	#NULL!	#NULL!	#NULL!	#NULL!	#NULL!	#NULL!	#NULL!	#NULL!	1	1961	11	3	1	1	1	8	4	1980	4	4	8	0	0	2
7033	北京市	1101132	2	2021-08-02 10:52:00	2	3	3	#NULL!	#NULL!	#NULL!	#NULL!	#NULL!	#NULL!	#NULL!	#NULL!	#NULL!	#NULL!	#NULL!	#NULL!	1	1	#NULL!	#NULL!	#NULL!	#NULL!	#NULL!	#NULL!	#NULL!	#NULL!	#NULL!	#NULL!	#NULL!	#NULL!	1	2002	10	9	1	1	1	8	1	2019	3	3	8	0	0	1
5019	北京市	1101056	1	2021-07-24 15:57:00	2	1	2	#NULL!	#NULL!	#NULL!	#NULL!	#NULL!	#NULL!	#NULL!	#NULL!	#NULL!	#NULL!	#NULL!	#NULL!	1	1	#NULL!	#NULL!	#NULL!	#NULL!	#NULL!	#NULL!	#NULL!	#NULL!	#NULL!	#NULL!	#NULL!	#NULL!	2	1987	1	14	1	1	1	12	4	2009	2	1	5	0	0	1
6944	北京市	1101015	1	2021-08-01 16:53:00	0	#NULL!	#NULL!	#NULL!	#NULL!	#NULL!	#NULL!	#NULL!	#NULL!	#NULL!	#NULL!	#NULL!	#NULL!	#NULL!	#NULL!	#NULL!	#NULL!	#NULL!	#NULL!	#NULL!	#NULL!	#NULL!	#NULL!	#NULL!	#NULL!	#NULL!	#NULL!	#NULL!	#NULL!	1	1953	1	31	1	1	1	4	4	1971	#NULL!	#NULL!	#NULL!	60000	9999997	1
3696	北京市	1101024	1	2021-07-15 15:38:00	2	1	2	#NULL!	#NULL!	#NULL!	#NULL!	#NULL!	#NULL!	#NULL!	#NULL!	#NULL!	#NULL!	#NULL!	#NULL!	1	2	#NULL!	#NULL!	#NULL!	#NULL!	#NULL!	#NULL!	#NULL!	#NULL!	#NULL!	#NULL!	#NULL!	#NULL!	1	1955	10	17	1	1	1	4	4	1974	#NULL!	#NULL!	#NULL!	30600	0	1
5030	北京市	1101013	1	2021-07-24 15:44:00	3	1	6	2	#NULL!	#NULL!	#NULL!	#NULL!	#NULL!	#NULL!	#NULL!	#NULL!	#NULL!	#NULL!	#NULL!	1	1	1	#NULL!	#NULL!	#NULL!	#NULL!	#NULL!	#NULL!	#NULL!	#NULL!	#NULL!	#NULL!	#NULL!	2	1962	12	6	1	1	1	6	4	1979	5	#NULL!	#NULL!	36000	36000	1
2641	北京市	1101024	1	2021-07-09 15:50:00	1	1	#NULL!	#NULL!	#NULL!	#NULL!	#NULL!	#NULL!	#NULL!	#NULL!	#NULL!	#NULL!	#NULL!	#NULL!	#NULL!	1	#NULL!	#NULL!	#NULL!	#NULL!	#NULL!	#NULL!	#NULL!	#NULL!	#NULL!	#NULL!	#NULL!	#NULL!	#NULL!	2	1956	4	13	1	11	3	4	4	1972	#NULL!	#NULL!	#NULL!	360000	0	1
4488	北京市	1101023	1	2021-07-20 16:43:00	4	1	2	2	3	#NULL!	#NULL!	#NULL!	#NULL!	#NULL!	#NULL!	#NULL!	#NULL!	#NULL!	#NULL!	2	1	1	2	#NULL!	#NULL!	#NULL!	#NULL!	#NULL!	#NULL!	#NULL!	#NULL!	#NULL!	#NULL!	2	1986	5	2	1	1	1	6	4	2005	5	#NULL!	#NULL!	40000	40000	1
6925	北京市	1101015	1	2021-08-01 14:50:00	0	#NULL!	#NULL!	#NULL!	#NULL!	#NULL!	#NULL!	#NULL!	#NULL!	#NULL!	#NULL!	#NULL!	#NULL!	#NULL!	#NULL!	#NULL!	#NULL!	#NULL!	#NULL!	#NULL!	#NULL!	#NULL!	#NULL!	#NULL!	#NULL!	#NULL!	#NULL!	#NULL!	#NULL!	1	1965	4	1	1	1	1	6	4	1982	4	#NULL!	#NULL!	0	0	2
6951	北京市	1101015	1	2021-08-01 14:57:00	2	1	2	#NULL!	#NULL!	#NULL!	#NULL!	#NULL!	#NULL!	#NULL!	#NULL!	#NULL!	#NULL!	#NULL!	#NULL!	1	1	#NULL!	#NULL!	#NULL!	#NULL!	#NULL!	#NULL!	#NULL!	#NULL!	#NULL!	#NULL!	#NULL!	#NULL!	1	1958	11	27	1	1	1	6	4	1977	5	#NULL!	#NULL!	80000	0	1
4987	北京市	1101023	1	2021-07-24 10:50:00	2	1	2	#NULL!	#NULL!	#NULL!	#NULL!	#NULL!	#NULL!	#NULL!	#NULL!	#NULL!	#NULL!	#NULL!	#NULL!	1	2	#NULL!	#NULL!	#NULL!	#NULL!	#NULL!	#NULL!	#NULL!	#NULL!	#NULL!	#NULL!	#NULL!	#NULL!	1	1980	11	28	1	1	4	11	4	2008	6	2	9	300000	270000	2
5495	北京市	1101023	1	2021-07-25 19:14:00	6	7	7	3	3	11	11	#NULL!	#NULL!	#NULL!	#NULL!	#NULL!	#NULL!	#NULL!	#NULL!	2	2	2	2	2	2	#NULL!	#NULL!	#NULL!	#NULL!	#NULL!	#NULL!	#NULL!	#NULL!	2	1999	7	7	1	11	1	12	4	2021	2	1	8	9999997	9999997	2
2470	北京市	1101022	1	2021-07-11 14:11:00	0	#NULL!	#NULL!	#NULL!	#NULL!	#NULL!	#NULL!	#NULL!	#NULL!	#NULL!	#NULL!	#NULL!	#NULL!	#NULL!	#NULL!	#NULL!	#NULL!	#NULL!	#NULL!	#NULL!	#NULL!	#NULL!	#NULL!	#NULL!	#NULL!	#NULL!	#NULL!	#NULL!	#NULL!	1	1984	8	17	1	1	1	13	4	2009	1	6	2	600000	600000	1
5653	北京市	1101056	1	2021-07-26 09:47:00	1	1	#NULL!	#NULL!	#NULL!	#NULL!	#NULL!	#NULL!	#NULL!	#NULL!	#NULL!	#NULL!	#NULL!	#NULL!	#NULL!	1	#NULL!	#NULL!	#NULL!	#NULL!	#NULL!	#NULL!	#NULL!	#NULL!	#NULL!	#NULL!	#NULL!	#NULL!	#NULL!	1	1943	7	23	1	1	1	12	4	1964	2	6	14	120000	9999997	1
6162	北京市	1101083	1	2021-07-26 14:31:00	3	1	2	2	#NULL!	#NULL!	#NULL!	#NULL!	#NULL!	#NULL!	#NULL!	#NULL!	#NULL!	#NULL!	#NULL!	1	1	1	#NULL!	#NULL!	#NULL!	#NULL!	#NULL!	#NULL!	#NULL!	#NULL!	#NULL!	#NULL!	#NULL!	2	1988	10	16	1	1	1	9	1	2009	6	5	12	0	0	1
3701	北京市	1101024	1	2021-07-17 11:42:00	1	11	#NULL!	#NULL!	#NULL!	#NULL!	#NULL!	#NULL!	#NULL!	#NULL!	#NULL!	#NULL!	#NULL!	#NULL!	#NULL!	1	#NULL!	#NULL!	#NULL!	#NULL!	#NULL!	#NULL!	#NULL!	#NULL!	#NULL!	#NULL!	#NULL!	#NULL!	#NULL!	2	1991	11	22	1	1	4	13	1	2010	2	2	5	300000	300000	1
6161	北京市	1101061	1	2021-07-28 10:36:00	2	1	2	#NULL!	#NULL!	#NULL!	#NULL!	#NULL!	#NULL!	#NULL!	#NULL!	#NULL!	#NULL!	#NULL!	#NULL!	1	1	#NULL!	#NULL!	#NULL!	#NULL!	#NULL!	#NULL!	#NULL!	#NULL!	#NULL!	#NULL!	#NULL!	#NULL!	2	1955	10	99	1	1	1	4	4	1972	#NULL!	#NULL!	#NULL!	48000	0	1
2507	北京市	1101022	1	2021-07-11 16:52:00	2	1	2	#NULL!	#NULL!	#NULL!	#NULL!	#NULL!	#NULL!	#NULL!	#NULL!	#NULL!	#NULL!	#NULL!	#NULL!	1	1	#NULL!	#NULL!	#NULL!	#NULL!	#NULL!	#NULL!	#NULL!	#NULL!	#NULL!	#NULL!	#NULL!	#NULL!	2	1981	4	24	1	1	1	11	4	2007	4	5	2	100000	100000	1
7020	北京市	1101015	1	2021-08-02 15:19:00	3	1	2	9	#NULL!	#NULL!	#NULL!	#NULL!	#NULL!	#NULL!	#NULL!	#NULL!	#NULL!	#NULL!	#NULL!	1	1	1	#NULL!	#NULL!	#NULL!	#NULL!	#NULL!	#NULL!	#NULL!	#NULL!	#NULL!	#NULL!	#NULL!	1	1950	11	24	1	1	1	4	4	9998	#NULL!	#NULL!	#NULL!	50000	0	1
4128	北京市	1101021	1	2021-07-19 14:08:00	1	2	#NULL!	#NULL!	#NULL!	#NULL!	#NULL!	#NULL!	#NULL!	#NULL!	#NULL!	#NULL!	#NULL!	#NULL!	#NULL!	2	#NULL!	#NULL!	#NULL!	#NULL!	#NULL!	#NULL!	#NULL!	#NULL!	#NULL!	#NULL!	#NULL!	#NULL!	#NULL!	1	1952	2	5	1	11	9	9	4	9998	6	5	5	54000	54000	2
6918	北京市	1101061	1	2021-08-01 11:16:00	1	11	#NULL!	#NULL!	#NULL!	#NULL!	#NULL!	#NULL!	#NULL!	#NULL!	#NULL!	#NULL!	#NULL!	#NULL!	#NULL!	1	#NULL!	#NULL!	#NULL!	#NULL!	#NULL!	#NULL!	#NULL!	#NULL!	#NULL!	#NULL!	#NULL!	#NULL!	#NULL!	1	1971	3	24	1	1	1	13	1	9997	2	1	8	9999996	9999997	2
5799	北京市	1101061	1	2021-07-26 16:13:00	2	1	2	#NULL!	#NULL!	#NULL!	#NULL!	#NULL!	#NULL!	#NULL!	#NULL!	#NULL!	#NULL!	#NULL!	#NULL!	2	2	#NULL!	#NULL!	#NULL!	#NULL!	#NULL!	#NULL!	#NULL!	#NULL!	#NULL!	#NULL!	#NULL!	#NULL!	1	1962	11	28	3	1	1	6	2	1978	4	#NULL!	#NULL!	40800	0	1
4828	北京市	1101021	1	2021-07-23 13:56:00	1	1	#NULL!	#NULL!	#NULL!	#NULL!	#NULL!	#NULL!	#NULL!	#NULL!	#NULL!	#NULL!	#NULL!	#NULL!	#NULL!	1	#NULL!	#NULL!	#NULL!	#NULL!	#NULL!	#NULL!	#NULL!	#NULL!	#NULL!	#NULL!	#NULL!	#NULL!	#NULL!	2	1947	7	5	1	1	1	12	4	1976	1	2	10	50000	48000	2
2676	北京市	1101022	1	2021-07-13 16:01:00	1	1	#NULL!	#NULL!	#NULL!	#NULL!	#NULL!	#NULL!	#NULL!	#NULL!	#NULL!	#NULL!	#NULL!	#NULL!	#NULL!	2	#NULL!	#NULL!	#NULL!	#NULL!	#NULL!	#NULL!	#NULL!	#NULL!	#NULL!	#NULL!	#NULL!	#NULL!	#NULL!	2	1948	3	21	1	1	1	7	4	9998	6	#NULL!	#NULL!	60000	0	2
4124	北京市	1101022	1	2021-07-19 14:28:00	1	1	#NULL!	#NULL!	#NULL!	#NULL!	#NULL!	#NULL!	#NULL!	#NULL!	#NULL!	#NULL!	#NULL!	#NULL!	#NULL!	2	#NULL!	#NULL!	#NULL!	#NULL!	#NULL!	#NULL!	#NULL!	#NULL!	#NULL!	#NULL!	#NULL!	#NULL!	#NULL!	1	1978	1	28	1	1	1	12	4	2002	4	1	7	100000	80000	2
2680	北京市	1101024	1	2021-07-13 15:54:00	1	9	#NULL!	#NULL!	#NULL!	#NULL!	#NULL!	#NULL!	#NULL!	#NULL!	#NULL!	#NULL!	#NULL!	#NULL!	#NULL!	1	#NULL!	#NULL!	#NULL!	#NULL!	#NULL!	#NULL!	#NULL!	#NULL!	#NULL!	#NULL!	#NULL!	#NULL!	#NULL!	2	1962	6	28	1	1	1	6	4	1979	3	#NULL!	#NULL!	48000	0	1
4524	北京市	1101023	1	2021-07-22 10:18:00	1	1	#NULL!	#NULL!	#NULL!	#NULL!	#NULL!	#NULL!	#NULL!	#NULL!	#NULL!	#NULL!	#NULL!	#NULL!	#NULL!	1	#NULL!	#NULL!	#NULL!	#NULL!	#NULL!	#NULL!	#NULL!	#NULL!	#NULL!	#NULL!	#NULL!	#NULL!	#NULL!	1	1982	12	4	1	1	1	12	4	2005	3	1	1	100000	100000	1
2681	北京市	1101024	1	2021-07-13 14:55:00	2	1	2	#NULL!	#NULL!	#NULL!	#NULL!	#NULL!	#NULL!	#NULL!	#NULL!	#NULL!	#NULL!	#NULL!	#NULL!	1	1	#NULL!	#NULL!	#NULL!	#NULL!	#NULL!	#NULL!	#NULL!	#NULL!	#NULL!	#NULL!	#NULL!	#NULL!	1	1980	6	23	1	1	1	11	4	2003	5	1	3	80000	40000	1
3237	北京市	1101022	1	2021-07-15 14:51:00	0	#NULL!	#NULL!	#NULL!	#NULL!	#NULL!	#NULL!	#NULL!	#NULL!	#NULL!	#NULL!	#NULL!	#NULL!	#NULL!	#NULL!	#NULL!	#NULL!	#NULL!	#NULL!	#NULL!	#NULL!	#NULL!	#NULL!	#NULL!	#NULL!	#NULL!	#NULL!	#NULL!	#NULL!	2	1971	11	8	1	1	1	9	4	2001	4	5	2	0	0	1
2638	北京市	1101024	1	2021-07-13 10:07:00	4	1	2	6	9	#NULL!	#NULL!	#NULL!	#NULL!	#NULL!	#NULL!	#NULL!	#NULL!	#NULL!	#NULL!	1	2	2	1	#NULL!	#NULL!	#NULL!	#NULL!	#NULL!	#NULL!	#NULL!	#NULL!	#NULL!	#NULL!	1	1958	1	4	1	1	1	6	4	1976	2	#NULL!	#NULL!	50000	0	2
5665	北京市	1101061	1	2021-07-26 11:27:00	3	1	2	7	#NULL!	#NULL!	#NULL!	#NULL!	#NULL!	#NULL!	#NULL!	#NULL!	#NULL!	#NULL!	#NULL!	1	1	1	#NULL!	#NULL!	#NULL!	#NULL!	#NULL!	#NULL!	#NULL!	#NULL!	#NULL!	#NULL!	#NULL!	1	1943	2	5	1	1	1	6	4	1961	5	#NULL!	#NULL!	9000	0	2
5683	北京市	1101083	1	2021-07-26 14:17:00	4	1	2	6	9	#NULL!	#NULL!	#NULL!	#NULL!	#NULL!	#NULL!	#NULL!	#NULL!	#NULL!	#NULL!	2	2	2	2	#NULL!	#NULL!	#NULL!	#NULL!	#NULL!	#NULL!	#NULL!	#NULL!	#NULL!	#NULL!	2	1945	9	28	1	1	1	3	4	9998	#NULL!	#NULL!	#NULL!	36000	0	1
4971	北京市	1101013	1	2021-07-24 10:11:00	2	3	3	#NULL!	#NULL!	#NULL!	#NULL!	#NULL!	#NULL!	#NULL!	#NULL!	#NULL!	#NULL!	#NULL!	#NULL!	2	2	#NULL!	#NULL!	#NULL!	#NULL!	#NULL!	#NULL!	#NULL!	#NULL!	#NULL!	#NULL!	#NULL!	#NULL!	1	1987	11	29	1	1	2	13	4	2012	2	2	8	100000	100000	2
6253	北京市	1101083	1	2021-07-28 16:05:00	3	3	3	1	#NULL!	#NULL!	#NULL!	#NULL!	#NULL!	#NULL!	#NULL!	#NULL!	#NULL!	#NULL!	#NULL!	2	2	2	#NULL!	#NULL!	#NULL!	#NULL!	#NULL!	#NULL!	#NULL!	#NULL!	#NULL!	#NULL!	#NULL!	2	1983	4	20	1	11	3	12	4	2004	4	4	13	100000	100000	2
4242	北京市	1101021	1	2021-07-20 11:01:00	0	#NULL!	#NULL!	#NULL!	#NULL!	#NULL!	#NULL!	#NULL!	#NULL!	#NULL!	#NULL!	#NULL!	#NULL!	#NULL!	#NULL!	#NULL!	#NULL!	#NULL!	#NULL!	#NULL!	#NULL!	#NULL!	#NULL!	#NULL!	#NULL!	#NULL!	#NULL!	#NULL!	#NULL!	1	1950	4	24	1	1	1	4	4	1966	#NULL!	#NULL!	#NULL!	50000	50000	1
3192	北京市	1101022	1	2021-07-15 14:04:00	1	1	#NULL!	#NULL!	#NULL!	#NULL!	#NULL!	#NULL!	#NULL!	#NULL!	#NULL!	#NULL!	#NULL!	#NULL!	#NULL!	1	#NULL!	#NULL!	#NULL!	#NULL!	#NULL!	#NULL!	#NULL!	#NULL!	#NULL!	#NULL!	#NULL!	#NULL!	#NULL!	2	1952	4	12	1	1	1	4	4	1970	#NULL!	#NULL!	#NULL!	48000	0	2
4509	北京市	1101021	1	2021-07-22 10:02:00	1	1	#NULL!	#NULL!	#NULL!	#NULL!	#NULL!	#NULL!	#NULL!	#NULL!	#NULL!	#NULL!	#NULL!	#NULL!	#NULL!	1	#NULL!	#NULL!	#NULL!	#NULL!	#NULL!	#NULL!	#NULL!	#NULL!	#NULL!	#NULL!	#NULL!	#NULL!	#NULL!	2	1945	2	13	1	1	1	#NULL!	4	1965	6	6	14	96000	96000	2
5925	北京市	1101083	1	2021-07-27 15:31:00	2	1	2	#NULL!	#NULL!	#NULL!	#NULL!	#NULL!	#NULL!	#NULL!	#NULL!	#NULL!	#NULL!	#NULL!	#NULL!	2	2	#NULL!	#NULL!	#NULL!	#NULL!	#NULL!	#NULL!	#NULL!	#NULL!	#NULL!	#NULL!	#NULL!	#NULL!	1	1967	1	6	1	1	1	11	4	1998	5	5	2	100000	100000	1
2639	北京市	1101024	1	2021-07-11 14:37:00	3	1	2	2	#NULL!	#NULL!	#NULL!	#NULL!	#NULL!	#NULL!	#NULL!	#NULL!	#NULL!	#NULL!	#NULL!	2	2	2	#NULL!	#NULL!	#NULL!	#NULL!	#NULL!	#NULL!	#NULL!	#NULL!	#NULL!	#NULL!	#NULL!	1	1979	4	29	1	1	1	4	2	1991	#NULL!	#NULL!	#NULL!	35000	35000	1
6378	北京市	1101013	1	2021-07-29 10:06:00	0	#NULL!	#NULL!	#NULL!	#NULL!	#NULL!	#NULL!	#NULL!	#NULL!	#NULL!	#NULL!	#NULL!	#NULL!	#NULL!	#NULL!	#NULL!	#NULL!	#NULL!	#NULL!	#NULL!	#NULL!	#NULL!	#NULL!	#NULL!	#NULL!	#NULL!	#NULL!	#NULL!	#NULL!	2	1966	9	5	1	1	1	6	4	1983	5	#NULL!	#NULL!	30000	30000	2
4767	北京市	1101023	1	2021-07-23 10:52:00	1	1	#NULL!	#NULL!	#NULL!	#NULL!	#NULL!	#NULL!	#NULL!	#NULL!	#NULL!	#NULL!	#NULL!	#NULL!	#NULL!	1	#NULL!	#NULL!	#NULL!	#NULL!	#NULL!	#NULL!	#NULL!	#NULL!	#NULL!	#NULL!	#NULL!	#NULL!	#NULL!	1	1958	2	17	1	1	1	10	4	1993	5	1	2	100000	100000	2
5679	北京市	1101056	1	2021-07-26 14:05:00	1	3	#NULL!	#NULL!	#NULL!	#NULL!	#NULL!	#NULL!	#NULL!	#NULL!	#NULL!	#NULL!	#NULL!	#NULL!	#NULL!	1	#NULL!	#NULL!	#NULL!	#NULL!	#NULL!	#NULL!	#NULL!	#NULL!	#NULL!	#NULL!	#NULL!	#NULL!	#NULL!	1	1959	8	21	1	1	1	6	4	1977	5	#NULL!	#NULL!	7000	7000	1
5887	北京市	1101056	1	2021-07-27 08:13:00	2	2	1	#NULL!	#NULL!	#NULL!	#NULL!	#NULL!	#NULL!	#NULL!	#NULL!	#NULL!	#NULL!	#NULL!	#NULL!	1	1	#NULL!	#NULL!	#NULL!	#NULL!	#NULL!	#NULL!	#NULL!	#NULL!	#NULL!	#NULL!	#NULL!	#NULL!	2	1947	11	23	1	1	1	4	4	1962	#NULL!	#NULL!	#NULL!	36000	36000	2
6391	北京市	1101013	1	2021-07-29 10:14:00	1	2	#NULL!	#NULL!	#NULL!	#NULL!	#NULL!	#NULL!	#NULL!	#NULL!	#NULL!	#NULL!	#NULL!	#NULL!	#NULL!	1	#NULL!	#NULL!	#NULL!	#NULL!	#NULL!	#NULL!	#NULL!	#NULL!	#NULL!	#NULL!	#NULL!	#NULL!	#NULL!	1	1966	9	10	1	1	1	6	4	1983	4	#NULL!	#NULL!	60000	60000	1
3404	北京市	1101022	1	2021-07-16 13:40:00	1	1	#NULL!	#NULL!	#NULL!	#NULL!	#NULL!	#NULL!	#NULL!	#NULL!	#NULL!	#NULL!	#NULL!	#NULL!	#NULL!	1	#NULL!	#NULL!	#NULL!	#NULL!	#NULL!	#NULL!	#NULL!	#NULL!	#NULL!	#NULL!	#NULL!	#NULL!	#NULL!	1	1958	8	16	1	1	1	6	4	1976	4	#NULL!	#NULL!	80000	0	1
5809	北京市	1101083	1	2021-07-26 16:07:00	8	1	2	6	2	6	9	9	9	#NULL!	#NULL!	#NULL!	#NULL!	#NULL!	#NULL!	2	2	2	1	1	2	2	1	#NULL!	#NULL!	#NULL!	#NULL!	#NULL!	#NULL!	2	1953	11	13	1	1	1	1	#NULL!	#NULL!	#NULL!	#NULL!	#NULL!	1800	9999997	1
4540	北京市	1101023	1	2021-07-22 14:49:00	0	#NULL!	#NULL!	#NULL!	#NULL!	#NULL!	#NULL!	#NULL!	#NULL!	#NULL!	#NULL!	#NULL!	#NULL!	#NULL!	#NULL!	#NULL!	#NULL!	#NULL!	#NULL!	#NULL!	#NULL!	#NULL!	#NULL!	#NULL!	#NULL!	#NULL!	#NULL!	#NULL!	#NULL!	2	1941	2	16	1	1	1	7	4	1962	2	#NULL!	#NULL!	55000	55000	2
6912	北京市	1101021	1	2021-08-01 11:28:00	2	1	2	#NULL!	#NULL!	#NULL!	#NULL!	#NULL!	#NULL!	#NULL!	#NULL!	#NULL!	#NULL!	#NULL!	#NULL!	1	1	#NULL!	#NULL!	#NULL!	#NULL!	#NULL!	#NULL!	#NULL!	#NULL!	#NULL!	#NULL!	#NULL!	#NULL!	1	1966	6	14	1	1	1	13	4	1996	1	3	8	9999999	9999999	1
5011	北京市	1101023	1	2021-07-24 14:58:00	0	#NULL!	#NULL!	#NULL!	#NULL!	#NULL!	#NULL!	#NULL!	#NULL!	#NULL!	#NULL!	#NULL!	#NULL!	#NULL!	#NULL!	#NULL!	#NULL!	#NULL!	#NULL!	#NULL!	#NULL!	#NULL!	#NULL!	#NULL!	#NULL!	#NULL!	#NULL!	#NULL!	#NULL!	1	1984	10	10	1	1	1	12	4	2008	1	1	1	500000	500000	2
5020	北京市	1101013	1	2021-07-24 15:02:00	4	1	2	6	9	#NULL!	#NULL!	#NULL!	#NULL!	#NULL!	#NULL!	#NULL!	#NULL!	#NULL!	#NULL!	2	1	1	1	#NULL!	#NULL!	#NULL!	#NULL!	#NULL!	#NULL!	#NULL!	#NULL!	#NULL!	#NULL!	2	1951	5	22	1	1	1	4	4	1969	#NULL!	#NULL!	#NULL!	60000	0	1
5356	北京市	1101021	1	2021-07-25 15:07:00	2	1	2	#NULL!	#NULL!	#NULL!	#NULL!	#NULL!	#NULL!	#NULL!	#NULL!	#NULL!	#NULL!	#NULL!	#NULL!	1	2	#NULL!	#NULL!	#NULL!	#NULL!	#NULL!	#NULL!	#NULL!	#NULL!	#NULL!	#NULL!	#NULL!	#NULL!	1	1971	2	10	1	1	1	13	4	2005	2	1	12	400000	400000	2
4100	北京市	1101024	1	2021-07-17 15:31:00	4	3	3	2	2	#NULL!	#NULL!	#NULL!	#NULL!	#NULL!	#NULL!	#NULL!	#NULL!	#NULL!	#NULL!	2	2	2	2	#NULL!	#NULL!	#NULL!	#NULL!	#NULL!	#NULL!	#NULL!	#NULL!	#NULL!	#NULL!	1	2001	7	29	1	1	1	6	4	2019	2	#NULL!	#NULL!	0	0	1
3756	北京市	1101022	1	2021-07-17 16:02:00	2	1	2	#NULL!	#NULL!	#NULL!	#NULL!	#NULL!	#NULL!	#NULL!	#NULL!	#NULL!	#NULL!	#NULL!	#NULL!	2	2	#NULL!	#NULL!	#NULL!	#NULL!	#NULL!	#NULL!	#NULL!	#NULL!	#NULL!	#NULL!	#NULL!	#NULL!	1	1962	2	23	1	1	1	9	4	2001	4	3	13	80000	80000	2
6706	北京市	1101083	1	2021-07-30 14:30:00	7	1	2	2	2	2	2	2	#NULL!	#NULL!	#NULL!	#NULL!	#NULL!	#NULL!	#NULL!	2	2	2	2	2	2	2	#NULL!	#NULL!	#NULL!	#NULL!	#NULL!	#NULL!	#NULL!	1	1934	1	31	1	11	1	4	3	9998	#NULL!	#NULL!	#NULL!	80000	0	2
4780	北京市	1101022	1	2021-07-23 15:13:00	3	4	1	2	#NULL!	#NULL!	#NULL!	#NULL!	#NULL!	#NULL!	#NULL!	#NULL!	#NULL!	#NULL!	#NULL!	2	2	1	#NULL!	#NULL!	#NULL!	#NULL!	#NULL!	#NULL!	#NULL!	#NULL!	#NULL!	#NULL!	#NULL!	2	1980	2	2	4	14	3	5	4	1999	4	#NULL!	#NULL!	30000	0	1
5312	北京市	1101023	1	2021-07-25 10:51:00	0	#NULL!	#NULL!	#NULL!	#NULL!	#NULL!	#NULL!	#NULL!	#NULL!	#NULL!	#NULL!	#NULL!	#NULL!	#NULL!	#NULL!	#NULL!	#NULL!	#NULL!	#NULL!	#NULL!	#NULL!	#NULL!	#NULL!	#NULL!	#NULL!	#NULL!	#NULL!	#NULL!	#NULL!	2	1986	3	19	1	1	1	13	4	2012	2	4	2	800000	800000	2
3728	北京市	1101024	1	2021-07-17 15:12:00	1	1	#NULL!	#NULL!	#NULL!	#NULL!	#NULL!	#NULL!	#NULL!	#NULL!	#NULL!	#NULL!	#NULL!	#NULL!	#NULL!	1	#NULL!	#NULL!	#NULL!	#NULL!	#NULL!	#NULL!	#NULL!	#NULL!	#NULL!	#NULL!	#NULL!	#NULL!	#NULL!	1	1985	8	7	1	1	1	12	4	2007	1	1	8	250000	250000	2
5018	北京市	1101023	1	2021-07-24 14:10:00	1	1	#NULL!	#NULL!	#NULL!	#NULL!	#NULL!	#NULL!	#NULL!	#NULL!	#NULL!	#NULL!	#NULL!	#NULL!	#NULL!	1	#NULL!	#NULL!	#NULL!	#NULL!	#NULL!	#NULL!	#NULL!	#NULL!	#NULL!	#NULL!	#NULL!	#NULL!	#NULL!	1	1990	6	8	1	1	1	12	4	2012	4	2	3	300000	300000	1
4784	北京市	1101021	1	2021-07-22 15:40:00	0	#NULL!	#NULL!	#NULL!	#NULL!	#NULL!	#NULL!	#NULL!	#NULL!	#NULL!	#NULL!	#NULL!	#NULL!	#NULL!	#NULL!	#NULL!	#NULL!	#NULL!	#NULL!	#NULL!	#NULL!	#NULL!	#NULL!	#NULL!	#NULL!	#NULL!	#NULL!	#NULL!	#NULL!	1	1967	10	7	1	1	1	3	3	#NULL!	#NULL!	#NULL!	#NULL!	100000	100000	1
6120	北京市	1101021	1	2021-07-28 09:10:00	1	1	#NULL!	#NULL!	#NULL!	#NULL!	#NULL!	#NULL!	#NULL!	#NULL!	#NULL!	#NULL!	#NULL!	#NULL!	#NULL!	1	#NULL!	#NULL!	#NULL!	#NULL!	#NULL!	#NULL!	#NULL!	#NULL!	#NULL!	#NULL!	#NULL!	#NULL!	#NULL!	2	1954	12	23	1	1	1	6	4	1973	4	#NULL!	#NULL!	60000	60000	2
5017	北京市	1101023	1	2021-07-24 15:13:00	1	3	#NULL!	#NULL!	#NULL!	#NULL!	#NULL!	#NULL!	#NULL!	#NULL!	#NULL!	#NULL!	#NULL!	#NULL!	#NULL!	2	#NULL!	#NULL!	#NULL!	#NULL!	#NULL!	#NULL!	#NULL!	#NULL!	#NULL!	#NULL!	#NULL!	#NULL!	#NULL!	1	1963	1	5	1	1	1	6	4	1980	5	#NULL!	#NULL!	24000	24000	1
4229	北京市	1101022	1	2021-07-20 09:50:00	0	#NULL!	#NULL!	#NULL!	#NULL!	#NULL!	#NULL!	#NULL!	#NULL!	#NULL!	#NULL!	#NULL!	#NULL!	#NULL!	#NULL!	#NULL!	#NULL!	#NULL!	#NULL!	#NULL!	#NULL!	#NULL!	#NULL!	#NULL!	#NULL!	#NULL!	#NULL!	#NULL!	#NULL!	2	1965	10	27	4	14	3	6	4	9998	4	#NULL!	#NULL!	20000	0	1
3702	北京市	1101024	1	2021-07-17 10:24:00	1	2	#NULL!	#NULL!	#NULL!	#NULL!	#NULL!	#NULL!	#NULL!	#NULL!	#NULL!	#NULL!	#NULL!	#NULL!	#NULL!	2	#NULL!	#NULL!	#NULL!	#NULL!	#NULL!	#NULL!	#NULL!	#NULL!	#NULL!	#NULL!	#NULL!	#NULL!	#NULL!	2	1958	7	1	1	1	1	10	4	1986	3	1	2	100000	0	1
5285	北京市	1101021	1	2021-07-25 10:45:00	1	1	#NULL!	#NULL!	#NULL!	#NULL!	#NULL!	#NULL!	#NULL!	#NULL!	#NULL!	#NULL!	#NULL!	#NULL!	#NULL!	1	#NULL!	#NULL!	#NULL!	#NULL!	#NULL!	#NULL!	#NULL!	#NULL!	#NULL!	#NULL!	#NULL!	#NULL!	#NULL!	1	1965	3	20	1	1	1	13	4	1997	4	1	2	200000	200000	2
4962	北京市	1101021	1	2021-07-24 11:08:00	2	1	2	#NULL!	#NULL!	#NULL!	#NULL!	#NULL!	#NULL!	#NULL!	#NULL!	#NULL!	#NULL!	#NULL!	#NULL!	1	1	#NULL!	#NULL!	#NULL!	#NULL!	#NULL!	#NULL!	#NULL!	#NULL!	#NULL!	#NULL!	#NULL!	#NULL!	2	1978	1	1	1	1	1	13	1	2000	3	2	12	200000	200000	2
3703	北京市	1101024	1	2021-07-17 14:58:00	2	1	2	#NULL!	#NULL!	#NULL!	#NULL!	#NULL!	#NULL!	#NULL!	#NULL!	#NULL!	#NULL!	#NULL!	#NULL!	2	1	#NULL!	#NULL!	#NULL!	#NULL!	#NULL!	#NULL!	#NULL!	#NULL!	#NULL!	#NULL!	#NULL!	#NULL!	1	1977	4	11	1	1	1	6	4	2007	3	#NULL!	#NULL!	50000	50000	1
5050	北京市	1101023	1	2021-07-24 14:22:00	2	1	2	#NULL!	#NULL!	#NULL!	#NULL!	#NULL!	#NULL!	#NULL!	#NULL!	#NULL!	#NULL!	#NULL!	#NULL!	2	2	#NULL!	#NULL!	#NULL!	#NULL!	#NULL!	#NULL!	#NULL!	#NULL!	#NULL!	#NULL!	#NULL!	#NULL!	1	1983	7	3	1	1	1	13	4	2013	2	2	7	150000	150000	2
4738	北京市	1101021	1	2021-07-23 10:35:00	3	1	2	2	#NULL!	#NULL!	#NULL!	#NULL!	#NULL!	#NULL!	#NULL!	#NULL!	#NULL!	#NULL!	#NULL!	1	1	1	#NULL!	#NULL!	#NULL!	#NULL!	#NULL!	#NULL!	#NULL!	#NULL!	#NULL!	#NULL!	#NULL!	2	1979	6	21	8	1	1	11	1	2005	2	2	12	100000	100000	1
4783	北京市	1101021	1	2021-07-23 15:20:00	1	1	#NULL!	#NULL!	#NULL!	#NULL!	#NULL!	#NULL!	#NULL!	#NULL!	#NULL!	#NULL!	#NULL!	#NULL!	#NULL!	2	#NULL!	#NULL!	#NULL!	#NULL!	#NULL!	#NULL!	#NULL!	#NULL!	#NULL!	#NULL!	#NULL!	#NULL!	#NULL!	2	1962	2	3	1	1	1	12	4	1983	2	1	2	200000	200000	1
5010	北京市	1101021	1	2021-07-24 14:32:00	2	1	2	#NULL!	#NULL!	#NULL!	#NULL!	#NULL!	#NULL!	#NULL!	#NULL!	#NULL!	#NULL!	#NULL!	#NULL!	1	2	#NULL!	#NULL!	#NULL!	#NULL!	#NULL!	#NULL!	#NULL!	#NULL!	#NULL!	#NULL!	#NULL!	#NULL!	2	1957	12	14	1	1	1	6	4	1976	4	#NULL!	#NULL!	40000	40000	1
4528	北京市	1101022	1	2021-07-22 14:42:00	0	#NULL!	#NULL!	#NULL!	#NULL!	#NULL!	#NULL!	#NULL!	#NULL!	#NULL!	#NULL!	#NULL!	#NULL!	#NULL!	#NULL!	#NULL!	#NULL!	#NULL!	#NULL!	#NULL!	#NULL!	#NULL!	#NULL!	#NULL!	#NULL!	#NULL!	#NULL!	#NULL!	#NULL!	2	1956	2	16	1	1	1	5	4	1972	5	#NULL!	#NULL!	50000	0	1
5280	北京市	1101021	1	2021-07-25 09:21:00	5	3	4	4	3	1	#NULL!	#NULL!	#NULL!	#NULL!	#NULL!	#NULL!	#NULL!	#NULL!	#NULL!	2	2	2	2	1	#NULL!	#NULL!	#NULL!	#NULL!	#NULL!	#NULL!	#NULL!	#NULL!	#NULL!	1	1984	12	18	1	1	1	12	4	2007	1	1	8	120000	100000	2
5482	北京市	1101023	1	2021-07-25 15:20:00	2	3	3	#NULL!	#NULL!	#NULL!	#NULL!	#NULL!	#NULL!	#NULL!	#NULL!	#NULL!	#NULL!	#NULL!	#NULL!	2	2	#NULL!	#NULL!	#NULL!	#NULL!	#NULL!	#NULL!	#NULL!	#NULL!	#NULL!	#NULL!	#NULL!	#NULL!	1	1988	10	12	1	1	1	10	4	2008	4	4	13	400000	400000	1
5485	北京市	1101023	1	2021-07-25 18:26:00	2	3	3	#NULL!	#NULL!	#NULL!	#NULL!	#NULL!	#NULL!	#NULL!	#NULL!	#NULL!	#NULL!	#NULL!	#NULL!	2	2	#NULL!	#NULL!	#NULL!	#NULL!	#NULL!	#NULL!	#NULL!	#NULL!	#NULL!	#NULL!	#NULL!	#NULL!	2	1993	8	7	1	1	3	12	4	2015	2	2	8	180000	150000	2
5539	北京市	1101023	1	2021-07-25 16:33:00	4	1	2	6	9	#NULL!	#NULL!	#NULL!	#NULL!	#NULL!	#NULL!	#NULL!	#NULL!	#NULL!	#NULL!	1	1	1	1	#NULL!	#NULL!	#NULL!	#NULL!	#NULL!	#NULL!	#NULL!	#NULL!	#NULL!	#NULL!	1	1931	12	14	1	1	1	12	4	1960	5	1	6	9999999	9999999	2
4834	北京市	1101022	1	2021-07-23 16:56:00	0	#NULL!	#NULL!	#NULL!	#NULL!	#NULL!	#NULL!	#NULL!	#NULL!	#NULL!	#NULL!	#NULL!	#NULL!	#NULL!	#NULL!	#NULL!	#NULL!	#NULL!	#NULL!	#NULL!	#NULL!	#NULL!	#NULL!	#NULL!	#NULL!	#NULL!	#NULL!	#NULL!	#NULL!	2	1975	10	20	1	1	1	12	4	9998	6	2	12	150000	150000	1
4439	北京市	1101022	1	2021-07-21 19:06:00	0	#NULL!	#NULL!	#NULL!	#NULL!	#NULL!	#NULL!	#NULL!	#NULL!	#NULL!	#NULL!	#NULL!	#NULL!	#NULL!	#NULL!	#NULL!	#NULL!	#NULL!	#NULL!	#NULL!	#NULL!	#NULL!	#NULL!	#NULL!	#NULL!	#NULL!	#NULL!	#NULL!	#NULL!	2	1995	6	1	1	1	1	13	4	2020	2	2	12	200000	100000	2
4511	北京市	1101022	1	2021-07-22 11:12:00	0	#NULL!	#NULL!	#NULL!	#NULL!	#NULL!	#NULL!	#NULL!	#NULL!	#NULL!	#NULL!	#NULL!	#NULL!	#NULL!	#NULL!	#NULL!	#NULL!	#NULL!	#NULL!	#NULL!	#NULL!	#NULL!	#NULL!	#NULL!	#NULL!	#NULL!	#NULL!	#NULL!	#NULL!	1	1975	5	5	1	1	1	12	4	2000	2	2	2	400000	300000	1
4833	北京市	1101022	1	2021-07-23 19:32:00	0	#NULL!	#NULL!	#NULL!	#NULL!	#NULL!	#NULL!	#NULL!	#NULL!	#NULL!	#NULL!	#NULL!	#NULL!	#NULL!	#NULL!	#NULL!	#NULL!	#NULL!	#NULL!	#NULL!	#NULL!	#NULL!	#NULL!	#NULL!	#NULL!	#NULL!	#NULL!	#NULL!	#NULL!	2	1991	1	26	1	1	1	6	4	2009	4	#NULL!	#NULL!	9999999	9999999	1
5351	北京市	1101021	1	2021-07-25 14:43:00	4	1	2	4	2	#NULL!	#NULL!	#NULL!	#NULL!	#NULL!	#NULL!	#NULL!	#NULL!	#NULL!	#NULL!	1	2	2	2	#NULL!	#NULL!	#NULL!	#NULL!	#NULL!	#NULL!	#NULL!	#NULL!	#NULL!	#NULL!	2	1967	1	8	1	1	1	6	4	1985	4	#NULL!	#NULL!	30000	30000	1
1117	河北省	1309261	1	2021-07-05 09:39:00	3	1	2	2	#NULL!	#NULL!	#NULL!	#NULL!	#NULL!	#NULL!	#NULL!	#NULL!	#NULL!	#NULL!	#NULL!	2	1	1	#NULL!	#NULL!	#NULL!	#NULL!	#NULL!	#NULL!	#NULL!	#NULL!	#NULL!	#NULL!	#NULL!	2	1986	5	21	1	1	1	4	4	2001	#NULL!	#NULL!	#NULL!	30000	30000	1
1401	河北省	1309264	2	2021-07-06 09:43:00	3	3	3	5	#NULL!	#NULL!	#NULL!	#NULL!	#NULL!	#NULL!	#NULL!	#NULL!	#NULL!	#NULL!	#NULL!	1	1	1	#NULL!	#NULL!	#NULL!	#NULL!	#NULL!	#NULL!	#NULL!	#NULL!	#NULL!	#NULL!	#NULL!	1	2001	4	26	1	1	1	12	1	2019	2	2	12	0	0	2
3085	河北省	1302072	2	2021-07-14 08:51:00	2	1	2	#NULL!	#NULL!	#NULL!	#NULL!	#NULL!	#NULL!	#NULL!	#NULL!	#NULL!	#NULL!	#NULL!	#NULL!	1	1	#NULL!	#NULL!	#NULL!	#NULL!	#NULL!	#NULL!	#NULL!	#NULL!	#NULL!	#NULL!	#NULL!	#NULL!	2	1977	3	7	1	15	3	3	4	1993	#NULL!	#NULL!	#NULL!	9999997	9999997	1
1130	河北省	1309261	1	2021-07-05 19:11:00	2	1	2	#NULL!	#NULL!	#NULL!	#NULL!	#NULL!	#NULL!	#NULL!	#NULL!	#NULL!	#NULL!	#NULL!	#NULL!	1	1	#NULL!	#NULL!	#NULL!	#NULL!	#NULL!	#NULL!	#NULL!	#NULL!	#NULL!	#NULL!	#NULL!	#NULL!	2	1989	2	14	1	1	1	9	1	9998	6	6	10	30000	30000	1
2578	河北省	1302074	1	2021-07-12 09:38:00	2	1	2	#NULL!	#NULL!	#NULL!	#NULL!	#NULL!	#NULL!	#NULL!	#NULL!	#NULL!	#NULL!	#NULL!	#NULL!	1	1	#NULL!	#NULL!	#NULL!	#NULL!	#NULL!	#NULL!	#NULL!	#NULL!	#NULL!	#NULL!	#NULL!	#NULL!	2	1986	6	2	1	1	1	4	4	9998	#NULL!	#NULL!	#NULL!	70000	70000	1
1440	河北省	1309264	2	2021-07-06 09:55:00	3	1	2	2	#NULL!	#NULL!	#NULL!	#NULL!	#NULL!	#NULL!	#NULL!	#NULL!	#NULL!	#NULL!	#NULL!	1	1	1	#NULL!	#NULL!	#NULL!	#NULL!	#NULL!	#NULL!	#NULL!	#NULL!	#NULL!	#NULL!	#NULL!	1	1971	12	17	1	1	1	4	4	1988	#NULL!	#NULL!	#NULL!	100000	100000	1
469	河北省	1304271	1	2021-07-03 14:37:00	4	2	6	9	11	#NULL!	#NULL!	#NULL!	#NULL!	#NULL!	#NULL!	#NULL!	#NULL!	#NULL!	#NULL!	2	2	2	2	#NULL!	#NULL!	#NULL!	#NULL!	#NULL!	#NULL!	#NULL!	#NULL!	#NULL!	#NULL!	2	1950	11	9	1	1	1	1	#NULL!	#NULL!	#NULL!	#NULL!	#NULL!	12000	12000	1
759	河北省	1309262	2	2021-07-04 09:35:00	4	1	2	2	9	#NULL!	#NULL!	#NULL!	#NULL!	#NULL!	#NULL!	#NULL!	#NULL!	#NULL!	#NULL!	1	2	2	1	#NULL!	#NULL!	#NULL!	#NULL!	#NULL!	#NULL!	#NULL!	#NULL!	#NULL!	#NULL!	1	1960	2	26	1	1	1	3	4	1974	#NULL!	#NULL!	#NULL!	10000	10000	2
1767	河北省	1309263	2	2021-07-07 08:32:00	5	2	2	2	2	2	#NULL!	#NULL!	#NULL!	#NULL!	#NULL!	#NULL!	#NULL!	#NULL!	#NULL!	2	2	2	2	2	#NULL!	#NULL!	#NULL!	#NULL!	#NULL!	#NULL!	#NULL!	#NULL!	#NULL!	2	1950	10	18	1	1	1	1	#NULL!	#NULL!	#NULL!	#NULL!	#NULL!	0	0	1
3119	河北省	1302071	2	2021-07-14 19:09:00	4	1	2	6	9	#NULL!	#NULL!	#NULL!	#NULL!	#NULL!	#NULL!	#NULL!	#NULL!	#NULL!	#NULL!	1	2	2	2	#NULL!	#NULL!	#NULL!	#NULL!	#NULL!	#NULL!	#NULL!	#NULL!	#NULL!	#NULL!	1	1950	12	10	1	1	1	4	4	1967	#NULL!	#NULL!	#NULL!	4000	1500	2
3243	河北省	1302071	2	2021-07-15 09:41:00	2	1	2	#NULL!	#NULL!	#NULL!	#NULL!	#NULL!	#NULL!	#NULL!	#NULL!	#NULL!	#NULL!	#NULL!	#NULL!	1	1	#NULL!	#NULL!	#NULL!	#NULL!	#NULL!	#NULL!	#NULL!	#NULL!	#NULL!	#NULL!	#NULL!	#NULL!	2	1962	10	25	1	1	1	3	4	1977	#NULL!	#NULL!	#NULL!	8000	8000	1
371	河北省	1309261	1	2021-07-03 15:31:00	3	4	1	2	#NULL!	#NULL!	#NULL!	#NULL!	#NULL!	#NULL!	#NULL!	#NULL!	#NULL!	#NULL!	#NULL!	2	1	2	#NULL!	#NULL!	#NULL!	#NULL!	#NULL!	#NULL!	#NULL!	#NULL!	#NULL!	#NULL!	#NULL!	2	1964	8	15	1	1	1	4	4	1980	#NULL!	#NULL!	#NULL!	4000	4000	1
3082	河北省	1302072	2	2021-07-14 10:30:00	0	#NULL!	#NULL!	#NULL!	#NULL!	#NULL!	#NULL!	#NULL!	#NULL!	#NULL!	#NULL!	#NULL!	#NULL!	#NULL!	#NULL!	#NULL!	#NULL!	#NULL!	#NULL!	#NULL!	#NULL!	#NULL!	#NULL!	#NULL!	#NULL!	#NULL!	#NULL!	#NULL!	#NULL!	2	1954	3	21	1	1	1	3	2	#NULL!	#NULL!	#NULL!	#NULL!	1440	1440	1
769	河北省	1309262	2	2021-07-04 08:53:00	4	3	2	2	2	#NULL!	#NULL!	#NULL!	#NULL!	#NULL!	#NULL!	#NULL!	#NULL!	#NULL!	#NULL!	1	1	1	1	#NULL!	#NULL!	#NULL!	#NULL!	#NULL!	#NULL!	#NULL!	#NULL!	#NULL!	#NULL!	2	1962	12	18	1	1	1	1	#NULL!	#NULL!	#NULL!	#NULL!	#NULL!	0	0	1
471	河北省	1304271	1	2021-07-03 16:43:00	3	2	6	2	#NULL!	#NULL!	#NULL!	#NULL!	#NULL!	#NULL!	#NULL!	#NULL!	#NULL!	#NULL!	#NULL!	2	2	2	#NULL!	#NULL!	#NULL!	#NULL!	#NULL!	#NULL!	#NULL!	#NULL!	#NULL!	#NULL!	#NULL!	1	1959	1	29	1	1	1	4	3	1972	#NULL!	#NULL!	#NULL!	10000	10000	1
439	河北省	1304271	1	2021-07-03 16:04:00	11	1	2	6	2	2	6	9	9	9	9	9	#NULL!	#NULL!	#NULL!	2	1	1	2	2	2	1	2	2	2	2	#NULL!	#NULL!	#NULL!	2	1957	12	2	1	1	1	1	#NULL!	#NULL!	#NULL!	#NULL!	#NULL!	0	0	1
3063	河北省	1302071	2	2021-07-14 16:53:00	0	#NULL!	#NULL!	#NULL!	#NULL!	#NULL!	#NULL!	#NULL!	#NULL!	#NULL!	#NULL!	#NULL!	#NULL!	#NULL!	#NULL!	#NULL!	#NULL!	#NULL!	#NULL!	#NULL!	#NULL!	#NULL!	#NULL!	#NULL!	#NULL!	#NULL!	#NULL!	#NULL!	#NULL!	1	1943	4	16	1	1	1	4	2	9998	#NULL!	#NULL!	#NULL!	9000	0	1
625	河北省	1304271	1	2021-07-04 20:16:00	5	1	2	6	9	9	#NULL!	#NULL!	#NULL!	#NULL!	#NULL!	#NULL!	#NULL!	#NULL!	#NULL!	1	2	2	2	2	#NULL!	#NULL!	#NULL!	#NULL!	#NULL!	#NULL!	#NULL!	#NULL!	#NULL!	1	1963	9	28	1	1	1	6	4	1980	4	#NULL!	#NULL!	50000	50000	2
3248	河北省	1302071	2	2021-07-15 11:10:00	1	1	#NULL!	#NULL!	#NULL!	#NULL!	#NULL!	#NULL!	#NULL!	#NULL!	#NULL!	#NULL!	#NULL!	#NULL!	#NULL!	1	#NULL!	#NULL!	#NULL!	#NULL!	#NULL!	#NULL!	#NULL!	#NULL!	#NULL!	#NULL!	#NULL!	#NULL!	#NULL!	2	1952	5	4	1	1	1	4	2	9997	#NULL!	#NULL!	#NULL!	1680	9999997	1
1448	河北省	1304272	2	2021-07-06 11:54:00	1	1	#NULL!	#NULL!	#NULL!	#NULL!	#NULL!	#NULL!	#NULL!	#NULL!	#NULL!	#NULL!	#NULL!	#NULL!	#NULL!	1	#NULL!	#NULL!	#NULL!	#NULL!	#NULL!	#NULL!	#NULL!	#NULL!	#NULL!	#NULL!	#NULL!	#NULL!	#NULL!	2	1956	2	7	1	11	1	4	2	1969	#NULL!	#NULL!	#NULL!	28800	0	1
1829	河北省	1309263	2	2021-07-07 20:13:00	1	1	#NULL!	#NULL!	#NULL!	#NULL!	#NULL!	#NULL!	#NULL!	#NULL!	#NULL!	#NULL!	#NULL!	#NULL!	#NULL!	1	#NULL!	#NULL!	#NULL!	#NULL!	#NULL!	#NULL!	#NULL!	#NULL!	#NULL!	#NULL!	#NULL!	#NULL!	#NULL!	2	1964	11	20	1	1	1	6	4	9998	3	#NULL!	#NULL!	6000	6000	1
2402	河北省	1302073	1	2021-07-10 09:20:00	3	11	5	11	#NULL!	#NULL!	#NULL!	#NULL!	#NULL!	#NULL!	#NULL!	#NULL!	#NULL!	#NULL!	#NULL!	1	1	1	#NULL!	#NULL!	#NULL!	#NULL!	#NULL!	#NULL!	#NULL!	#NULL!	#NULL!	#NULL!	#NULL!	2	2003	2	15	1	1	1	6	4	2021	3	#NULL!	#NULL!	0	0	1
3116	河北省	1302072	2	2021-07-14 10:12:00	2	1	2	#NULL!	#NULL!	#NULL!	#NULL!	#NULL!	#NULL!	#NULL!	#NULL!	#NULL!	#NULL!	#NULL!	#NULL!	1	2	#NULL!	#NULL!	#NULL!	#NULL!	#NULL!	#NULL!	#NULL!	#NULL!	#NULL!	#NULL!	#NULL!	#NULL!	1	1969	5	11	1	1	1	3	4	1984	#NULL!	#NULL!	#NULL!	3000	3000	1
2292	河北省	1302073	1	2021-07-10 09:31:00	2	1	2	#NULL!	#NULL!	#NULL!	#NULL!	#NULL!	#NULL!	#NULL!	#NULL!	#NULL!	#NULL!	#NULL!	#NULL!	1	1	#NULL!	#NULL!	#NULL!	#NULL!	#NULL!	#NULL!	#NULL!	#NULL!	#NULL!	#NULL!	#NULL!	#NULL!	1	1978	8	23	1	1	1	12	4	2003	5	2	5	80000	80000	1
3115	河北省	1302072	2	2021-07-14 09:03:00	5	1	2	6	9	9	#NULL!	#NULL!	#NULL!	#NULL!	#NULL!	#NULL!	#NULL!	#NULL!	#NULL!	1	2	2	2	2	#NULL!	#NULL!	#NULL!	#NULL!	#NULL!	#NULL!	#NULL!	#NULL!	#NULL!	1	1959	12	17	1	1	1	6	2	1976	5	#NULL!	#NULL!	2000	2000	1
1499	河北省	1309264	2	2021-07-06 11:24:00	0	#NULL!	#NULL!	#NULL!	#NULL!	#NULL!	#NULL!	#NULL!	#NULL!	#NULL!	#NULL!	#NULL!	#NULL!	#NULL!	#NULL!	#NULL!	#NULL!	#NULL!	#NULL!	#NULL!	#NULL!	#NULL!	#NULL!	#NULL!	#NULL!	#NULL!	#NULL!	#NULL!	#NULL!	1	1950	12	21	1	1	1	3	4	1966	#NULL!	#NULL!	#NULL!	1400	9999997	1
1406	河北省	1304272	2	2021-07-06 10:01:00	2	1	2	#NULL!	#NULL!	#NULL!	#NULL!	#NULL!	#NULL!	#NULL!	#NULL!	#NULL!	#NULL!	#NULL!	#NULL!	1	2	#NULL!	#NULL!	#NULL!	#NULL!	#NULL!	#NULL!	#NULL!	#NULL!	#NULL!	#NULL!	#NULL!	#NULL!	2	1961	3	14	1	1	1	3	4	1975	#NULL!	#NULL!	#NULL!	450	450	1
633	河北省	1304271	1	2021-07-04 11:58:00	5	3	3	1	2	2	#NULL!	#NULL!	#NULL!	#NULL!	#NULL!	#NULL!	#NULL!	#NULL!	#NULL!	1	1	1	1	1	#NULL!	#NULL!	#NULL!	#NULL!	#NULL!	#NULL!	#NULL!	#NULL!	#NULL!	1	1980	6	15	1	1	1	7	4	1999	6	#NULL!	#NULL!	108000	108000	1
741	河北省	1309262	2	2021-07-04 09:20:00	5	11	4	4	1	2	#NULL!	#NULL!	#NULL!	#NULL!	#NULL!	#NULL!	#NULL!	#NULL!	#NULL!	1	1	1	1	1	#NULL!	#NULL!	#NULL!	#NULL!	#NULL!	#NULL!	#NULL!	#NULL!	#NULL!	2	1990	1	16	1	1	1	9	4	2013	2	5	4	20000	20000	1
2377	河北省	1302073	1	2021-07-10 18:03:00	3	3	3	5	#NULL!	#NULL!	#NULL!	#NULL!	#NULL!	#NULL!	#NULL!	#NULL!	#NULL!	#NULL!	#NULL!	1	1	1	#NULL!	#NULL!	#NULL!	#NULL!	#NULL!	#NULL!	#NULL!	#NULL!	#NULL!	#NULL!	#NULL!	1	2002	1	5	1	1	1	10	1	2020	5	3	14	0	0	1
857	河北省	1304273	2	2021-07-05 12:37:00	5	1	2	6	9	9	#NULL!	#NULL!	#NULL!	#NULL!	#NULL!	#NULL!	#NULL!	#NULL!	#NULL!	1	1	1	1	1	#NULL!	#NULL!	#NULL!	#NULL!	#NULL!	#NULL!	#NULL!	#NULL!	#NULL!	1	1959	11	25	1	1	1	6	4	1977	4	#NULL!	#NULL!	2500	2500	1
396	河北省	1309261	1	2021-07-03 17:58:00	5	3	3	5	5	5	#NULL!	#NULL!	#NULL!	#NULL!	#NULL!	#NULL!	#NULL!	#NULL!	#NULL!	1	1	1	1	1	#NULL!	#NULL!	#NULL!	#NULL!	#NULL!	#NULL!	#NULL!	#NULL!	#NULL!	2	2000	11	15	1	1	1	10	1	2019	3	4	7	0	0	1
1421	河北省	1304272	2	2021-07-06 10:50:00	6	1	2	2	6	9	9	#NULL!	#NULL!	#NULL!	#NULL!	#NULL!	#NULL!	#NULL!	#NULL!	2	2	2	2	2	2	#NULL!	#NULL!	#NULL!	#NULL!	#NULL!	#NULL!	#NULL!	#NULL!	1	1959	9	29	1	1	1	6	4	1978	2	#NULL!	#NULL!	0	0	1
846	河北省	1304273	2	2021-07-05 12:18:00	5	1	2	6	9	9	#NULL!	#NULL!	#NULL!	#NULL!	#NULL!	#NULL!	#NULL!	#NULL!	#NULL!	1	1	1	1	1	#NULL!	#NULL!	#NULL!	#NULL!	#NULL!	#NULL!	#NULL!	#NULL!	#NULL!	1	1953	10	21	1	1	1	4	4	1968	#NULL!	#NULL!	#NULL!	2200	2200	1
1168	河北省	1309264	2	2021-07-06 10:09:00	1	1	#NULL!	#NULL!	#NULL!	#NULL!	#NULL!	#NULL!	#NULL!	#NULL!	#NULL!	#NULL!	#NULL!	#NULL!	#NULL!	1	#NULL!	#NULL!	#NULL!	#NULL!	#NULL!	#NULL!	#NULL!	#NULL!	#NULL!	#NULL!	#NULL!	#NULL!	#NULL!	1	1971	2	19	1	1	1	4	4	9998	#NULL!	#NULL!	#NULL!	9999998	9999998	1
2417	河北省	1302073	1	2021-07-10 09:31:00	4	1	6	2	9	#NULL!	#NULL!	#NULL!	#NULL!	#NULL!	#NULL!	#NULL!	#NULL!	#NULL!	#NULL!	1	1	1	1	#NULL!	#NULL!	#NULL!	#NULL!	#NULL!	#NULL!	#NULL!	#NULL!	#NULL!	#NULL!	2	1965	1	23	1	1	1	4	2	1980	#NULL!	#NULL!	#NULL!	18000	18000	1
3074	河北省	1302071	2	2021-07-14 16:56:00	3	1	2	2	#NULL!	#NULL!	#NULL!	#NULL!	#NULL!	#NULL!	#NULL!	#NULL!	#NULL!	#NULL!	#NULL!	1	1	1	#NULL!	#NULL!	#NULL!	#NULL!	#NULL!	#NULL!	#NULL!	#NULL!	#NULL!	#NULL!	#NULL!	1	1952	11	15	1	1	1	4	2	1967	#NULL!	#NULL!	#NULL!	14400	0	2
1428	河北省	1309264	2	2021-07-06 08:31:00	2	11	3	#NULL!	#NULL!	#NULL!	#NULL!	#NULL!	#NULL!	#NULL!	#NULL!	#NULL!	#NULL!	#NULL!	#NULL!	1	1	#NULL!	#NULL!	#NULL!	#NULL!	#NULL!	#NULL!	#NULL!	#NULL!	#NULL!	#NULL!	#NULL!	#NULL!	1	2002	10	28	1	1	1	7	4	2021	2	#NULL!	#NULL!	30000	30000	1
810	河北省	1304273	2	2021-07-05 08:31:00	2	5	9	#NULL!	#NULL!	#NULL!	#NULL!	#NULL!	#NULL!	#NULL!	#NULL!	#NULL!	#NULL!	#NULL!	#NULL!	1	1	#NULL!	#NULL!	#NULL!	#NULL!	#NULL!	#NULL!	#NULL!	#NULL!	#NULL!	#NULL!	#NULL!	#NULL!	2	1955	7	21	1	1	1	1	#NULL!	#NULL!	#NULL!	#NULL!	#NULL!	2000	0	1
1414	河北省	1309264	2	2021-07-06 11:15:00	9	1	2	6	2	6	9	9	9	9	#NULL!	#NULL!	#NULL!	#NULL!	#NULL!	1	2	2	2	2	2	2	2	2	#NULL!	#NULL!	#NULL!	#NULL!	#NULL!	1	1953	11	20	1	1	1	6	4	9998	5	#NULL!	#NULL!	15000	15000	1
1128	河北省	1304273	2	2021-07-05 08:50:00	3	1	2	2	#NULL!	#NULL!	#NULL!	#NULL!	#NULL!	#NULL!	#NULL!	#NULL!	#NULL!	#NULL!	#NULL!	1	2	2	#NULL!	#NULL!	#NULL!	#NULL!	#NULL!	#NULL!	#NULL!	#NULL!	#NULL!	#NULL!	#NULL!	1	1970	4	12	1	1	1	3	2	#NULL!	#NULL!	#NULL!	#NULL!	50000	50000	1
472	河北省	1309261	1	2021-07-03 18:06:00	4	1	2	2	2	#NULL!	#NULL!	#NULL!	#NULL!	#NULL!	#NULL!	#NULL!	#NULL!	#NULL!	#NULL!	1	1	1	1	#NULL!	#NULL!	#NULL!	#NULL!	#NULL!	#NULL!	#NULL!	#NULL!	#NULL!	#NULL!	2	1983	4	11	1	1	1	4	4	2000	#NULL!	#NULL!	#NULL!	200000	200000	1
3239	河北省	1302071	2	2021-07-15 09:56:00	4	7	3	3	5	#NULL!	#NULL!	#NULL!	#NULL!	#NULL!	#NULL!	#NULL!	#NULL!	#NULL!	#NULL!	2	1	1	1	#NULL!	#NULL!	#NULL!	#NULL!	#NULL!	#NULL!	#NULL!	#NULL!	#NULL!	#NULL!	1	1990	2	28	1	1	1	4	4	9998	#NULL!	#NULL!	#NULL!	50000	50000	1
3045	河北省	1302071	2	2021-07-14 19:11:00	3	1	2	2	#NULL!	#NULL!	#NULL!	#NULL!	#NULL!	#NULL!	#NULL!	#NULL!	#NULL!	#NULL!	#NULL!	1	1	1	#NULL!	#NULL!	#NULL!	#NULL!	#NULL!	#NULL!	#NULL!	#NULL!	#NULL!	#NULL!	#NULL!	1	1952	8	12	3	1	1	3	4	9998	#NULL!	#NULL!	#NULL!	30000	30000	1
3060	河北省	1302072	2	2021-07-14 10:25:00	4	1	2	6	9	#NULL!	#NULL!	#NULL!	#NULL!	#NULL!	#NULL!	#NULL!	#NULL!	#NULL!	#NULL!	1	2	2	2	#NULL!	#NULL!	#NULL!	#NULL!	#NULL!	#NULL!	#NULL!	#NULL!	#NULL!	#NULL!	1	1965	3	16	1	1	1	4	4	1981	#NULL!	#NULL!	#NULL!	20000	20000	1
1416	河北省	1304272	2	2021-07-06 18:23:00	5	1	2	6	9	9	#NULL!	#NULL!	#NULL!	#NULL!	#NULL!	#NULL!	#NULL!	#NULL!	#NULL!	1	1	1	1	1	#NULL!	#NULL!	#NULL!	#NULL!	#NULL!	#NULL!	#NULL!	#NULL!	#NULL!	2	1958	9	6	1	1	1	4	4	1975	#NULL!	#NULL!	#NULL!	0	0	1
775	河北省	1309262	2	2021-07-04 12:14:00	1	5	#NULL!	#NULL!	#NULL!	#NULL!	#NULL!	#NULL!	#NULL!	#NULL!	#NULL!	#NULL!	#NULL!	#NULL!	#NULL!	1	#NULL!	#NULL!	#NULL!	#NULL!	#NULL!	#NULL!	#NULL!	#NULL!	#NULL!	#NULL!	#NULL!	#NULL!	#NULL!	2	1990	5	10	1	1	1	5	4	2011	4	#NULL!	#NULL!	80000	80000	1
376	河北省	1304271	1	2021-07-03 16:09:00	5	3	3	1	2	2	#NULL!	#NULL!	#NULL!	#NULL!	#NULL!	#NULL!	#NULL!	#NULL!	#NULL!	1	1	1	1	1	#NULL!	#NULL!	#NULL!	#NULL!	#NULL!	#NULL!	#NULL!	#NULL!	#NULL!	2	1989	10	7	1	1	1	6	2	2005	4	#NULL!	#NULL!	60000	60000	1
1417	河北省	1304272	2	2021-07-06 16:13:00	4	4	1	2	2	#NULL!	#NULL!	#NULL!	#NULL!	#NULL!	#NULL!	#NULL!	#NULL!	#NULL!	#NULL!	1	1	1	1	#NULL!	#NULL!	#NULL!	#NULL!	#NULL!	#NULL!	#NULL!	#NULL!	#NULL!	#NULL!	1	1976	5	19	1	1	1	4	4	1993	#NULL!	#NULL!	#NULL!	60000	60000	1
1126	河北省	1304273	2	2021-07-05 09:53:00	3	1	2	2	#NULL!	#NULL!	#NULL!	#NULL!	#NULL!	#NULL!	#NULL!	#NULL!	#NULL!	#NULL!	#NULL!	2	2	1	#NULL!	#NULL!	#NULL!	#NULL!	#NULL!	#NULL!	#NULL!	#NULL!	#NULL!	#NULL!	#NULL!	2	1980	98	98	1	1	1	3	2	#NULL!	#NULL!	#NULL!	#NULL!	0	0	1
1437	河北省	1309264	2	2021-07-06 10:19:00	4	2	1	6	9	#NULL!	#NULL!	#NULL!	#NULL!	#NULL!	#NULL!	#NULL!	#NULL!	#NULL!	#NULL!	1	1	1	1	#NULL!	#NULL!	#NULL!	#NULL!	#NULL!	#NULL!	#NULL!	#NULL!	#NULL!	#NULL!	1	1949	1	5	1	1	1	7	4	1969	6	#NULL!	#NULL!	4300	0	1
2586	河北省	1302074	1	2021-07-12 18:06:00	2	1	2	#NULL!	#NULL!	#NULL!	#NULL!	#NULL!	#NULL!	#NULL!	#NULL!	#NULL!	#NULL!	#NULL!	#NULL!	1	1	#NULL!	#NULL!	#NULL!	#NULL!	#NULL!	#NULL!	#NULL!	#NULL!	#NULL!	#NULL!	#NULL!	#NULL!	1	1983	10	9	1	1	1	9	4	2007	5	2	7	100000	100000	1
707	河北省	1304271	1	2021-07-04 10:30:00	2	5	11	#NULL!	#NULL!	#NULL!	#NULL!	#NULL!	#NULL!	#NULL!	#NULL!	#NULL!	#NULL!	#NULL!	#NULL!	1	1	#NULL!	#NULL!	#NULL!	#NULL!	#NULL!	#NULL!	#NULL!	#NULL!	#NULL!	#NULL!	#NULL!	#NULL!	2	1961	2	22	1	1	1	6	4	1978	2	#NULL!	#NULL!	11000	11000	2
374	河北省	1304271	1	2021-07-03 14:46:00	0	#NULL!	#NULL!	#NULL!	#NULL!	#NULL!	#NULL!	#NULL!	#NULL!	#NULL!	#NULL!	#NULL!	#NULL!	#NULL!	#NULL!	#NULL!	#NULL!	#NULL!	#NULL!	#NULL!	#NULL!	#NULL!	#NULL!	#NULL!	#NULL!	#NULL!	#NULL!	#NULL!	#NULL!	2	1953	3	16	1	1	3	2	#NULL!	#NULL!	#NULL!	#NULL!	#NULL!	9999997	9999997	1
630	河北省	1304271	1	2021-07-04 20:15:00	2	3	1	#NULL!	#NULL!	#NULL!	#NULL!	#NULL!	#NULL!	#NULL!	#NULL!	#NULL!	#NULL!	#NULL!	#NULL!	1	1	#NULL!	#NULL!	#NULL!	#NULL!	#NULL!	#NULL!	#NULL!	#NULL!	#NULL!	#NULL!	#NULL!	#NULL!	1	1956	8	29	1	1	1	6	4	1973	2	#NULL!	#NULL!	20000	20000	1
1765	河北省	1309263	2	2021-07-07 11:15:00	6	4	4	1	11	2	2	#NULL!	#NULL!	#NULL!	#NULL!	#NULL!	#NULL!	#NULL!	#NULL!	2	2	1	2	1	1	#NULL!	#NULL!	#NULL!	#NULL!	#NULL!	#NULL!	#NULL!	#NULL!	2	1996	2	1	1	1	1	3	2	#NULL!	#NULL!	#NULL!	#NULL!	8000	8000	1
1786	河北省	1309263	2	2021-07-07 08:48:00	5	11	2	6	9	9	#NULL!	#NULL!	#NULL!	#NULL!	#NULL!	#NULL!	#NULL!	#NULL!	#NULL!	1	1	1	2	1	#NULL!	#NULL!	#NULL!	#NULL!	#NULL!	#NULL!	#NULL!	#NULL!	#NULL!	2	1950	98	98	1	1	1	4	3	9998	#NULL!	#NULL!	#NULL!	0	0	1
635	河北省	1304271	1	2021-07-04 15:22:00	3	2	9	9	#NULL!	#NULL!	#NULL!	#NULL!	#NULL!	#NULL!	#NULL!	#NULL!	#NULL!	#NULL!	#NULL!	2	1	1	#NULL!	#NULL!	#NULL!	#NULL!	#NULL!	#NULL!	#NULL!	#NULL!	#NULL!	#NULL!	#NULL!	2	1956	12	29	1	1	1	1	#NULL!	#NULL!	#NULL!	#NULL!	#NULL!	0	0	1
2418	河北省	1302073	1	2021-07-10 09:08:00	2	2	2	#NULL!	#NULL!	#NULL!	#NULL!	#NULL!	#NULL!	#NULL!	#NULL!	#NULL!	#NULL!	#NULL!	#NULL!	1	1	#NULL!	#NULL!	#NULL!	#NULL!	#NULL!	#NULL!	#NULL!	#NULL!	#NULL!	#NULL!	#NULL!	#NULL!	1	1989	7	18	1	1	1	11	4	9998	2	5	8	70000	70000	2
752	河北省	1309262	2	2021-07-04 20:01:00	5	3	3	1	2	2	#NULL!	#NULL!	#NULL!	#NULL!	#NULL!	#NULL!	#NULL!	#NULL!	#NULL!	1	1	1	1	1	#NULL!	#NULL!	#NULL!	#NULL!	#NULL!	#NULL!	#NULL!	#NULL!	#NULL!	1	1988	7	21	1	1	1	4	2	2002	#NULL!	#NULL!	#NULL!	40000	40000	1
758	河北省	1309262	2	2021-07-04 10:21:00	1	1	#NULL!	#NULL!	#NULL!	#NULL!	#NULL!	#NULL!	#NULL!	#NULL!	#NULL!	#NULL!	#NULL!	#NULL!	#NULL!	1	#NULL!	#NULL!	#NULL!	#NULL!	#NULL!	#NULL!	#NULL!	#NULL!	#NULL!	#NULL!	#NULL!	#NULL!	#NULL!	1	1952	98	98	1	1	1	4	4	1968	#NULL!	#NULL!	#NULL!	9999998	9999997	1
1434	河北省	1309264	2	2021-07-06 09:41:00	5	4	4	1	2	2	#NULL!	#NULL!	#NULL!	#NULL!	#NULL!	#NULL!	#NULL!	#NULL!	#NULL!	2	2	1	2	1	#NULL!	#NULL!	#NULL!	#NULL!	#NULL!	#NULL!	#NULL!	#NULL!	#NULL!	2	1977	10	18	1	1	1	4	4	1993	#NULL!	#NULL!	#NULL!	30000	30000	1
2053	河北省	1309262	2	2021-07-05 16:03:00	3	1	2	2	#NULL!	#NULL!	#NULL!	#NULL!	#NULL!	#NULL!	#NULL!	#NULL!	#NULL!	#NULL!	#NULL!	1	1	1	#NULL!	#NULL!	#NULL!	#NULL!	#NULL!	#NULL!	#NULL!	#NULL!	#NULL!	#NULL!	#NULL!	2	1983	7	5	1	1	1	4	2	9998	#NULL!	#NULL!	#NULL!	80000	0	1
3276	河北省	1302071	2	2021-07-15 12:47:00	5	7	7	3	3	5	#NULL!	#NULL!	#NULL!	#NULL!	#NULL!	#NULL!	#NULL!	#NULL!	#NULL!	2	2	1	1	1	#NULL!	#NULL!	#NULL!	#NULL!	#NULL!	#NULL!	#NULL!	#NULL!	#NULL!	2	2002	5	30	1	1	1	10	1	2020	5	4	12	0	0	1
751	河北省	1309262	2	2021-07-04 11:47:00	4	11	3	1	2	#NULL!	#NULL!	#NULL!	#NULL!	#NULL!	#NULL!	#NULL!	#NULL!	#NULL!	#NULL!	1	1	1	1	#NULL!	#NULL!	#NULL!	#NULL!	#NULL!	#NULL!	#NULL!	#NULL!	#NULL!	#NULL!	1	1965	10	23	1	1	1	4	4	1981	#NULL!	#NULL!	#NULL!	30000	30000	2
3069	河北省	1302071	2	2021-07-14 18:33:00	1	1	#NULL!	#NULL!	#NULL!	#NULL!	#NULL!	#NULL!	#NULL!	#NULL!	#NULL!	#NULL!	#NULL!	#NULL!	#NULL!	1	#NULL!	#NULL!	#NULL!	#NULL!	#NULL!	#NULL!	#NULL!	#NULL!	#NULL!	#NULL!	#NULL!	#NULL!	#NULL!	1	1947	2	28	1	1	1	3	3	#NULL!	#NULL!	#NULL!	#NULL!	0	0	1
3064	河北省	1302071	2	2021-07-14 18:31:00	3	1	2	2	#NULL!	#NULL!	#NULL!	#NULL!	#NULL!	#NULL!	#NULL!	#NULL!	#NULL!	#NULL!	#NULL!	1	2	2	#NULL!	#NULL!	#NULL!	#NULL!	#NULL!	#NULL!	#NULL!	#NULL!	#NULL!	#NULL!	#NULL!	1	1948	8	8	1	1	1	3	2	#NULL!	#NULL!	#NULL!	#NULL!	36000	0	2
2003	河北省	1304274	2	2021-07-08 09:39:00	0	#NULL!	#NULL!	#NULL!	#NULL!	#NULL!	#NULL!	#NULL!	#NULL!	#NULL!	#NULL!	#NULL!	#NULL!	#NULL!	#NULL!	#NULL!	#NULL!	#NULL!	#NULL!	#NULL!	#NULL!	#NULL!	#NULL!	#NULL!	#NULL!	#NULL!	#NULL!	#NULL!	#NULL!	1	1945	2	5	1	1	1	3	4	1959	#NULL!	#NULL!	#NULL!	6000	0	1
2002	河北省	1304274	2	2021-07-08 15:00:00	1	1	#NULL!	#NULL!	#NULL!	#NULL!	#NULL!	#NULL!	#NULL!	#NULL!	#NULL!	#NULL!	#NULL!	#NULL!	#NULL!	1	#NULL!	#NULL!	#NULL!	#NULL!	#NULL!	#NULL!	#NULL!	#NULL!	#NULL!	#NULL!	#NULL!	#NULL!	#NULL!	1	1953	3	20	1	1	1	4	2	1966	#NULL!	#NULL!	#NULL!	10000	10000	2
1400	河北省	1309264	2	2021-07-06 19:10:00	3	1	2	2	#NULL!	#NULL!	#NULL!	#NULL!	#NULL!	#NULL!	#NULL!	#NULL!	#NULL!	#NULL!	#NULL!	1	2	1	#NULL!	#NULL!	#NULL!	#NULL!	#NULL!	#NULL!	#NULL!	#NULL!	#NULL!	#NULL!	#NULL!	2	1975	6	5	1	1	1	3	4	9998	#NULL!	#NULL!	#NULL!	50000	50000	1
3081	河北省	1302072	2	2021-07-14 14:51:00	1	1	#NULL!	#NULL!	#NULL!	#NULL!	#NULL!	#NULL!	#NULL!	#NULL!	#NULL!	#NULL!	#NULL!	#NULL!	#NULL!	1	#NULL!	#NULL!	#NULL!	#NULL!	#NULL!	#NULL!	#NULL!	#NULL!	#NULL!	#NULL!	#NULL!	#NULL!	#NULL!	1	1952	1	29	1	1	1	3	4	1966	#NULL!	#NULL!	#NULL!	4680	4680	2
1175	河北省	1309264	2	2021-07-06 08:11:00	9	4	1	2	6	2	6	9	9	9	#NULL!	#NULL!	#NULL!	#NULL!	#NULL!	1	1	2	2	2	2	1	2	2	#NULL!	#NULL!	#NULL!	#NULL!	#NULL!	2	1967	8	2	1	1	1	4	4	1982	#NULL!	#NULL!	#NULL!	10000	10000	1
2495	河北省	1302073	1	2021-07-11 10:05:00	2	1	2	#NULL!	#NULL!	#NULL!	#NULL!	#NULL!	#NULL!	#NULL!	#NULL!	#NULL!	#NULL!	#NULL!	#NULL!	1	1	#NULL!	#NULL!	#NULL!	#NULL!	#NULL!	#NULL!	#NULL!	#NULL!	#NULL!	#NULL!	#NULL!	#NULL!	2	1973	2	20	1	1	1	11	4	2004	3	2	6	60000	60000	1
402	河北省	1309261	1	2021-07-03 18:58:00	3	3	3	5	#NULL!	#NULL!	#NULL!	#NULL!	#NULL!	#NULL!	#NULL!	#NULL!	#NULL!	#NULL!	#NULL!	1	1	1	#NULL!	#NULL!	#NULL!	#NULL!	#NULL!	#NULL!	#NULL!	#NULL!	#NULL!	#NULL!	#NULL!	2	2002	12	31	1	1	1	12	1	2020	1	2	4	0	0	1
1135	河北省	1309261	1	2021-07-05 10:08:00	3	1	2	6	#NULL!	#NULL!	#NULL!	#NULL!	#NULL!	#NULL!	#NULL!	#NULL!	#NULL!	#NULL!	#NULL!	1	1	1	#NULL!	#NULL!	#NULL!	#NULL!	#NULL!	#NULL!	#NULL!	#NULL!	#NULL!	#NULL!	#NULL!	1	1960	6	24	1	1	1	4	4	1976	#NULL!	#NULL!	#NULL!	9999997	9999997	1
2404	河北省	1302073	1	2021-07-10 17:14:00	1	1	#NULL!	#NULL!	#NULL!	#NULL!	#NULL!	#NULL!	#NULL!	#NULL!	#NULL!	#NULL!	#NULL!	#NULL!	#NULL!	1	#NULL!	#NULL!	#NULL!	#NULL!	#NULL!	#NULL!	#NULL!	#NULL!	#NULL!	#NULL!	#NULL!	#NULL!	#NULL!	2	1969	7	3	1	1	1	4	4	1977	#NULL!	#NULL!	#NULL!	15000	0	1
3244	河北省	1302071	2	2021-07-15 12:29:00	2	2	6	#NULL!	#NULL!	#NULL!	#NULL!	#NULL!	#NULL!	#NULL!	#NULL!	#NULL!	#NULL!	#NULL!	#NULL!	1	2	#NULL!	#NULL!	#NULL!	#NULL!	#NULL!	#NULL!	#NULL!	#NULL!	#NULL!	#NULL!	#NULL!	#NULL!	2	1970	11	16	1	1	1	3	4	9998	#NULL!	#NULL!	#NULL!	0	0	1
1104	河北省	1309261	1	2021-07-05 20:15:00	5	3	3	5	5	2	#NULL!	#NULL!	#NULL!	#NULL!	#NULL!	#NULL!	#NULL!	#NULL!	#NULL!	2	2	2	2	1	#NULL!	#NULL!	#NULL!	#NULL!	#NULL!	#NULL!	#NULL!	#NULL!	#NULL!	2	1989	3	3	1	1	1	10	4	2010	2	2	14	60000	60000	1
3090	河北省	1302072	2	2021-07-14 08:56:00	2	1	2	#NULL!	#NULL!	#NULL!	#NULL!	#NULL!	#NULL!	#NULL!	#NULL!	#NULL!	#NULL!	#NULL!	#NULL!	1	1	#NULL!	#NULL!	#NULL!	#NULL!	#NULL!	#NULL!	#NULL!	#NULL!	#NULL!	#NULL!	#NULL!	#NULL!	1	1956	4	25	1	1	1	3	4	1970	#NULL!	#NULL!	#NULL!	10000	9000	1
3094	河北省	1302072	2	2021-07-14 17:27:00	1	1	#NULL!	#NULL!	#NULL!	#NULL!	#NULL!	#NULL!	#NULL!	#NULL!	#NULL!	#NULL!	#NULL!	#NULL!	#NULL!	1	#NULL!	#NULL!	#NULL!	#NULL!	#NULL!	#NULL!	#NULL!	#NULL!	#NULL!	#NULL!	#NULL!	#NULL!	#NULL!	1	1966	3	7	1	1	1	4	4	1982	#NULL!	#NULL!	#NULL!	20000	20000	1
748	河北省	1309262	2	2021-07-04 18:57:00	1	1	#NULL!	#NULL!	#NULL!	#NULL!	#NULL!	#NULL!	#NULL!	#NULL!	#NULL!	#NULL!	#NULL!	#NULL!	#NULL!	1	#NULL!	#NULL!	#NULL!	#NULL!	#NULL!	#NULL!	#NULL!	#NULL!	#NULL!	#NULL!	#NULL!	#NULL!	#NULL!	2	1951	6	12	1	1	1	4	4	9998	#NULL!	#NULL!	#NULL!	0	0	1
1169	河北省	1309264	2	2021-07-06 08:46:00	2	3	1	#NULL!	#NULL!	#NULL!	#NULL!	#NULL!	#NULL!	#NULL!	#NULL!	#NULL!	#NULL!	#NULL!	#NULL!	1	1	#NULL!	#NULL!	#NULL!	#NULL!	#NULL!	#NULL!	#NULL!	#NULL!	#NULL!	#NULL!	#NULL!	#NULL!	1	1992	7	11	1	1	1	4	2	2005	#NULL!	#NULL!	#NULL!	9999997	9999997	1
2498	河北省	1302073	1	2021-07-11 19:50:00	7	1	2	6	2	6	9	9	#NULL!	#NULL!	#NULL!	#NULL!	#NULL!	#NULL!	#NULL!	1	2	2	2	2	2	2	#NULL!	#NULL!	#NULL!	#NULL!	#NULL!	#NULL!	#NULL!	2	1953	3	18	1	1	1	3	4	1964	#NULL!	#NULL!	#NULL!	0	0	1
1780	河北省	1309263	2	2021-07-07 08:43:00	1	1	#NULL!	#NULL!	#NULL!	#NULL!	#NULL!	#NULL!	#NULL!	#NULL!	#NULL!	#NULL!	#NULL!	#NULL!	#NULL!	1	#NULL!	#NULL!	#NULL!	#NULL!	#NULL!	#NULL!	#NULL!	#NULL!	#NULL!	#NULL!	#NULL!	#NULL!	#NULL!	1	1982	8	12	1	1	1	9	4	2006	4	5	12	70000	20000	2
1415	河北省	1304272	2	2021-07-06 09:35:00	2	2	2	#NULL!	#NULL!	#NULL!	#NULL!	#NULL!	#NULL!	#NULL!	#NULL!	#NULL!	#NULL!	#NULL!	#NULL!	1	1	#NULL!	#NULL!	#NULL!	#NULL!	#NULL!	#NULL!	#NULL!	#NULL!	#NULL!	#NULL!	#NULL!	#NULL!	2	1962	6	7	1	16	9	4	4	1978	#NULL!	#NULL!	#NULL!	0	0	1
3092	河北省	1302072	2	2021-07-14 10:42:00	5	1	2	6	9	9	#NULL!	#NULL!	#NULL!	#NULL!	#NULL!	#NULL!	#NULL!	#NULL!	#NULL!	1	2	2	2	2	#NULL!	#NULL!	#NULL!	#NULL!	#NULL!	#NULL!	#NULL!	#NULL!	#NULL!	1	1953	5	9	1	1	1	3	2	#NULL!	#NULL!	#NULL!	#NULL!	40000	22000	1
1163	河北省	1304272	2	2021-07-06 11:17:00	4	1	2	6	9	#NULL!	#NULL!	#NULL!	#NULL!	#NULL!	#NULL!	#NULL!	#NULL!	#NULL!	#NULL!	1	1	1	1	#NULL!	#NULL!	#NULL!	#NULL!	#NULL!	#NULL!	#NULL!	#NULL!	#NULL!	#NULL!	2	1957	98	98	1	1	1	1	#NULL!	#NULL!	#NULL!	#NULL!	#NULL!	9999997	9999997	1
772	河北省	1309262	2	2021-07-04 10:50:00	5	1	2	6	9	9	#NULL!	#NULL!	#NULL!	#NULL!	#NULL!	#NULL!	#NULL!	#NULL!	#NULL!	1	2	2	2	2	#NULL!	#NULL!	#NULL!	#NULL!	#NULL!	#NULL!	#NULL!	#NULL!	#NULL!	2	1952	4	8	1	1	1	1	#NULL!	#NULL!	#NULL!	#NULL!	#NULL!	0	0	1
511	河北省	1304271	1	2021-07-04 09:25:00	3	1	2	2	#NULL!	#NULL!	#NULL!	#NULL!	#NULL!	#NULL!	#NULL!	#NULL!	#NULL!	#NULL!	#NULL!	2	2	2	#NULL!	#NULL!	#NULL!	#NULL!	#NULL!	#NULL!	#NULL!	#NULL!	#NULL!	#NULL!	#NULL!	2	1978	10	9	1	1	1	4	4	1992	#NULL!	#NULL!	#NULL!	0	0	1
1603	河北省	1304274	2	2021-07-07 16:22:00	2	2	6	#NULL!	#NULL!	#NULL!	#NULL!	#NULL!	#NULL!	#NULL!	#NULL!	#NULL!	#NULL!	#NULL!	#NULL!	1	1	#NULL!	#NULL!	#NULL!	#NULL!	#NULL!	#NULL!	#NULL!	#NULL!	#NULL!	#NULL!	#NULL!	#NULL!	2	1941	6	18	1	1	1	1	#NULL!	#NULL!	#NULL!	#NULL!	#NULL!	9999997	9999997	1
1768	河北省	1309263	2	2021-07-07 18:40:00	3	1	2	2	#NULL!	#NULL!	#NULL!	#NULL!	#NULL!	#NULL!	#NULL!	#NULL!	#NULL!	#NULL!	#NULL!	1	2	2	#NULL!	#NULL!	#NULL!	#NULL!	#NULL!	#NULL!	#NULL!	#NULL!	#NULL!	#NULL!	#NULL!	1	1972	12	17	1	1	1	4	4	1988	#NULL!	#NULL!	#NULL!	35000	35000	1
779	河北省	1309262	2	2021-07-04 18:34:00	1	2	#NULL!	#NULL!	#NULL!	#NULL!	#NULL!	#NULL!	#NULL!	#NULL!	#NULL!	#NULL!	#NULL!	#NULL!	#NULL!	1	#NULL!	#NULL!	#NULL!	#NULL!	#NULL!	#NULL!	#NULL!	#NULL!	#NULL!	#NULL!	#NULL!	#NULL!	#NULL!	1	1975	1	24	1	1	1	4	3	9998	#NULL!	#NULL!	#NULL!	20000	20000	1
1420	河北省	1304272	2	2021-07-06 17:57:00	1	1	#NULL!	#NULL!	#NULL!	#NULL!	#NULL!	#NULL!	#NULL!	#NULL!	#NULL!	#NULL!	#NULL!	#NULL!	#NULL!	1	#NULL!	#NULL!	#NULL!	#NULL!	#NULL!	#NULL!	#NULL!	#NULL!	#NULL!	#NULL!	#NULL!	#NULL!	#NULL!	2	1966	2	28	1	1	1	4	2	1979	#NULL!	#NULL!	#NULL!	9999997	9999997	1
1166	河北省	1304272	2	2021-07-06 09:43:00	3	1	2	6	#NULL!	#NULL!	#NULL!	#NULL!	#NULL!	#NULL!	#NULL!	#NULL!	#NULL!	#NULL!	#NULL!	1	1	1	#NULL!	#NULL!	#NULL!	#NULL!	#NULL!	#NULL!	#NULL!	#NULL!	#NULL!	#NULL!	#NULL!	2	1965	10	19	1	1	1	4	4	1981	#NULL!	#NULL!	#NULL!	9999997	9999997	1
1180	河北省	1309264	2	2021-07-06 11:03:00	2	1	2	#NULL!	#NULL!	#NULL!	#NULL!	#NULL!	#NULL!	#NULL!	#NULL!	#NULL!	#NULL!	#NULL!	#NULL!	1	1	#NULL!	#NULL!	#NULL!	#NULL!	#NULL!	#NULL!	#NULL!	#NULL!	#NULL!	#NULL!	#NULL!	#NULL!	2	1982	6	30	1	1	1	1	#NULL!	#NULL!	#NULL!	#NULL!	#NULL!	0	0	1
3079	河北省	1302071	2	2021-07-14 19:21:00	1	1	#NULL!	#NULL!	#NULL!	#NULL!	#NULL!	#NULL!	#NULL!	#NULL!	#NULL!	#NULL!	#NULL!	#NULL!	#NULL!	1	#NULL!	#NULL!	#NULL!	#NULL!	#NULL!	#NULL!	#NULL!	#NULL!	#NULL!	#NULL!	#NULL!	#NULL!	#NULL!	1	1952	10	30	1	1	1	3	2	#NULL!	#NULL!	#NULL!	#NULL!	1680	1680	1
628	河北省	1304271	1	2021-07-04 18:05:00	2	3	3	#NULL!	#NULL!	#NULL!	#NULL!	#NULL!	#NULL!	#NULL!	#NULL!	#NULL!	#NULL!	#NULL!	#NULL!	2	2	#NULL!	#NULL!	#NULL!	#NULL!	#NULL!	#NULL!	#NULL!	#NULL!	#NULL!	#NULL!	#NULL!	#NULL!	1	1998	3	19	1	1	1	12	4	2021	2	2	7	9999997	9999997	2
594	河北省	1304271	1	2021-07-04 16:35:00	3	1	2	2	#NULL!	#NULL!	#NULL!	#NULL!	#NULL!	#NULL!	#NULL!	#NULL!	#NULL!	#NULL!	#NULL!	1	1	1	#NULL!	#NULL!	#NULL!	#NULL!	#NULL!	#NULL!	#NULL!	#NULL!	#NULL!	#NULL!	#NULL!	1	1981	3	3	1	1	1	4	4	1996	#NULL!	#NULL!	#NULL!	0	0	1
2532	河北省	1302074	1	2021-07-12 17:46:00	3	1	2	2	#NULL!	#NULL!	#NULL!	#NULL!	#NULL!	#NULL!	#NULL!	#NULL!	#NULL!	#NULL!	#NULL!	1	1	1	#NULL!	#NULL!	#NULL!	#NULL!	#NULL!	#NULL!	#NULL!	#NULL!	#NULL!	#NULL!	#NULL!	1	1987	11	2	1	1	1	6	4	2004	5	#NULL!	#NULL!	50000	50000	1
822	河北省	1304273	2	2021-07-05 10:12:00	1	2	#NULL!	#NULL!	#NULL!	#NULL!	#NULL!	#NULL!	#NULL!	#NULL!	#NULL!	#NULL!	#NULL!	#NULL!	#NULL!	1	#NULL!	#NULL!	#NULL!	#NULL!	#NULL!	#NULL!	#NULL!	#NULL!	#NULL!	#NULL!	#NULL!	#NULL!	#NULL!	2	1965	4	29	1	1	1	4	4	9998	#NULL!	#NULL!	#NULL!	9999997	9999997	1
3240	河北省	1302071	2	2021-07-15 11:18:00	3	1	2	2	#NULL!	#NULL!	#NULL!	#NULL!	#NULL!	#NULL!	#NULL!	#NULL!	#NULL!	#NULL!	#NULL!	1	1	1	#NULL!	#NULL!	#NULL!	#NULL!	#NULL!	#NULL!	#NULL!	#NULL!	#NULL!	#NULL!	#NULL!	2	1985	11	14	6	1	1	4	4	2003	#NULL!	#NULL!	#NULL!	0	0	1
2581	河北省	1302074	1	2021-07-12 18:37:00	1	1	#NULL!	#NULL!	#NULL!	#NULL!	#NULL!	#NULL!	#NULL!	#NULL!	#NULL!	#NULL!	#NULL!	#NULL!	#NULL!	1	#NULL!	#NULL!	#NULL!	#NULL!	#NULL!	#NULL!	#NULL!	#NULL!	#NULL!	#NULL!	#NULL!	#NULL!	#NULL!	2	1957	8	20	1	1	1	4	4	9998	#NULL!	#NULL!	#NULL!	15000	15000	1
1769	河北省	1309263	2	2021-07-07 12:12:00	3	3	3	5	#NULL!	#NULL!	#NULL!	#NULL!	#NULL!	#NULL!	#NULL!	#NULL!	#NULL!	#NULL!	#NULL!	1	1	1	#NULL!	#NULL!	#NULL!	#NULL!	#NULL!	#NULL!	#NULL!	#NULL!	#NULL!	#NULL!	#NULL!	1	2002	1	19	1	1	1	10	1	2020	5	4	10	0	0	1
2604	河北省	1302074	1	2021-07-12 11:43:00	1	1	#NULL!	#NULL!	#NULL!	#NULL!	#NULL!	#NULL!	#NULL!	#NULL!	#NULL!	#NULL!	#NULL!	#NULL!	#NULL!	1	#NULL!	#NULL!	#NULL!	#NULL!	#NULL!	#NULL!	#NULL!	#NULL!	#NULL!	#NULL!	#NULL!	#NULL!	#NULL!	2	1966	6	1	1	1	1	4	4	1980	#NULL!	#NULL!	#NULL!	0	0	1
1835	河北省	1304274	2	2021-07-08 09:39:00	6	1	2	6	7	7	7	#NULL!	#NULL!	#NULL!	#NULL!	#NULL!	#NULL!	#NULL!	#NULL!	1	1	1	1	1	1	#NULL!	#NULL!	#NULL!	#NULL!	#NULL!	#NULL!	#NULL!	#NULL!	2	1955	6	4	1	1	1	4	98	9998	#NULL!	#NULL!	#NULL!	0	0	1
1438	河北省	1309264	2	2021-07-06 08:24:00	2	3	3	#NULL!	#NULL!	#NULL!	#NULL!	#NULL!	#NULL!	#NULL!	#NULL!	#NULL!	#NULL!	#NULL!	#NULL!	1	1	#NULL!	#NULL!	#NULL!	#NULL!	#NULL!	#NULL!	#NULL!	#NULL!	#NULL!	#NULL!	#NULL!	#NULL!	1	1999	1	15	1	1	1	12	1	9997	2	3	14	9999997	9999997	1
761	河北省	1309262	2	2021-07-04 10:03:00	4	3	1	2	2	#NULL!	#NULL!	#NULL!	#NULL!	#NULL!	#NULL!	#NULL!	#NULL!	#NULL!	#NULL!	1	1	1	1	#NULL!	#NULL!	#NULL!	#NULL!	#NULL!	#NULL!	#NULL!	#NULL!	#NULL!	#NULL!	2	1967	1	9	1	1	1	4	4	1983	#NULL!	#NULL!	#NULL!	23000	23000	1
708	河北省	1304271	1	2021-07-03 17:34:00	5	6	2	6	2	9	#NULL!	#NULL!	#NULL!	#NULL!	#NULL!	#NULL!	#NULL!	#NULL!	#NULL!	2	2	2	2	2	#NULL!	#NULL!	#NULL!	#NULL!	#NULL!	#NULL!	#NULL!	#NULL!	#NULL!	2	1949	3	10	1	1	1	3	2	#NULL!	#NULL!	#NULL!	#NULL!	1000	1000	1
986	河北省	1304273	2	2021-07-05 10:40:00	1	1	#NULL!	#NULL!	#NULL!	#NULL!	#NULL!	#NULL!	#NULL!	#NULL!	#NULL!	#NULL!	#NULL!	#NULL!	#NULL!	1	#NULL!	#NULL!	#NULL!	#NULL!	#NULL!	#NULL!	#NULL!	#NULL!	#NULL!	#NULL!	#NULL!	#NULL!	#NULL!	1	1965	4	13	1	1	1	6	4	1975	5	#NULL!	#NULL!	37000	37000	2
2590	河北省	1302074	1	2021-07-12 18:11:00	5	4	4	1	2	2	#NULL!	#NULL!	#NULL!	#NULL!	#NULL!	#NULL!	#NULL!	#NULL!	#NULL!	2	2	1	1	1	#NULL!	#NULL!	#NULL!	#NULL!	#NULL!	#NULL!	#NULL!	#NULL!	#NULL!	2	1986	8	7	3	1	1	9	4	2015	4	5	12	30000	30000	1
2413	河北省	1302073	1	2021-07-10 08:47:00	1	1	#NULL!	#NULL!	#NULL!	#NULL!	#NULL!	#NULL!	#NULL!	#NULL!	#NULL!	#NULL!	#NULL!	#NULL!	#NULL!	1	#NULL!	#NULL!	#NULL!	#NULL!	#NULL!	#NULL!	#NULL!	#NULL!	#NULL!	#NULL!	#NULL!	#NULL!	#NULL!	2	1937	9	6	1	1	1	7	4	1962	6	#NULL!	#NULL!	9999998	9999998	1
1861	河北省	1309261	1	2021-07-05 20:14:00	3	1	2	2	#NULL!	#NULL!	#NULL!	#NULL!	#NULL!	#NULL!	#NULL!	#NULL!	#NULL!	#NULL!	#NULL!	1	1	1	#NULL!	#NULL!	#NULL!	#NULL!	#NULL!	#NULL!	#NULL!	#NULL!	#NULL!	#NULL!	#NULL!	1	1983	7	23	1	1	1	12	4	2005	4	2	8	200000	200000	2
760	河北省	1309262	2	2021-07-04 11:19:00	3	1	2	2	#NULL!	#NULL!	#NULL!	#NULL!	#NULL!	#NULL!	#NULL!	#NULL!	#NULL!	#NULL!	#NULL!	2	2	2	#NULL!	#NULL!	#NULL!	#NULL!	#NULL!	#NULL!	#NULL!	#NULL!	#NULL!	#NULL!	#NULL!	1	1977	1	8	1	1	1	4	4	1994	#NULL!	#NULL!	#NULL!	40000	40000	1
2494	河北省	1302073	1	2021-07-10 13:20:00	1	1	#NULL!	#NULL!	#NULL!	#NULL!	#NULL!	#NULL!	#NULL!	#NULL!	#NULL!	#NULL!	#NULL!	#NULL!	#NULL!	1	#NULL!	#NULL!	#NULL!	#NULL!	#NULL!	#NULL!	#NULL!	#NULL!	#NULL!	#NULL!	#NULL!	#NULL!	#NULL!	2	1958	7	10	1	1	1	3	4	9998	#NULL!	#NULL!	#NULL!	1800	0	1
3252	河北省	1302071	2	2021-07-15 10:22:00	2	2	9	#NULL!	#NULL!	#NULL!	#NULL!	#NULL!	#NULL!	#NULL!	#NULL!	#NULL!	#NULL!	#NULL!	#NULL!	2	2	#NULL!	#NULL!	#NULL!	#NULL!	#NULL!	#NULL!	#NULL!	#NULL!	#NULL!	#NULL!	#NULL!	#NULL!	2	1947	6	29	1	1	1	3	4	9998	#NULL!	#NULL!	#NULL!	0	0	1
1418	河北省	1309264	2	2021-07-06 08:32:00	0	#NULL!	#NULL!	#NULL!	#NULL!	#NULL!	#NULL!	#NULL!	#NULL!	#NULL!	#NULL!	#NULL!	#NULL!	#NULL!	#NULL!	#NULL!	#NULL!	#NULL!	#NULL!	#NULL!	#NULL!	#NULL!	#NULL!	#NULL!	#NULL!	#NULL!	#NULL!	#NULL!	#NULL!	2	1964	98	98	1	1	1	1	#NULL!	#NULL!	#NULL!	#NULL!	#NULL!	0	0	1
826	河北省	1304273	2	2021-07-05 08:59:00	3	1	2	2	#NULL!	#NULL!	#NULL!	#NULL!	#NULL!	#NULL!	#NULL!	#NULL!	#NULL!	#NULL!	#NULL!	1	1	1	#NULL!	#NULL!	#NULL!	#NULL!	#NULL!	#NULL!	#NULL!	#NULL!	#NULL!	#NULL!	#NULL!	1	1958	12	3	1	1	1	3	3	#NULL!	#NULL!	#NULL!	#NULL!	300	300	2
1285	河北省	1309264	2	2021-07-06 18:32:00	4	6	2	9	9	#NULL!	#NULL!	#NULL!	#NULL!	#NULL!	#NULL!	#NULL!	#NULL!	#NULL!	#NULL!	1	1	1	1	#NULL!	#NULL!	#NULL!	#NULL!	#NULL!	#NULL!	#NULL!	#NULL!	#NULL!	#NULL!	2	1961	10	19	1	1	1	1	#NULL!	#NULL!	#NULL!	#NULL!	#NULL!	0	0	1
1496	河北省	1304272	2	2021-07-06 09:57:00	9	1	2	6	2	2	9	9	9	9	#NULL!	#NULL!	#NULL!	#NULL!	#NULL!	1	2	2	1	1	2	2	1	1	#NULL!	#NULL!	#NULL!	#NULL!	#NULL!	2	1961	8	3	1	1	1	4	4	9998	#NULL!	#NULL!	#NULL!	4000	4000	1
3076	河北省	1302071	2	2021-07-14 19:24:00	4	3	1	2	2	#NULL!	#NULL!	#NULL!	#NULL!	#NULL!	#NULL!	#NULL!	#NULL!	#NULL!	#NULL!	2	1	2	2	#NULL!	#NULL!	#NULL!	#NULL!	#NULL!	#NULL!	#NULL!	#NULL!	#NULL!	#NULL!	1	1965	11	27	1	1	1	4	4	1979	#NULL!	#NULL!	#NULL!	60000	60000	1
496	河北省	1304271	1	2021-07-04 09:05:00	3	1	2	2	#NULL!	#NULL!	#NULL!	#NULL!	#NULL!	#NULL!	#NULL!	#NULL!	#NULL!	#NULL!	#NULL!	1	1	1	#NULL!	#NULL!	#NULL!	#NULL!	#NULL!	#NULL!	#NULL!	#NULL!	#NULL!	#NULL!	#NULL!	1	1968	4	1	1	1	1	6	4	1986	2	#NULL!	#NULL!	24000	24000	1
2058	河北省	1304274	2	2021-07-08 09:48:00	3	2	6	9	#NULL!	#NULL!	#NULL!	#NULL!	#NULL!	#NULL!	#NULL!	#NULL!	#NULL!	#NULL!	#NULL!	2	2	2	#NULL!	#NULL!	#NULL!	#NULL!	#NULL!	#NULL!	#NULL!	#NULL!	#NULL!	#NULL!	#NULL!	2	1976	5	24	1	1	1	6	4	1996	2	#NULL!	#NULL!	20000	20000	1
3070	河北省	1302072	2	2021-07-14 10:18:00	1	1	#NULL!	#NULL!	#NULL!	#NULL!	#NULL!	#NULL!	#NULL!	#NULL!	#NULL!	#NULL!	#NULL!	#NULL!	#NULL!	1	#NULL!	#NULL!	#NULL!	#NULL!	#NULL!	#NULL!	#NULL!	#NULL!	#NULL!	#NULL!	#NULL!	#NULL!	#NULL!	1	1957	11	12	1	1	1	4	4	9998	#NULL!	#NULL!	#NULL!	9999997	9999997	1
1782	河北省	1309263	2	2021-07-07 15:03:00	2	9	9	#NULL!	#NULL!	#NULL!	#NULL!	#NULL!	#NULL!	#NULL!	#NULL!	#NULL!	#NULL!	#NULL!	#NULL!	1	1	#NULL!	#NULL!	#NULL!	#NULL!	#NULL!	#NULL!	#NULL!	#NULL!	#NULL!	#NULL!	#NULL!	#NULL!	2	1942	2	11	1	1	1	3	2	#NULL!	#NULL!	#NULL!	#NULL!	1200	0	1
1118	河北省	1309261	1	2021-07-05 16:18:00	2	1	2	#NULL!	#NULL!	#NULL!	#NULL!	#NULL!	#NULL!	#NULL!	#NULL!	#NULL!	#NULL!	#NULL!	#NULL!	1	2	#NULL!	#NULL!	#NULL!	#NULL!	#NULL!	#NULL!	#NULL!	#NULL!	#NULL!	#NULL!	#NULL!	#NULL!	1	1972	2	6	1	1	1	4	4	1990	#NULL!	#NULL!	#NULL!	36000	36000	1
1806	河北省	1309263	2	2021-06-30 08:36:00	3	1	2	2	#NULL!	#NULL!	#NULL!	#NULL!	#NULL!	#NULL!	#NULL!	#NULL!	#NULL!	#NULL!	#NULL!	1	2	1	#NULL!	#NULL!	#NULL!	#NULL!	#NULL!	#NULL!	#NULL!	#NULL!	#NULL!	#NULL!	#NULL!	1	1974	9	12	1	1	1	4	4	9998	#NULL!	#NULL!	#NULL!	30000	20000	2
463	河北省	1309261	1	2021-07-03 15:41:00	1	3	#NULL!	#NULL!	#NULL!	#NULL!	#NULL!	#NULL!	#NULL!	#NULL!	#NULL!	#NULL!	#NULL!	#NULL!	#NULL!	1	#NULL!	#NULL!	#NULL!	#NULL!	#NULL!	#NULL!	#NULL!	#NULL!	#NULL!	#NULL!	#NULL!	#NULL!	#NULL!	1	1999	12	16	1	1	1	10	4	2021	4	4	8	5000	5000	2
2580	河北省	1302074	1	2021-07-12 16:30:00	2	1	2	#NULL!	#NULL!	#NULL!	#NULL!	#NULL!	#NULL!	#NULL!	#NULL!	#NULL!	#NULL!	#NULL!	#NULL!	1	1	#NULL!	#NULL!	#NULL!	#NULL!	#NULL!	#NULL!	#NULL!	#NULL!	#NULL!	#NULL!	#NULL!	#NULL!	1	1973	5	18	1	1	1	5	4	9998	4	#NULL!	#NULL!	100000	100000	1
2057	河北省	1304274	2	2021-07-07 16:32:00	3	1	2	2	#NULL!	#NULL!	#NULL!	#NULL!	#NULL!	#NULL!	#NULL!	#NULL!	#NULL!	#NULL!	#NULL!	1	1	1	#NULL!	#NULL!	#NULL!	#NULL!	#NULL!	#NULL!	#NULL!	#NULL!	#NULL!	#NULL!	#NULL!	2	1976	5	24	1	1	1	6	4	1995	2	#NULL!	#NULL!	20000	20000	1
1500	河北省	1309264	2	2021-07-06 09:04:00	1	9	#NULL!	#NULL!	#NULL!	#NULL!	#NULL!	#NULL!	#NULL!	#NULL!	#NULL!	#NULL!	#NULL!	#NULL!	#NULL!	1	#NULL!	#NULL!	#NULL!	#NULL!	#NULL!	#NULL!	#NULL!	#NULL!	#NULL!	#NULL!	#NULL!	#NULL!	#NULL!	2	1951	8	17	1	1	1	3	2	#NULL!	#NULL!	#NULL!	#NULL!	9999998	9600	1
3364	河北省	1302071	2	2021-07-15 10:21:00	1	1	#NULL!	#NULL!	#NULL!	#NULL!	#NULL!	#NULL!	#NULL!	#NULL!	#NULL!	#NULL!	#NULL!	#NULL!	#NULL!	1	#NULL!	#NULL!	#NULL!	#NULL!	#NULL!	#NULL!	#NULL!	#NULL!	#NULL!	#NULL!	#NULL!	#NULL!	#NULL!	2	1964	6	3	1	1	1	6	4	1981	5	#NULL!	#NULL!	18000	18000	1
814	河北省	1304273	2	2021-07-05 09:01:00	4	2	6	9	9	#NULL!	#NULL!	#NULL!	#NULL!	#NULL!	#NULL!	#NULL!	#NULL!	#NULL!	#NULL!	2	2	2	2	#NULL!	#NULL!	#NULL!	#NULL!	#NULL!	#NULL!	#NULL!	#NULL!	#NULL!	#NULL!	2	1947	11	12	1	1	4	4	2	1960	#NULL!	#NULL!	#NULL!	9999997	9999997	2
1836	河北省	1304274	2	2021-07-08 09:55:00	4	1	2	2	2	#NULL!	#NULL!	#NULL!	#NULL!	#NULL!	#NULL!	#NULL!	#NULL!	#NULL!	#NULL!	1	2	1	1	#NULL!	#NULL!	#NULL!	#NULL!	#NULL!	#NULL!	#NULL!	#NULL!	#NULL!	#NULL!	1	1970	3	16	1	1	1	6	4	1989	2	#NULL!	#NULL!	80000	80000	2
1811	河北省	1309263	2	2021-07-07 10:58:00	3	1	2	2	#NULL!	#NULL!	#NULL!	#NULL!	#NULL!	#NULL!	#NULL!	#NULL!	#NULL!	#NULL!	#NULL!	1	1	1	#NULL!	#NULL!	#NULL!	#NULL!	#NULL!	#NULL!	#NULL!	#NULL!	#NULL!	#NULL!	#NULL!	1	1987	11	16	1	1	1	4	4	2001	#NULL!	#NULL!	#NULL!	50000	50000	1
580	河北省	1304271	1	2021-07-04 09:32:00	2	2	2	#NULL!	#NULL!	#NULL!	#NULL!	#NULL!	#NULL!	#NULL!	#NULL!	#NULL!	#NULL!	#NULL!	#NULL!	2	2	#NULL!	#NULL!	#NULL!	#NULL!	#NULL!	#NULL!	#NULL!	#NULL!	#NULL!	#NULL!	#NULL!	#NULL!	1	1961	1	11	1	1	1	6	4	1980	4	#NULL!	#NULL!	24000	24000	1
1110	河北省	1309262	2	2021-07-05 18:23:00	3	1	2	2	#NULL!	#NULL!	#NULL!	#NULL!	#NULL!	#NULL!	#NULL!	#NULL!	#NULL!	#NULL!	#NULL!	1	2	1	#NULL!	#NULL!	#NULL!	#NULL!	#NULL!	#NULL!	#NULL!	#NULL!	#NULL!	#NULL!	#NULL!	2	1972	3	3	1	1	1	4	2	9998	#NULL!	#NULL!	#NULL!	30000	30000	1
401	河北省	1304271	1	2021-07-03 18:19:00	2	1	2	#NULL!	#NULL!	#NULL!	#NULL!	#NULL!	#NULL!	#NULL!	#NULL!	#NULL!	#NULL!	#NULL!	#NULL!	1	2	#NULL!	#NULL!	#NULL!	#NULL!	#NULL!	#NULL!	#NULL!	#NULL!	#NULL!	#NULL!	#NULL!	#NULL!	1	1950	5	30	1	1	1	4	4	1965	#NULL!	#NULL!	#NULL!	15000	15000	1
3273	河北省	1302071	2	2021-07-15 09:42:00	0	#NULL!	#NULL!	#NULL!	#NULL!	#NULL!	#NULL!	#NULL!	#NULL!	#NULL!	#NULL!	#NULL!	#NULL!	#NULL!	#NULL!	#NULL!	#NULL!	#NULL!	#NULL!	#NULL!	#NULL!	#NULL!	#NULL!	#NULL!	#NULL!	#NULL!	#NULL!	#NULL!	#NULL!	2	1944	12	27	1	1	1	3	2	#NULL!	#NULL!	#NULL!	#NULL!	0	0	1
632	河北省	1304271	1	2021-07-04 09:52:00	5	1	2	2	3	3	#NULL!	#NULL!	#NULL!	#NULL!	#NULL!	#NULL!	#NULL!	#NULL!	#NULL!	1	1	1	1	1	#NULL!	#NULL!	#NULL!	#NULL!	#NULL!	#NULL!	#NULL!	#NULL!	#NULL!	2	1987	9	11	1	1	1	9	1	2006	2	5	12	20000	20000	1
1912	河北省	1304274	2	2021-07-08 10:43:00	3	1	2	2	#NULL!	#NULL!	#NULL!	#NULL!	#NULL!	#NULL!	#NULL!	#NULL!	#NULL!	#NULL!	#NULL!	1	1	1	#NULL!	#NULL!	#NULL!	#NULL!	#NULL!	#NULL!	#NULL!	#NULL!	#NULL!	#NULL!	#NULL!	2	1969	3	3	1	1	1	3	2	#NULL!	#NULL!	#NULL!	#NULL!	5000	5000	1
3249	河北省	1302071	2	2021-07-15 09:37:00	0	#NULL!	#NULL!	#NULL!	#NULL!	#NULL!	#NULL!	#NULL!	#NULL!	#NULL!	#NULL!	#NULL!	#NULL!	#NULL!	#NULL!	#NULL!	#NULL!	#NULL!	#NULL!	#NULL!	#NULL!	#NULL!	#NULL!	#NULL!	#NULL!	#NULL!	#NULL!	#NULL!	#NULL!	1	1958	5	15	1	1	1	3	2	#NULL!	#NULL!	#NULL!	#NULL!	8000	4000	1
1770	河北省	1309263	2	2021-07-07 08:50:00	5	1	2	6	9	9	#NULL!	#NULL!	#NULL!	#NULL!	#NULL!	#NULL!	#NULL!	#NULL!	#NULL!	1	1	1	1	1	#NULL!	#NULL!	#NULL!	#NULL!	#NULL!	#NULL!	#NULL!	#NULL!	#NULL!	1	1959	5	1	1	1	1	6	4	1978	5	#NULL!	#NULL!	20000	20000	2
2228	河北省	1309261	1	2021-07-09 06:05:00	2	1	2	#NULL!	#NULL!	#NULL!	#NULL!	#NULL!	#NULL!	#NULL!	#NULL!	#NULL!	#NULL!	#NULL!	#NULL!	1	1	#NULL!	#NULL!	#NULL!	#NULL!	#NULL!	#NULL!	#NULL!	#NULL!	#NULL!	#NULL!	#NULL!	#NULL!	2	1976	11	26	1	1	1	7	4	1997	5	#NULL!	#NULL!	30000	30000	1
3275	河北省	1302071	2	2021-07-15 10:47:00	4	1	2	6	9	#NULL!	#NULL!	#NULL!	#NULL!	#NULL!	#NULL!	#NULL!	#NULL!	#NULL!	#NULL!	1	2	2	2	#NULL!	#NULL!	#NULL!	#NULL!	#NULL!	#NULL!	#NULL!	#NULL!	#NULL!	#NULL!	1	1968	9	26	1	1	1	4	4	1982	#NULL!	#NULL!	#NULL!	0	0	2
2588	河北省	1302074	1	2021-07-12 11:57:00	2	1	2	#NULL!	#NULL!	#NULL!	#NULL!	#NULL!	#NULL!	#NULL!	#NULL!	#NULL!	#NULL!	#NULL!	#NULL!	1	1	#NULL!	#NULL!	#NULL!	#NULL!	#NULL!	#NULL!	#NULL!	#NULL!	#NULL!	#NULL!	#NULL!	#NULL!	2	1992	7	2	1	1	1	6	4	2010	1	#NULL!	#NULL!	0	0	1
1439	河北省	1309264	2	2021-07-06 18:02:00	3	1	2	2	#NULL!	#NULL!	#NULL!	#NULL!	#NULL!	#NULL!	#NULL!	#NULL!	#NULL!	#NULL!	#NULL!	2	1	1	#NULL!	#NULL!	#NULL!	#NULL!	#NULL!	#NULL!	#NULL!	#NULL!	#NULL!	#NULL!	#NULL!	2	1985	6	28	1	1	1	4	4	2002	#NULL!	#NULL!	#NULL!	20000	20000	1
3247	河北省	1302073	1	2021-07-15 14:34:00	4	1	2	6	9	#NULL!	#NULL!	#NULL!	#NULL!	#NULL!	#NULL!	#NULL!	#NULL!	#NULL!	#NULL!	1	1	1	1	#NULL!	#NULL!	#NULL!	#NULL!	#NULL!	#NULL!	#NULL!	#NULL!	#NULL!	#NULL!	1	1963	10	26	1	1	1	9	4	1999	6	3	11	84000	84000	2
3071	河北省	1302072	2	2021-07-14 08:46:00	0	#NULL!	#NULL!	#NULL!	#NULL!	#NULL!	#NULL!	#NULL!	#NULL!	#NULL!	#NULL!	#NULL!	#NULL!	#NULL!	#NULL!	#NULL!	#NULL!	#NULL!	#NULL!	#NULL!	#NULL!	#NULL!	#NULL!	#NULL!	#NULL!	#NULL!	#NULL!	#NULL!	#NULL!	1	1948	12	26	1	1	1	4	3	1964	#NULL!	#NULL!	#NULL!	9999997	9999997	2
1441	河北省	1309264	2	2021-07-06 08:25:00	4	4	1	2	2	#NULL!	#NULL!	#NULL!	#NULL!	#NULL!	#NULL!	#NULL!	#NULL!	#NULL!	#NULL!	1	1	1	1	#NULL!	#NULL!	#NULL!	#NULL!	#NULL!	#NULL!	#NULL!	#NULL!	#NULL!	#NULL!	2	1942	1	4	1	1	1	2	#NULL!	#NULL!	#NULL!	#NULL!	#NULL!	9999997	9999997	1
2519	河北省	1302074	1	2021-07-12 14:50:00	2	1	2	#NULL!	#NULL!	#NULL!	#NULL!	#NULL!	#NULL!	#NULL!	#NULL!	#NULL!	#NULL!	#NULL!	#NULL!	1	1	#NULL!	#NULL!	#NULL!	#NULL!	#NULL!	#NULL!	#NULL!	#NULL!	#NULL!	#NULL!	#NULL!	#NULL!	2	1989	3	21	1	1	1	9	4	2019	5	5	4	0	0	1
1828	河北省	1309263	2	2021-07-07 08:33:00	1	1	#NULL!	#NULL!	#NULL!	#NULL!	#NULL!	#NULL!	#NULL!	#NULL!	#NULL!	#NULL!	#NULL!	#NULL!	#NULL!	1	#NULL!	#NULL!	#NULL!	#NULL!	#NULL!	#NULL!	#NULL!	#NULL!	#NULL!	#NULL!	#NULL!	#NULL!	#NULL!	2	1963	11	19	1	1	1	6	4	1980	5	#NULL!	#NULL!	9999998	9999997	2
3105	河北省	1302072	2	2021-07-14 08:53:00	7	1	6	2	2	6	9	9	#NULL!	#NULL!	#NULL!	#NULL!	#NULL!	#NULL!	#NULL!	1	2	2	2	2	2	2	#NULL!	#NULL!	#NULL!	#NULL!	#NULL!	#NULL!	#NULL!	1	1947	4	15	1	1	1	7	4	1996	4	#NULL!	#NULL!	90000	0	2
3109	河北省	1302071	2	2021-07-14 19:31:00	5	1	6	2	2	9	#NULL!	#NULL!	#NULL!	#NULL!	#NULL!	#NULL!	#NULL!	#NULL!	#NULL!	1	2	2	2	2	#NULL!	#NULL!	#NULL!	#NULL!	#NULL!	#NULL!	#NULL!	#NULL!	#NULL!	2	1959	4	27	1	1	1	6	4	1978	4	#NULL!	#NULL!	30000	30000	1
3157	河北省	1302071	2	2021-07-15 09:37:00	2	1	2	#NULL!	#NULL!	#NULL!	#NULL!	#NULL!	#NULL!	#NULL!	#NULL!	#NULL!	#NULL!	#NULL!	#NULL!	1	2	#NULL!	#NULL!	#NULL!	#NULL!	#NULL!	#NULL!	#NULL!	#NULL!	#NULL!	#NULL!	#NULL!	#NULL!	1	1964	10	14	1	1	1	6	4	1984	3	#NULL!	#NULL!	0	0	1
2615	河北省	1302073	1	2021-07-11 16:20:00	1	1	#NULL!	#NULL!	#NULL!	#NULL!	#NULL!	#NULL!	#NULL!	#NULL!	#NULL!	#NULL!	#NULL!	#NULL!	#NULL!	1	#NULL!	#NULL!	#NULL!	#NULL!	#NULL!	#NULL!	#NULL!	#NULL!	#NULL!	#NULL!	#NULL!	#NULL!	#NULL!	1	1970	1	12	1	1	1	9	4	1992	6	3	14	72000	72000	2
2067	河北省	1309261	1	2021-07-08 09:17:00	1	1	#NULL!	#NULL!	#NULL!	#NULL!	#NULL!	#NULL!	#NULL!	#NULL!	#NULL!	#NULL!	#NULL!	#NULL!	#NULL!	2	#NULL!	#NULL!	#NULL!	#NULL!	#NULL!	#NULL!	#NULL!	#NULL!	#NULL!	#NULL!	#NULL!	#NULL!	#NULL!	1	1955	4	12	1	1	1	9	4	1997	5	5	8	100000	100000	2
753	河北省	1309262	2	2021-07-04 09:53:00	0	#NULL!	#NULL!	#NULL!	#NULL!	#NULL!	#NULL!	#NULL!	#NULL!	#NULL!	#NULL!	#NULL!	#NULL!	#NULL!	#NULL!	#NULL!	#NULL!	#NULL!	#NULL!	#NULL!	#NULL!	#NULL!	#NULL!	#NULL!	#NULL!	#NULL!	#NULL!	#NULL!	#NULL!	1	1953	5	23	1	1	1	4	2	1968	#NULL!	#NULL!	#NULL!	70000	0	2
2401	河北省	1302073	1	2021-07-10 16:59:00	2	2	2	#NULL!	#NULL!	#NULL!	#NULL!	#NULL!	#NULL!	#NULL!	#NULL!	#NULL!	#NULL!	#NULL!	#NULL!	1	1	#NULL!	#NULL!	#NULL!	#NULL!	#NULL!	#NULL!	#NULL!	#NULL!	#NULL!	#NULL!	#NULL!	#NULL!	2	1983	4	19	1	1	1	11	4	9998	6	2	2	30000	15000	2
2403	河北省	1302073	1	2021-07-10 14:47:00	1	1	#NULL!	#NULL!	#NULL!	#NULL!	#NULL!	#NULL!	#NULL!	#NULL!	#NULL!	#NULL!	#NULL!	#NULL!	#NULL!	1	#NULL!	#NULL!	#NULL!	#NULL!	#NULL!	#NULL!	#NULL!	#NULL!	#NULL!	#NULL!	#NULL!	#NULL!	#NULL!	1	1946	6	19	1	1	1	4	4	9998	#NULL!	#NULL!	#NULL!	40000	0	2
1877	河北省	1304274	2	2021-07-08 09:40:00	3	3	3	1	#NULL!	#NULL!	#NULL!	#NULL!	#NULL!	#NULL!	#NULL!	#NULL!	#NULL!	#NULL!	#NULL!	1	1	1	#NULL!	#NULL!	#NULL!	#NULL!	#NULL!	#NULL!	#NULL!	#NULL!	#NULL!	#NULL!	#NULL!	1	1994	1	13	1	1	1	7	4	2013	5	#NULL!	#NULL!	50000	50000	2
618	河北省	1304271	1	2021-07-04 19:19:00	2	2	6	#NULL!	#NULL!	#NULL!	#NULL!	#NULL!	#NULL!	#NULL!	#NULL!	#NULL!	#NULL!	#NULL!	#NULL!	1	1	#NULL!	#NULL!	#NULL!	#NULL!	#NULL!	#NULL!	#NULL!	#NULL!	#NULL!	#NULL!	#NULL!	#NULL!	1	1957	3	21	1	1	1	6	4	1975	2	#NULL!	#NULL!	9999997	9999997	1
500	河北省	1304271	1	2021-07-04 09:23:00	3	1	2	2	#NULL!	#NULL!	#NULL!	#NULL!	#NULL!	#NULL!	#NULL!	#NULL!	#NULL!	#NULL!	#NULL!	1	1	2	#NULL!	#NULL!	#NULL!	#NULL!	#NULL!	#NULL!	#NULL!	#NULL!	#NULL!	#NULL!	#NULL!	2	1970	98	98	4	14	4	4	4	1986	#NULL!	#NULL!	#NULL!	8000	8000	1
3106	河北省	1302072	2	2021-07-14 10:04:00	6	1	2	6	6	2	9	#NULL!	#NULL!	#NULL!	#NULL!	#NULL!	#NULL!	#NULL!	#NULL!	1	2	2	2	2	1	#NULL!	#NULL!	#NULL!	#NULL!	#NULL!	#NULL!	#NULL!	#NULL!	2	1953	12	8	1	1	1	3	4	9998	#NULL!	#NULL!	#NULL!	0	0	1
1501	河北省	1304272	2	2021-07-06 14:54:00	3	3	3	5	#NULL!	#NULL!	#NULL!	#NULL!	#NULL!	#NULL!	#NULL!	#NULL!	#NULL!	#NULL!	#NULL!	1	1	1	#NULL!	#NULL!	#NULL!	#NULL!	#NULL!	#NULL!	#NULL!	#NULL!	#NULL!	#NULL!	#NULL!	1	1996	7	30	1	1	1	10	4	2018	2	3	8	20000	20000	2
1830	河北省	1309263	2	2021-07-07 10:27:00	1	1	#NULL!	#NULL!	#NULL!	#NULL!	#NULL!	#NULL!	#NULL!	#NULL!	#NULL!	#NULL!	#NULL!	#NULL!	#NULL!	1	#NULL!	#NULL!	#NULL!	#NULL!	#NULL!	#NULL!	#NULL!	#NULL!	#NULL!	#NULL!	#NULL!	#NULL!	#NULL!	1	1959	9	28	1	1	1	6	4	1975	3	#NULL!	#NULL!	10000	10000	2
958	河北省	1304273	2	2021-07-05 12:49:00	2	1	2	#NULL!	#NULL!	#NULL!	#NULL!	#NULL!	#NULL!	#NULL!	#NULL!	#NULL!	#NULL!	#NULL!	#NULL!	1	1	#NULL!	#NULL!	#NULL!	#NULL!	#NULL!	#NULL!	#NULL!	#NULL!	#NULL!	#NULL!	#NULL!	#NULL!	1	1986	5	13	1	1	1	4	4	2002	#NULL!	#NULL!	#NULL!	20000	20000	1
636	河北省	1304271	1	2021-07-04 09:47:00	1	1	#NULL!	#NULL!	#NULL!	#NULL!	#NULL!	#NULL!	#NULL!	#NULL!	#NULL!	#NULL!	#NULL!	#NULL!	#NULL!	1	#NULL!	#NULL!	#NULL!	#NULL!	#NULL!	#NULL!	#NULL!	#NULL!	#NULL!	#NULL!	#NULL!	#NULL!	#NULL!	2	1950	6	4	1	1	1	4	4	1967	#NULL!	#NULL!	#NULL!	1200	0	1
706	河北省	1304271	1	2021-07-04 16:53:00	3	2	6	9	#NULL!	#NULL!	#NULL!	#NULL!	#NULL!	#NULL!	#NULL!	#NULL!	#NULL!	#NULL!	#NULL!	2	2	2	#NULL!	#NULL!	#NULL!	#NULL!	#NULL!	#NULL!	#NULL!	#NULL!	#NULL!	#NULL!	#NULL!	1	1947	8	23	1	1	1	7	4	1969	5	#NULL!	#NULL!	70000	70000	2
1804	河北省	1309263	2	2021-07-07 08:42:00	3	1	2	2	#NULL!	#NULL!	#NULL!	#NULL!	#NULL!	#NULL!	#NULL!	#NULL!	#NULL!	#NULL!	#NULL!	1	2	1	#NULL!	#NULL!	#NULL!	#NULL!	#NULL!	#NULL!	#NULL!	#NULL!	#NULL!	#NULL!	#NULL!	2	1980	11	12	1	1	1	4	4	1996	#NULL!	#NULL!	#NULL!	10000	10000	1
1988	河北省	1304274	2	2021-07-08 09:37:00	4	4	3	1	2	#NULL!	#NULL!	#NULL!	#NULL!	#NULL!	#NULL!	#NULL!	#NULL!	#NULL!	#NULL!	2	2	1	2	#NULL!	#NULL!	#NULL!	#NULL!	#NULL!	#NULL!	#NULL!	#NULL!	#NULL!	#NULL!	2	1971	7	22	1	1	1	4	4	1985	#NULL!	#NULL!	#NULL!	5000	5000	1
1503	河北省	1304272	2	2021-07-06 09:45:00	4	1	6	2	2	#NULL!	#NULL!	#NULL!	#NULL!	#NULL!	#NULL!	#NULL!	#NULL!	#NULL!	#NULL!	2	1	2	2	#NULL!	#NULL!	#NULL!	#NULL!	#NULL!	#NULL!	#NULL!	#NULL!	#NULL!	#NULL!	2	1964	9	16	1	1	1	4	2	1977	#NULL!	#NULL!	#NULL!	0	0	1
1502	河北省	1304272	2	2021-07-06 11:22:00	4	2	6	9	9	#NULL!	#NULL!	#NULL!	#NULL!	#NULL!	#NULL!	#NULL!	#NULL!	#NULL!	#NULL!	1	1	1	1	#NULL!	#NULL!	#NULL!	#NULL!	#NULL!	#NULL!	#NULL!	#NULL!	#NULL!	#NULL!	2	1948	98	98	1	1	1	1	#NULL!	#NULL!	#NULL!	#NULL!	#NULL!	0	0	1
1802	河北省	1309263	2	2021-07-07 18:33:00	8	3	3	1	11	5	11	11	11	#NULL!	#NULL!	#NULL!	#NULL!	#NULL!	#NULL!	1	1	1	1	1	1	1	1	#NULL!	#NULL!	#NULL!	#NULL!	#NULL!	#NULL!	1	1988	12	31	1	1	1	3	2	#NULL!	#NULL!	#NULL!	#NULL!	9999998	9999998	1
1781	河北省	1309263	2	2021-07-07 10:00:00	2	1	2	#NULL!	#NULL!	#NULL!	#NULL!	#NULL!	#NULL!	#NULL!	#NULL!	#NULL!	#NULL!	#NULL!	#NULL!	1	1	#NULL!	#NULL!	#NULL!	#NULL!	#NULL!	#NULL!	#NULL!	#NULL!	#NULL!	#NULL!	#NULL!	#NULL!	1	1972	6	6	1	1	1	4	4	1989	#NULL!	#NULL!	#NULL!	30000	30000	1
1136	河北省	1309261	1	2021-07-05 12:52:00	2	11	11	#NULL!	#NULL!	#NULL!	#NULL!	#NULL!	#NULL!	#NULL!	#NULL!	#NULL!	#NULL!	#NULL!	#NULL!	1	1	#NULL!	#NULL!	#NULL!	#NULL!	#NULL!	#NULL!	#NULL!	#NULL!	#NULL!	#NULL!	#NULL!	#NULL!	2	1954	6	18	1	1	1	7	4	9998	5	#NULL!	#NULL!	40000	40000	2
3062	河北省	1302072	2	2021-07-14 14:52:00	5	1	2	6	9	9	#NULL!	#NULL!	#NULL!	#NULL!	#NULL!	#NULL!	#NULL!	#NULL!	#NULL!	1	1	1	1	1	#NULL!	#NULL!	#NULL!	#NULL!	#NULL!	#NULL!	#NULL!	#NULL!	#NULL!	2	1962	11	29	1	1	1	3	2	#NULL!	#NULL!	#NULL!	#NULL!	0	0	1
3095	河北省	1302071	2	2021-07-14 19:32:00	0	#NULL!	#NULL!	#NULL!	#NULL!	#NULL!	#NULL!	#NULL!	#NULL!	#NULL!	#NULL!	#NULL!	#NULL!	#NULL!	#NULL!	#NULL!	#NULL!	#NULL!	#NULL!	#NULL!	#NULL!	#NULL!	#NULL!	#NULL!	#NULL!	#NULL!	#NULL!	#NULL!	#NULL!	1	1951	7	22	1	1	1	4	4	1966	#NULL!	#NULL!	#NULL!	11000	0	2
1432	河北省	1309264	2	2021-07-06 18:53:00	5	1	6	2	9	9	#NULL!	#NULL!	#NULL!	#NULL!	#NULL!	#NULL!	#NULL!	#NULL!	#NULL!	1	2	2	2	2	#NULL!	#NULL!	#NULL!	#NULL!	#NULL!	#NULL!	#NULL!	#NULL!	#NULL!	1	1953	3	6	1	1	1	4	4	1971	#NULL!	#NULL!	#NULL!	10000	10000	1
1113	河北省	1309262	2	2021-07-05 16:26:00	8	1	2	6	2	6	9	9	9	#NULL!	#NULL!	#NULL!	#NULL!	#NULL!	#NULL!	1	1	1	1	1	1	1	1	#NULL!	#NULL!	#NULL!	#NULL!	#NULL!	#NULL!	1	1964	10	15	1	1	1	6	4	1981	2	#NULL!	#NULL!	0	0	1
634	河北省	1304271	1	2021-07-04 12:14:00	7	3	3	1	2	2	7	7	#NULL!	#NULL!	#NULL!	#NULL!	#NULL!	#NULL!	#NULL!	1	1	1	1	1	1	1	#NULL!	#NULL!	#NULL!	#NULL!	#NULL!	#NULL!	#NULL!	1	1987	4	29	1	1	1	4	4	2003	#NULL!	#NULL!	#NULL!	40000	40000	1
1774	河北省	1309263	2	2021-07-07 09:16:00	1	1	#NULL!	#NULL!	#NULL!	#NULL!	#NULL!	#NULL!	#NULL!	#NULL!	#NULL!	#NULL!	#NULL!	#NULL!	#NULL!	1	#NULL!	#NULL!	#NULL!	#NULL!	#NULL!	#NULL!	#NULL!	#NULL!	#NULL!	#NULL!	#NULL!	#NULL!	#NULL!	2	1960	7	30	1	1	1	4	4	9998	#NULL!	#NULL!	#NULL!	0	0	1
2416	河北省	1302073	1	2021-07-10 17:27:00	4	1	2	6	9	#NULL!	#NULL!	#NULL!	#NULL!	#NULL!	#NULL!	#NULL!	#NULL!	#NULL!	#NULL!	1	1	1	1	#NULL!	#NULL!	#NULL!	#NULL!	#NULL!	#NULL!	#NULL!	#NULL!	#NULL!	#NULL!	1	1965	8	3	1	1	1	6	4	1986	2	#NULL!	#NULL!	60000	60000	1
1831	河北省	1309263	2	2021-07-07 08:41:00	2	1	2	#NULL!	#NULL!	#NULL!	#NULL!	#NULL!	#NULL!	#NULL!	#NULL!	#NULL!	#NULL!	#NULL!	#NULL!	1	1	#NULL!	#NULL!	#NULL!	#NULL!	#NULL!	#NULL!	#NULL!	#NULL!	#NULL!	#NULL!	#NULL!	#NULL!	1	1973	5	1	1	1	1	6	4	1989	3	#NULL!	#NULL!	0	0	2
1124	河北省	1304273	2	2021-07-05 11:32:00	5	1	2	6	2	9	#NULL!	#NULL!	#NULL!	#NULL!	#NULL!	#NULL!	#NULL!	#NULL!	#NULL!	2	2	2	2	2	#NULL!	#NULL!	#NULL!	#NULL!	#NULL!	#NULL!	#NULL!	#NULL!	#NULL!	2	1969	9	26	1	1	1	3	2	#NULL!	#NULL!	#NULL!	#NULL!	0	0	1
844	河北省	1304273	2	2021-07-05 11:30:00	3	1	2	2	#NULL!	#NULL!	#NULL!	#NULL!	#NULL!	#NULL!	#NULL!	#NULL!	#NULL!	#NULL!	#NULL!	1	1	1	#NULL!	#NULL!	#NULL!	#NULL!	#NULL!	#NULL!	#NULL!	#NULL!	#NULL!	#NULL!	#NULL!	1	1963	12	24	1	1	1	6	4	1980	3	#NULL!	#NULL!	4000	4000	1
2584	河北省	1302074	1	2021-07-12 11:50:00	2	1	2	#NULL!	#NULL!	#NULL!	#NULL!	#NULL!	#NULL!	#NULL!	#NULL!	#NULL!	#NULL!	#NULL!	#NULL!	1	1	#NULL!	#NULL!	#NULL!	#NULL!	#NULL!	#NULL!	#NULL!	#NULL!	#NULL!	#NULL!	#NULL!	#NULL!	2	1984	10	4	1	1	1	9	4	2007	6	5	12	50000	50000	1
1491	河北省	1309264	2	2021-07-06 11:27:00	5	1	2	6	9	9	#NULL!	#NULL!	#NULL!	#NULL!	#NULL!	#NULL!	#NULL!	#NULL!	#NULL!	1	2	1	1	1	#NULL!	#NULL!	#NULL!	#NULL!	#NULL!	#NULL!	#NULL!	#NULL!	#NULL!	2	1955	2	23	1	1	1	1	#NULL!	#NULL!	#NULL!	#NULL!	#NULL!	2160	0	1
2500	河北省	1302073	1	2021-07-11 10:02:00	2	1	2	#NULL!	#NULL!	#NULL!	#NULL!	#NULL!	#NULL!	#NULL!	#NULL!	#NULL!	#NULL!	#NULL!	#NULL!	1	2	#NULL!	#NULL!	#NULL!	#NULL!	#NULL!	#NULL!	#NULL!	#NULL!	#NULL!	#NULL!	#NULL!	#NULL!	2	1969	11	17	1	1	1	11	4	2004	3	2	2	70000	70000	2
1116	河北省	1309262	2	2021-07-05 21:03:00	3	3	3	5	#NULL!	#NULL!	#NULL!	#NULL!	#NULL!	#NULL!	#NULL!	#NULL!	#NULL!	#NULL!	#NULL!	1	1	1	#NULL!	#NULL!	#NULL!	#NULL!	#NULL!	#NULL!	#NULL!	#NULL!	#NULL!	#NULL!	#NULL!	1	2003	2	22	1	1	1	7	4	2021	6	#NULL!	#NULL!	9999997	9999997	1
592	河北省	1304271	1	2021-07-04 17:50:00	7	2	2	6	6	9	9	9	#NULL!	#NULL!	#NULL!	#NULL!	#NULL!	#NULL!	#NULL!	1	1	1	1	1	1	1	#NULL!	#NULL!	#NULL!	#NULL!	#NULL!	#NULL!	#NULL!	1	1954	1	22	1	1	1	3	4	1968	#NULL!	#NULL!	#NULL!	10000	0	1
3072	河北省	1302072	2	2021-07-14 09:09:00	3	1	2	2	#NULL!	#NULL!	#NULL!	#NULL!	#NULL!	#NULL!	#NULL!	#NULL!	#NULL!	#NULL!	#NULL!	1	2	2	#NULL!	#NULL!	#NULL!	#NULL!	#NULL!	#NULL!	#NULL!	#NULL!	#NULL!	#NULL!	#NULL!	1	1965	10	17	1	1	1	4	2	1986	#NULL!	#NULL!	#NULL!	0	0	1
3073	河北省	1302072	2	2021-07-14 10:28:00	1	1	#NULL!	#NULL!	#NULL!	#NULL!	#NULL!	#NULL!	#NULL!	#NULL!	#NULL!	#NULL!	#NULL!	#NULL!	#NULL!	1	#NULL!	#NULL!	#NULL!	#NULL!	#NULL!	#NULL!	#NULL!	#NULL!	#NULL!	#NULL!	#NULL!	#NULL!	#NULL!	2	1962	4	2	1	1	1	3	2	#NULL!	#NULL!	#NULL!	#NULL!	0	0	1
3363	河北省	1302071	2	2021-07-15 12:50:00	3	1	2	2	#NULL!	#NULL!	#NULL!	#NULL!	#NULL!	#NULL!	#NULL!	#NULL!	#NULL!	#NULL!	#NULL!	1	1	1	#NULL!	#NULL!	#NULL!	#NULL!	#NULL!	#NULL!	#NULL!	#NULL!	#NULL!	#NULL!	#NULL!	2	1977	10	11	1	1	1	4	4	1994	#NULL!	#NULL!	#NULL!	0	0	1
1522	河北省	1304272	2	2021-07-06 17:39:00	1	1	#NULL!	#NULL!	#NULL!	#NULL!	#NULL!	#NULL!	#NULL!	#NULL!	#NULL!	#NULL!	#NULL!	#NULL!	#NULL!	1	#NULL!	#NULL!	#NULL!	#NULL!	#NULL!	#NULL!	#NULL!	#NULL!	#NULL!	#NULL!	#NULL!	#NULL!	#NULL!	2	1971	10	29	1	1	1	4	3	9998	#NULL!	#NULL!	#NULL!	9999999	9999999	1
638	河北省	1304271	1	2021-07-04 17:55:00	2	1	9	#NULL!	#NULL!	#NULL!	#NULL!	#NULL!	#NULL!	#NULL!	#NULL!	#NULL!	#NULL!	#NULL!	#NULL!	1	1	#NULL!	#NULL!	#NULL!	#NULL!	#NULL!	#NULL!	#NULL!	#NULL!	#NULL!	#NULL!	#NULL!	#NULL!	2	1956	2	13	1	1	1	4	4	1973	#NULL!	#NULL!	#NULL!	1416	0	1
2585	河北省	1302074	1	2021-07-12 16:04:00	2	3	3	#NULL!	#NULL!	#NULL!	#NULL!	#NULL!	#NULL!	#NULL!	#NULL!	#NULL!	#NULL!	#NULL!	#NULL!	1	1	#NULL!	#NULL!	#NULL!	#NULL!	#NULL!	#NULL!	#NULL!	#NULL!	#NULL!	#NULL!	#NULL!	#NULL!	1	1999	8	5	1	1	1	12	1	2018	3	3	8	0	0	1
1808	河北省	1309263	2	2021-07-07 17:06:00	2	3	3	#NULL!	#NULL!	#NULL!	#NULL!	#NULL!	#NULL!	#NULL!	#NULL!	#NULL!	#NULL!	#NULL!	#NULL!	2	1	#NULL!	#NULL!	#NULL!	#NULL!	#NULL!	#NULL!	#NULL!	#NULL!	#NULL!	#NULL!	#NULL!	#NULL!	1	1997	2	10	1	1	1	6	4	2017	2	#NULL!	#NULL!	0	0	2
1177	河北省	1309264	2	2021-07-06 10:21:00	6	3	1	2	6	9	9	#NULL!	#NULL!	#NULL!	#NULL!	#NULL!	#NULL!	#NULL!	#NULL!	1	1	2	2	2	2	#NULL!	#NULL!	#NULL!	#NULL!	#NULL!	#NULL!	#NULL!	#NULL!	2	1967	12	13	1	1	1	4	2	1982	#NULL!	#NULL!	#NULL!	0	0	1
3080	河北省	1302072	2	2021-07-14 17:17:00	1	1	#NULL!	#NULL!	#NULL!	#NULL!	#NULL!	#NULL!	#NULL!	#NULL!	#NULL!	#NULL!	#NULL!	#NULL!	#NULL!	1	#NULL!	#NULL!	#NULL!	#NULL!	#NULL!	#NULL!	#NULL!	#NULL!	#NULL!	#NULL!	#NULL!	#NULL!	#NULL!	2	1954	2	13	1	1	1	3	2	#NULL!	#NULL!	#NULL!	#NULL!	2380	700	1
3159	河北省	1302071	2	2021-07-15 11:05:00	4	1	2	6	9	#NULL!	#NULL!	#NULL!	#NULL!	#NULL!	#NULL!	#NULL!	#NULL!	#NULL!	#NULL!	1	1	1	1	#NULL!	#NULL!	#NULL!	#NULL!	#NULL!	#NULL!	#NULL!	#NULL!	#NULL!	#NULL!	2	1945	5	11	1	1	1	4	4	1962	#NULL!	#NULL!	#NULL!	1600	0	1
1775	河北省	1309263	2	2021-07-07 15:35:00	3	4	1	2	#NULL!	#NULL!	#NULL!	#NULL!	#NULL!	#NULL!	#NULL!	#NULL!	#NULL!	#NULL!	#NULL!	1	1	2	#NULL!	#NULL!	#NULL!	#NULL!	#NULL!	#NULL!	#NULL!	#NULL!	#NULL!	#NULL!	#NULL!	2	1958	8	14	1	1	1	3	2	#NULL!	#NULL!	#NULL!	#NULL!	9999998	9999998	1
1618	河北省	1304274	2	2021-07-07 16:25:00	4	1	2	2	2	#NULL!	#NULL!	#NULL!	#NULL!	#NULL!	#NULL!	#NULL!	#NULL!	#NULL!	#NULL!	1	1	1	1	#NULL!	#NULL!	#NULL!	#NULL!	#NULL!	#NULL!	#NULL!	#NULL!	#NULL!	#NULL!	2	1990	11	20	1	1	1	4	4	2007	#NULL!	#NULL!	#NULL!	0	0	1
762	河北省	1309262	2	2021-07-04 20:30:00	0	#NULL!	#NULL!	#NULL!	#NULL!	#NULL!	#NULL!	#NULL!	#NULL!	#NULL!	#NULL!	#NULL!	#NULL!	#NULL!	#NULL!	#NULL!	#NULL!	#NULL!	#NULL!	#NULL!	#NULL!	#NULL!	#NULL!	#NULL!	#NULL!	#NULL!	#NULL!	#NULL!	#NULL!	1	1986	10	16	1	1	1	4	4	2003	#NULL!	#NULL!	#NULL!	50000	50000	1
773	河北省	1309262	2	2021-07-04 18:18:00	2	1	2	#NULL!	#NULL!	#NULL!	#NULL!	#NULL!	#NULL!	#NULL!	#NULL!	#NULL!	#NULL!	#NULL!	#NULL!	1	2	#NULL!	#NULL!	#NULL!	#NULL!	#NULL!	#NULL!	#NULL!	#NULL!	#NULL!	#NULL!	#NULL!	#NULL!	2	1970	9	28	1	1	1	7	4	9998	2	#NULL!	#NULL!	10000	10000	1
2822	河北省	1302074	1	2021-07-13 09:55:00	1	1	#NULL!	#NULL!	#NULL!	#NULL!	#NULL!	#NULL!	#NULL!	#NULL!	#NULL!	#NULL!	#NULL!	#NULL!	#NULL!	1	#NULL!	#NULL!	#NULL!	#NULL!	#NULL!	#NULL!	#NULL!	#NULL!	#NULL!	#NULL!	#NULL!	#NULL!	#NULL!	2	1973	11	25	1	1	1	6	4	9998	4	#NULL!	#NULL!	22800	22800	1
1488	河北省	1309264	2	2021-07-06 08:33:00	1	1	#NULL!	#NULL!	#NULL!	#NULL!	#NULL!	#NULL!	#NULL!	#NULL!	#NULL!	#NULL!	#NULL!	#NULL!	#NULL!	1	#NULL!	#NULL!	#NULL!	#NULL!	#NULL!	#NULL!	#NULL!	#NULL!	#NULL!	#NULL!	#NULL!	#NULL!	#NULL!	2	1944	7	13	1	1	1	4	2	1959	#NULL!	#NULL!	#NULL!	1416	0	1
3093	河北省	1302072	2	2021-07-14 15:28:00	2	1	2	#NULL!	#NULL!	#NULL!	#NULL!	#NULL!	#NULL!	#NULL!	#NULL!	#NULL!	#NULL!	#NULL!	#NULL!	1	1	#NULL!	#NULL!	#NULL!	#NULL!	#NULL!	#NULL!	#NULL!	#NULL!	#NULL!	#NULL!	#NULL!	#NULL!	1	1959	3	5	1	1	1	4	2	1972	#NULL!	#NULL!	#NULL!	1200	0	1
1302	河北省	1309264	2	2021-07-06 16:41:00	4	4	1	2	2	#NULL!	#NULL!	#NULL!	#NULL!	#NULL!	#NULL!	#NULL!	#NULL!	#NULL!	#NULL!	2	1	2	1	#NULL!	#NULL!	#NULL!	#NULL!	#NULL!	#NULL!	#NULL!	#NULL!	#NULL!	#NULL!	2	1975	9	10	1	1	1	4	4	1991	#NULL!	#NULL!	#NULL!	30000	30000	1
1493	河北省	1304272	2	2021-07-06 18:53:00	5	4	4	1	2	2	#NULL!	#NULL!	#NULL!	#NULL!	#NULL!	#NULL!	#NULL!	#NULL!	#NULL!	1	1	1	1	1	#NULL!	#NULL!	#NULL!	#NULL!	#NULL!	#NULL!	#NULL!	#NULL!	#NULL!	2	1999	5	26	1	1	1	4	4	9998	#NULL!	#NULL!	#NULL!	0	0	1
749	河北省	1309262	2	2021-07-04 10:26:00	6	11	1	2	6	9	9	#NULL!	#NULL!	#NULL!	#NULL!	#NULL!	#NULL!	#NULL!	#NULL!	1	1	1	1	1	1	#NULL!	#NULL!	#NULL!	#NULL!	#NULL!	#NULL!	#NULL!	#NULL!	2	1969	7	98	1	1	1	4	4	1986	#NULL!	#NULL!	#NULL!	0	0	1
1771	河北省	1304274	2	2021-07-07 16:40:00	1	1	#NULL!	#NULL!	#NULL!	#NULL!	#NULL!	#NULL!	#NULL!	#NULL!	#NULL!	#NULL!	#NULL!	#NULL!	#NULL!	1	#NULL!	#NULL!	#NULL!	#NULL!	#NULL!	#NULL!	#NULL!	#NULL!	#NULL!	#NULL!	#NULL!	#NULL!	#NULL!	1	1958	5	6	1	1	1	4	2	1970	#NULL!	#NULL!	#NULL!	1500	1500	1
3245	河北省	1302071	2	2021-07-15 10:56:00	1	1	#NULL!	#NULL!	#NULL!	#NULL!	#NULL!	#NULL!	#NULL!	#NULL!	#NULL!	#NULL!	#NULL!	#NULL!	#NULL!	1	#NULL!	#NULL!	#NULL!	#NULL!	#NULL!	#NULL!	#NULL!	#NULL!	#NULL!	#NULL!	#NULL!	#NULL!	#NULL!	2	1954	5	16	1	1	1	3	4	1963	#NULL!	#NULL!	#NULL!	10000	10000	1
1785	河北省	1309263	2	2021-07-07 12:25:00	3	1	2	2	#NULL!	#NULL!	#NULL!	#NULL!	#NULL!	#NULL!	#NULL!	#NULL!	#NULL!	#NULL!	#NULL!	1	1	1	#NULL!	#NULL!	#NULL!	#NULL!	#NULL!	#NULL!	#NULL!	#NULL!	#NULL!	#NULL!	#NULL!	2	1976	8	14	1	1	1	4	4	9998	#NULL!	#NULL!	#NULL!	9999998	9999998	1
1149	河北省	1304272	2	2021-07-06 09:59:00	3	1	2	6	#NULL!	#NULL!	#NULL!	#NULL!	#NULL!	#NULL!	#NULL!	#NULL!	#NULL!	#NULL!	#NULL!	1	1	1	#NULL!	#NULL!	#NULL!	#NULL!	#NULL!	#NULL!	#NULL!	#NULL!	#NULL!	#NULL!	#NULL!	2	1967	8	29	1	16	1	3	4	9997	#NULL!	#NULL!	#NULL!	0	0	1
3117	河北省	1302072	2	2021-07-14 15:19:00	3	2	6	9	#NULL!	#NULL!	#NULL!	#NULL!	#NULL!	#NULL!	#NULL!	#NULL!	#NULL!	#NULL!	#NULL!	2	2	2	#NULL!	#NULL!	#NULL!	#NULL!	#NULL!	#NULL!	#NULL!	#NULL!	#NULL!	#NULL!	#NULL!	2	1963	1	4	1	1	1	1	#NULL!	#NULL!	#NULL!	#NULL!	#NULL!	0	0	1
1777	河北省	1309263	2	2021-07-07 12:38:00	1	1	#NULL!	#NULL!	#NULL!	#NULL!	#NULL!	#NULL!	#NULL!	#NULL!	#NULL!	#NULL!	#NULL!	#NULL!	#NULL!	1	#NULL!	#NULL!	#NULL!	#NULL!	#NULL!	#NULL!	#NULL!	#NULL!	#NULL!	#NULL!	#NULL!	#NULL!	#NULL!	1	1951	6	24	1	16	1	3	2	#NULL!	#NULL!	#NULL!	#NULL!	4000	4000	1
1799	河北省	1309263	2	2021-07-07 16:32:00	5	3	3	1	2	2	#NULL!	#NULL!	#NULL!	#NULL!	#NULL!	#NULL!	#NULL!	#NULL!	#NULL!	1	1	1	1	1	#NULL!	#NULL!	#NULL!	#NULL!	#NULL!	#NULL!	#NULL!	#NULL!	#NULL!	1	1986	9	10	1	1	1	4	2	9998	#NULL!	#NULL!	#NULL!	30000	30000	1
2497	河北省	1302073	1	2021-07-11 09:10:00	3	3	3	5	#NULL!	#NULL!	#NULL!	#NULL!	#NULL!	#NULL!	#NULL!	#NULL!	#NULL!	#NULL!	#NULL!	1	1	2	#NULL!	#NULL!	#NULL!	#NULL!	#NULL!	#NULL!	#NULL!	#NULL!	#NULL!	#NULL!	#NULL!	1	2002	10	5	1	1	1	6	4	2021	3	#NULL!	#NULL!	0	0	1
2591	河北省	1302074	1	2021-07-12 11:34:00	4	1	2	6	9	#NULL!	#NULL!	#NULL!	#NULL!	#NULL!	#NULL!	#NULL!	#NULL!	#NULL!	#NULL!	1	2	2	2	#NULL!	#NULL!	#NULL!	#NULL!	#NULL!	#NULL!	#NULL!	#NULL!	#NULL!	#NULL!	1	1957	12	22	1	1	1	3	2	#NULL!	#NULL!	#NULL!	#NULL!	16000	12000	1
745	河北省	1309262	2	2021-07-04 11:15:00	2	1	7	#NULL!	#NULL!	#NULL!	#NULL!	#NULL!	#NULL!	#NULL!	#NULL!	#NULL!	#NULL!	#NULL!	#NULL!	2	2	#NULL!	#NULL!	#NULL!	#NULL!	#NULL!	#NULL!	#NULL!	#NULL!	#NULL!	#NULL!	#NULL!	#NULL!	1	1945	8	6	1	1	1	6	4	1963	2	#NULL!	#NULL!	5108	0	2
1863	河北省	1304274	2	2021-07-08 14:56:00	2	9	9	#NULL!	#NULL!	#NULL!	#NULL!	#NULL!	#NULL!	#NULL!	#NULL!	#NULL!	#NULL!	#NULL!	#NULL!	1	1	#NULL!	#NULL!	#NULL!	#NULL!	#NULL!	#NULL!	#NULL!	#NULL!	#NULL!	#NULL!	#NULL!	#NULL!	2	1967	4	21	1	1	1	1	#NULL!	#NULL!	#NULL!	#NULL!	#NULL!	0	0	1
1176	河北省	1304272	2	2021-07-06 11:25:00	5	4	4	1	2	2	#NULL!	#NULL!	#NULL!	#NULL!	#NULL!	#NULL!	#NULL!	#NULL!	#NULL!	1	1	1	2	2	#NULL!	#NULL!	#NULL!	#NULL!	#NULL!	#NULL!	#NULL!	#NULL!	#NULL!	2	1980	10	2	1	1	1	6	4	1997	3	#NULL!	#NULL!	30000	30000	1
1860	河北省	1309261	1	2021-07-05 17:09:00	3	1	3	2	#NULL!	#NULL!	#NULL!	#NULL!	#NULL!	#NULL!	#NULL!	#NULL!	#NULL!	#NULL!	#NULL!	1	1	2	#NULL!	#NULL!	#NULL!	#NULL!	#NULL!	#NULL!	#NULL!	#NULL!	#NULL!	#NULL!	#NULL!	1	1970	9	22	1	1	1	4	4	9998	#NULL!	#NULL!	#NULL!	36000	36000	2
1103	河北省	1309261	1	2021-07-05 17:02:00	4	4	4	1	2	#NULL!	#NULL!	#NULL!	#NULL!	#NULL!	#NULL!	#NULL!	#NULL!	#NULL!	#NULL!	2	2	1	1	#NULL!	#NULL!	#NULL!	#NULL!	#NULL!	#NULL!	#NULL!	#NULL!	#NULL!	#NULL!	2	1986	6	21	1	1	1	7	4	2001	6	#NULL!	#NULL!	9999997	9999997	1
3052	河北省	1302072	2	2021-07-14 15:27:00	1	1	#NULL!	#NULL!	#NULL!	#NULL!	#NULL!	#NULL!	#NULL!	#NULL!	#NULL!	#NULL!	#NULL!	#NULL!	#NULL!	1	#NULL!	#NULL!	#NULL!	#NULL!	#NULL!	#NULL!	#NULL!	#NULL!	#NULL!	#NULL!	#NULL!	#NULL!	#NULL!	1	1956	9	5	1	1	1	3	4	1971	#NULL!	#NULL!	#NULL!	10000	10000	1
1425	河北省	1304272	2	2021-07-06 10:30:00	4	1	2	2	2	#NULL!	#NULL!	#NULL!	#NULL!	#NULL!	#NULL!	#NULL!	#NULL!	#NULL!	#NULL!	1	1	1	1	#NULL!	#NULL!	#NULL!	#NULL!	#NULL!	#NULL!	#NULL!	#NULL!	#NULL!	#NULL!	2	1991	3	26	1	1	1	4	4	2007	#NULL!	#NULL!	#NULL!	8000	8000	1
1498	河北省	1309264	2	2021-07-06 16:20:00	1	1	#NULL!	#NULL!	#NULL!	#NULL!	#NULL!	#NULL!	#NULL!	#NULL!	#NULL!	#NULL!	#NULL!	#NULL!	#NULL!	1	#NULL!	#NULL!	#NULL!	#NULL!	#NULL!	#NULL!	#NULL!	#NULL!	#NULL!	#NULL!	#NULL!	#NULL!	#NULL!	2	1949	5	18	1	1	1	3	2	#NULL!	#NULL!	#NULL!	#NULL!	1320	9999997	1
1419	河北省	1304272	2	2021-07-06 17:58:00	4	3	3	1	2	#NULL!	#NULL!	#NULL!	#NULL!	#NULL!	#NULL!	#NULL!	#NULL!	#NULL!	#NULL!	2	2	1	1	#NULL!	#NULL!	#NULL!	#NULL!	#NULL!	#NULL!	#NULL!	#NULL!	#NULL!	#NULL!	1	1978	5	5	1	11	1	6	4	1998	2	#NULL!	#NULL!	25000	25000	1
1422	河北省	1304272	2	2021-07-06 15:18:00	4	1	2	6	9	#NULL!	#NULL!	#NULL!	#NULL!	#NULL!	#NULL!	#NULL!	#NULL!	#NULL!	#NULL!	1	1	1	1	#NULL!	#NULL!	#NULL!	#NULL!	#NULL!	#NULL!	#NULL!	#NULL!	#NULL!	#NULL!	2	1964	7	6	1	1	1	4	3	1977	#NULL!	#NULL!	#NULL!	20000	20000	1
3021	河北省	1302072	2	2021-07-14 11:55:00	4	1	2	6	9	#NULL!	#NULL!	#NULL!	#NULL!	#NULL!	#NULL!	#NULL!	#NULL!	#NULL!	#NULL!	1	2	2	1	#NULL!	#NULL!	#NULL!	#NULL!	#NULL!	#NULL!	#NULL!	#NULL!	#NULL!	#NULL!	1	1957	8	2	1	1	1	4	4	1972	#NULL!	#NULL!	#NULL!	9999997	9999997	2
3107	河北省	1302072	2	2021-07-14 14:58:00	3	2	6	9	#NULL!	#NULL!	#NULL!	#NULL!	#NULL!	#NULL!	#NULL!	#NULL!	#NULL!	#NULL!	#NULL!	1	1	1	#NULL!	#NULL!	#NULL!	#NULL!	#NULL!	#NULL!	#NULL!	#NULL!	#NULL!	#NULL!	#NULL!	2	1950	10	21	1	1	1	3	4	9998	#NULL!	#NULL!	#NULL!	0	0	1
3022	河北省	1302072	2	2021-07-14 15:06:00	4	1	2	6	9	#NULL!	#NULL!	#NULL!	#NULL!	#NULL!	#NULL!	#NULL!	#NULL!	#NULL!	#NULL!	1	2	2	1	#NULL!	#NULL!	#NULL!	#NULL!	#NULL!	#NULL!	#NULL!	#NULL!	#NULL!	#NULL!	1	1954	12	28	1	1	1	6	4	1980	4	#NULL!	#NULL!	36000	0	2
1762	河北省	1309263	2	2021-07-07 19:04:00	1	1	#NULL!	#NULL!	#NULL!	#NULL!	#NULL!	#NULL!	#NULL!	#NULL!	#NULL!	#NULL!	#NULL!	#NULL!	#NULL!	1	#NULL!	#NULL!	#NULL!	#NULL!	#NULL!	#NULL!	#NULL!	#NULL!	#NULL!	#NULL!	#NULL!	#NULL!	#NULL!	2	1972	4	98	8	1	1	1	#NULL!	#NULL!	#NULL!	#NULL!	#NULL!	5000	5000	1
3251	河北省	1302071	2	2021-07-15 12:16:00	5	1	2	6	9	9	#NULL!	#NULL!	#NULL!	#NULL!	#NULL!	#NULL!	#NULL!	#NULL!	#NULL!	1	2	2	2	2	#NULL!	#NULL!	#NULL!	#NULL!	#NULL!	#NULL!	#NULL!	#NULL!	#NULL!	2	1954	8	7	1	1	1	3	2	#NULL!	#NULL!	#NULL!	#NULL!	0	0	1
1827	河北省	1309263	2	2021-07-07 16:41:00	2	4	1	#NULL!	#NULL!	#NULL!	#NULL!	#NULL!	#NULL!	#NULL!	#NULL!	#NULL!	#NULL!	#NULL!	#NULL!	1	1	#NULL!	#NULL!	#NULL!	#NULL!	#NULL!	#NULL!	#NULL!	#NULL!	#NULL!	#NULL!	#NULL!	#NULL!	2	1969	4	27	1	1	1	4	4	1985	#NULL!	#NULL!	#NULL!	14400	14400	1
1989	河北省	1304274	2	2021-07-07 16:12:00	1	1	#NULL!	#NULL!	#NULL!	#NULL!	#NULL!	#NULL!	#NULL!	#NULL!	#NULL!	#NULL!	#NULL!	#NULL!	#NULL!	1	#NULL!	#NULL!	#NULL!	#NULL!	#NULL!	#NULL!	#NULL!	#NULL!	#NULL!	#NULL!	#NULL!	#NULL!	#NULL!	1	1964	2	5	1	1	1	5	4	1981	4	#NULL!	#NULL!	10000	10000	1
1411	河北省	1309264	2	2021-07-06 16:08:00	10	1	2	6	2	6	9	9	9	9	9	#NULL!	#NULL!	#NULL!	#NULL!	1	2	2	2	2	2	2	2	2	2	#NULL!	#NULL!	#NULL!	#NULL!	1	1947	9	21	1	1	1	4	2	1933	#NULL!	#NULL!	#NULL!	0	0	1
1492	河北省	1304272	2	2021-07-06 18:27:00	4	6	2	9	9	#NULL!	#NULL!	#NULL!	#NULL!	#NULL!	#NULL!	#NULL!	#NULL!	#NULL!	#NULL!	1	1	1	1	#NULL!	#NULL!	#NULL!	#NULL!	#NULL!	#NULL!	#NULL!	#NULL!	#NULL!	#NULL!	1	1958	5	10	1	1	1	6	4	1977	2	#NULL!	#NULL!	20000	20000	2
3053	河北省	1302072	2	2021-07-14 11:11:00	3	3	3	2	#NULL!	#NULL!	#NULL!	#NULL!	#NULL!	#NULL!	#NULL!	#NULL!	#NULL!	#NULL!	#NULL!	1	2	1	#NULL!	#NULL!	#NULL!	#NULL!	#NULL!	#NULL!	#NULL!	#NULL!	#NULL!	#NULL!	#NULL!	2	1978	8	15	1	1	1	4	4	9998	#NULL!	#NULL!	#NULL!	0	0	1
984	河北省	1304273	2	2021-07-05 08:52:00	3	1	2	2	#NULL!	#NULL!	#NULL!	#NULL!	#NULL!	#NULL!	#NULL!	#NULL!	#NULL!	#NULL!	#NULL!	1	2	2	#NULL!	#NULL!	#NULL!	#NULL!	#NULL!	#NULL!	#NULL!	#NULL!	#NULL!	#NULL!	#NULL!	2	1970	10	24	1	1	1	4	2	9998	#NULL!	#NULL!	#NULL!	0	0	1
2419	河北省	1309261	1	2021-07-08 11:03:00	5	1	2	6	9	9	#NULL!	#NULL!	#NULL!	#NULL!	#NULL!	#NULL!	#NULL!	#NULL!	#NULL!	1	1	1	1	1	#NULL!	#NULL!	#NULL!	#NULL!	#NULL!	#NULL!	#NULL!	#NULL!	#NULL!	1	1967	3	7	1	1	1	4	4	1981	#NULL!	#NULL!	#NULL!	0	0	2
1120	河北省	1304273	2	2021-07-05 10:45:00	5	1	2	6	9	9	#NULL!	#NULL!	#NULL!	#NULL!	#NULL!	#NULL!	#NULL!	#NULL!	#NULL!	2	1	1	1	1	#NULL!	#NULL!	#NULL!	#NULL!	#NULL!	#NULL!	#NULL!	#NULL!	#NULL!	2	1963	9	30	1	1	1	6	4	1982	3	#NULL!	#NULL!	40000	2000	2
2625	河北省	1302074	1	2021-07-12 18:58:00	2	1	3	#NULL!	#NULL!	#NULL!	#NULL!	#NULL!	#NULL!	#NULL!	#NULL!	#NULL!	#NULL!	#NULL!	#NULL!	1	1	#NULL!	#NULL!	#NULL!	#NULL!	#NULL!	#NULL!	#NULL!	#NULL!	#NULL!	#NULL!	#NULL!	#NULL!	1	1981	4	11	1	1	1	9	4	2009	6	3	12	90000	90000	1
2678	河北省	1302074	1	2021-07-13 10:02:00	2	1	2	#NULL!	#NULL!	#NULL!	#NULL!	#NULL!	#NULL!	#NULL!	#NULL!	#NULL!	#NULL!	#NULL!	#NULL!	1	1	#NULL!	#NULL!	#NULL!	#NULL!	#NULL!	#NULL!	#NULL!	#NULL!	#NULL!	#NULL!	#NULL!	#NULL!	2	1981	7	24	1	1	1	9	4	2020	4	5	4	9060000	60000	1
816	河北省	1304273	2	2021-07-05 09:46:00	0	#NULL!	#NULL!	#NULL!	#NULL!	#NULL!	#NULL!	#NULL!	#NULL!	#NULL!	#NULL!	#NULL!	#NULL!	#NULL!	#NULL!	#NULL!	#NULL!	#NULL!	#NULL!	#NULL!	#NULL!	#NULL!	#NULL!	#NULL!	#NULL!	#NULL!	#NULL!	#NULL!	#NULL!	1	1956	10	2	1	1	1	4	4	9998	#NULL!	#NULL!	#NULL!	0	0	1
3108	河北省	1302072	2	2021-07-14 17:15:00	7	1	2	6	6	2	9	9	#NULL!	#NULL!	#NULL!	#NULL!	#NULL!	#NULL!	#NULL!	1	2	2	2	2	2	2	#NULL!	#NULL!	#NULL!	#NULL!	#NULL!	#NULL!	#NULL!	2	1953	12	10	1	1	1	1	#NULL!	#NULL!	#NULL!	#NULL!	#NULL!	0	0	1
871	河北省	1304273	2	2021-07-05 11:45:00	1	1	#NULL!	#NULL!	#NULL!	#NULL!	#NULL!	#NULL!	#NULL!	#NULL!	#NULL!	#NULL!	#NULL!	#NULL!	#NULL!	1	#NULL!	#NULL!	#NULL!	#NULL!	#NULL!	#NULL!	#NULL!	#NULL!	#NULL!	#NULL!	#NULL!	#NULL!	#NULL!	1	1948	5	2	1	1	1	3	3	#NULL!	#NULL!	#NULL!	#NULL!	3500	3500	1
1409	河北省	1304272	2	2021-07-06 18:02:00	1	1	#NULL!	#NULL!	#NULL!	#NULL!	#NULL!	#NULL!	#NULL!	#NULL!	#NULL!	#NULL!	#NULL!	#NULL!	#NULL!	1	#NULL!	#NULL!	#NULL!	#NULL!	#NULL!	#NULL!	#NULL!	#NULL!	#NULL!	#NULL!	#NULL!	#NULL!	#NULL!	1	1971	5	22	1	1	1	3	4	1984	#NULL!	#NULL!	#NULL!	40000	40000	1
2589	河北省	1302073	1	2021-07-12 17:10:00	1	1	#NULL!	#NULL!	#NULL!	#NULL!	#NULL!	#NULL!	#NULL!	#NULL!	#NULL!	#NULL!	#NULL!	#NULL!	#NULL!	1	#NULL!	#NULL!	#NULL!	#NULL!	#NULL!	#NULL!	#NULL!	#NULL!	#NULL!	#NULL!	#NULL!	#NULL!	#NULL!	2	1956	5	24	1	1	1	1	#NULL!	#NULL!	#NULL!	#NULL!	#NULL!	0	0	1
1137	河北省	1309262	2	2021-07-05 18:46:00	4	2	6	9	9	#NULL!	#NULL!	#NULL!	#NULL!	#NULL!	#NULL!	#NULL!	#NULL!	#NULL!	#NULL!	1	1	1	1	#NULL!	#NULL!	#NULL!	#NULL!	#NULL!	#NULL!	#NULL!	#NULL!	#NULL!	#NULL!	2	1956	11	17	1	1	1	3	4	9998	#NULL!	#NULL!	#NULL!	8500	2000	1
1423	河北省	1304272	2	2021-07-06 15:33:00	3	4	1	2	#NULL!	#NULL!	#NULL!	#NULL!	#NULL!	#NULL!	#NULL!	#NULL!	#NULL!	#NULL!	#NULL!	1	1	1	#NULL!	#NULL!	#NULL!	#NULL!	#NULL!	#NULL!	#NULL!	#NULL!	#NULL!	#NULL!	#NULL!	2	1977	9	29	1	1	1	4	4	1993	#NULL!	#NULL!	#NULL!	30000	30000	1
858	河北省	1304273	2	2021-07-05 11:23:00	4	1	2	6	9	#NULL!	#NULL!	#NULL!	#NULL!	#NULL!	#NULL!	#NULL!	#NULL!	#NULL!	#NULL!	1	2	2	2	#NULL!	#NULL!	#NULL!	#NULL!	#NULL!	#NULL!	#NULL!	#NULL!	#NULL!	#NULL!	1	1950	6	14	1	1	1	4	4	1966	#NULL!	#NULL!	#NULL!	1000	1000	1
1114	河北省	1309262	2	2021-07-05 20:09:00	2	1	2	#NULL!	#NULL!	#NULL!	#NULL!	#NULL!	#NULL!	#NULL!	#NULL!	#NULL!	#NULL!	#NULL!	#NULL!	1	1	#NULL!	#NULL!	#NULL!	#NULL!	#NULL!	#NULL!	#NULL!	#NULL!	#NULL!	#NULL!	#NULL!	#NULL!	1	1988	8	28	1	1	1	3	4	1994	#NULL!	#NULL!	#NULL!	40000	40000	1
1878	河北省	1304274	2	2021-07-08 10:54:00	3	1	2	6	#NULL!	#NULL!	#NULL!	#NULL!	#NULL!	#NULL!	#NULL!	#NULL!	#NULL!	#NULL!	#NULL!	1	1	1	#NULL!	#NULL!	#NULL!	#NULL!	#NULL!	#NULL!	#NULL!	#NULL!	#NULL!	#NULL!	#NULL!	2	1964	11	29	1	1	3	4	4	1981	#NULL!	#NULL!	#NULL!	9999997	9999997	1
813	河北省	1304273	2	2021-07-05 08:47:00	3	1	2	2	#NULL!	#NULL!	#NULL!	#NULL!	#NULL!	#NULL!	#NULL!	#NULL!	#NULL!	#NULL!	#NULL!	1	2	2	#NULL!	#NULL!	#NULL!	#NULL!	#NULL!	#NULL!	#NULL!	#NULL!	#NULL!	#NULL!	#NULL!	1	1956	6	4	1	1	1	6	4	1974	5	#NULL!	#NULL!	4000	4000	1
1121	河北省	1304273	2	2021-07-05 09:03:00	2	5	1	#NULL!	#NULL!	#NULL!	#NULL!	#NULL!	#NULL!	#NULL!	#NULL!	#NULL!	#NULL!	#NULL!	#NULL!	1	1	#NULL!	#NULL!	#NULL!	#NULL!	#NULL!	#NULL!	#NULL!	#NULL!	#NULL!	#NULL!	#NULL!	#NULL!	2	1970	1	1	1	1	1	4	4	9998	#NULL!	#NULL!	#NULL!	0	0	1
1119	河北省	1304273	2	2021-07-05 12:18:00	7	2	2	2	6	6	9	9	#NULL!	#NULL!	#NULL!	#NULL!	#NULL!	#NULL!	#NULL!	2	2	2	2	2	2	2	#NULL!	#NULL!	#NULL!	#NULL!	#NULL!	#NULL!	#NULL!	2	1966	12	18	1	1	1	4	4	9998	#NULL!	#NULL!	#NULL!	0	2000	1
2056	河北省	1309261	1	2021-07-08 10:48:00	0	#NULL!	#NULL!	#NULL!	#NULL!	#NULL!	#NULL!	#NULL!	#NULL!	#NULL!	#NULL!	#NULL!	#NULL!	#NULL!	#NULL!	#NULL!	#NULL!	#NULL!	#NULL!	#NULL!	#NULL!	#NULL!	#NULL!	#NULL!	#NULL!	#NULL!	#NULL!	#NULL!	#NULL!	1	1963	6	27	1	1	1	7	4	1982	5	#NULL!	#NULL!	80000	80000	2
3050	河北省	1302072	2	2021-07-14 17:10:00	1	1	#NULL!	#NULL!	#NULL!	#NULL!	#NULL!	#NULL!	#NULL!	#NULL!	#NULL!	#NULL!	#NULL!	#NULL!	#NULL!	1	#NULL!	#NULL!	#NULL!	#NULL!	#NULL!	#NULL!	#NULL!	#NULL!	#NULL!	#NULL!	#NULL!	#NULL!	#NULL!	2	1964	2	25	1	1	1	3	4	1976	#NULL!	#NULL!	#NULL!	0	0	1
3118	河北省	1302072	2	2021-07-14 17:00:00	1	1	#NULL!	#NULL!	#NULL!	#NULL!	#NULL!	#NULL!	#NULL!	#NULL!	#NULL!	#NULL!	#NULL!	#NULL!	#NULL!	1	#NULL!	#NULL!	#NULL!	#NULL!	#NULL!	#NULL!	#NULL!	#NULL!	#NULL!	#NULL!	#NULL!	#NULL!	#NULL!	1	1961	6	20	1	1	1	4	4	9998	#NULL!	#NULL!	#NULL!	0	0	1
1132	河北省	1309262	2	2021-07-05 16:53:00	4	1	2	6	9	#NULL!	#NULL!	#NULL!	#NULL!	#NULL!	#NULL!	#NULL!	#NULL!	#NULL!	#NULL!	1	2	2	2	#NULL!	#NULL!	#NULL!	#NULL!	#NULL!	#NULL!	#NULL!	#NULL!	#NULL!	#NULL!	2	1948	5	6	1	1	1	3	4	9998	#NULL!	#NULL!	#NULL!	0	0	2
2054	河北省	1309261	1	2021-07-08 19:39:00	2	1	2	#NULL!	#NULL!	#NULL!	#NULL!	#NULL!	#NULL!	#NULL!	#NULL!	#NULL!	#NULL!	#NULL!	#NULL!	1	1	#NULL!	#NULL!	#NULL!	#NULL!	#NULL!	#NULL!	#NULL!	#NULL!	#NULL!	#NULL!	#NULL!	#NULL!	1	1991	99	99	1	1	1	7	4	2009	6	#NULL!	#NULL!	50000	50000	1
987	河北省	1304273	2	2021-07-05 14:24:00	3	2	9	9	#NULL!	#NULL!	#NULL!	#NULL!	#NULL!	#NULL!	#NULL!	#NULL!	#NULL!	#NULL!	#NULL!	1	1	1	#NULL!	#NULL!	#NULL!	#NULL!	#NULL!	#NULL!	#NULL!	#NULL!	#NULL!	#NULL!	#NULL!	1	1966	12	5	1	1	1	4	4	1981	#NULL!	#NULL!	#NULL!	27000	27000	1
1112	河北省	1309262	2	2021-07-05 20:28:00	3	3	3	5	#NULL!	#NULL!	#NULL!	#NULL!	#NULL!	#NULL!	#NULL!	#NULL!	#NULL!	#NULL!	#NULL!	1	1	1	#NULL!	#NULL!	#NULL!	#NULL!	#NULL!	#NULL!	#NULL!	#NULL!	#NULL!	#NULL!	#NULL!	2	1999	10	16	1	1	1	12	4	2021	4	2	8	0	0	2
872	河北省	1304273	2	2021-07-05 14:39:00	6	7	4	4	1	2	2	#NULL!	#NULL!	#NULL!	#NULL!	#NULL!	#NULL!	#NULL!	#NULL!	2	1	1	2	2	2	#NULL!	#NULL!	#NULL!	#NULL!	#NULL!	#NULL!	#NULL!	#NULL!	2	1979	4	10	1	1	1	3	3	#NULL!	#NULL!	#NULL!	#NULL!	0	0	1
959	河北省	1304273	2	2021-07-05 15:05:00	6	1	2	6	9	9	9	#NULL!	#NULL!	#NULL!	#NULL!	#NULL!	#NULL!	#NULL!	#NULL!	1	1	1	1	1	1	#NULL!	#NULL!	#NULL!	#NULL!	#NULL!	#NULL!	#NULL!	#NULL!	1	1951	98	98	1	1	1	1	#NULL!	#NULL!	#NULL!	#NULL!	#NULL!	3000	3000	1
1913	河北省	1304274	2	2021-07-07 15:57:00	6	1	2	6	9	9	9	#NULL!	#NULL!	#NULL!	#NULL!	#NULL!	#NULL!	#NULL!	#NULL!	1	1	1	1	1	1	#NULL!	#NULL!	#NULL!	#NULL!	#NULL!	#NULL!	#NULL!	#NULL!	2	1966	1	1	1	1	1	4	2	1997	#NULL!	#NULL!	#NULL!	20000	20000	1
1911	河北省	1304274	2	2021-07-08 14:47:00	4	1	2	9	9	#NULL!	#NULL!	#NULL!	#NULL!	#NULL!	#NULL!	#NULL!	#NULL!	#NULL!	#NULL!	1	2	2	2	#NULL!	#NULL!	#NULL!	#NULL!	#NULL!	#NULL!	#NULL!	#NULL!	#NULL!	#NULL!	1	1946	1	20	1	1	1	1	#NULL!	#NULL!	#NULL!	#NULL!	#NULL!	8000	8000	1
1606	河北省	1304274	2	2021-07-07 16:36:00	3	1	2	2	#NULL!	#NULL!	#NULL!	#NULL!	#NULL!	#NULL!	#NULL!	#NULL!	#NULL!	#NULL!	#NULL!	1	1	1	#NULL!	#NULL!	#NULL!	#NULL!	#NULL!	#NULL!	#NULL!	#NULL!	#NULL!	#NULL!	#NULL!	2	1972	98	98	1	16	5	3	2	#NULL!	#NULL!	#NULL!	#NULL!	0	0	1
875	河北省	1304273	2	2021-07-05 15:06:00	4	3	1	2	6	#NULL!	#NULL!	#NULL!	#NULL!	#NULL!	#NULL!	#NULL!	#NULL!	#NULL!	#NULL!	1	1	2	2	#NULL!	#NULL!	#NULL!	#NULL!	#NULL!	#NULL!	#NULL!	#NULL!	#NULL!	#NULL!	1	1959	4	16	1	1	1	4	4	1975	#NULL!	#NULL!	#NULL!	15000	15000	1
2055	河北省	1309261	1	2021-07-08 16:37:00	4	1	2	6	9	#NULL!	#NULL!	#NULL!	#NULL!	#NULL!	#NULL!	#NULL!	#NULL!	#NULL!	#NULL!	1	2	2	1	#NULL!	#NULL!	#NULL!	#NULL!	#NULL!	#NULL!	#NULL!	#NULL!	#NULL!	#NULL!	2	1963	4	6	1	1	1	6	4	9998	4	#NULL!	#NULL!	0	0	1
1872	河北省	1304274	2	2021-07-08 16:14:00	2	1	2	#NULL!	#NULL!	#NULL!	#NULL!	#NULL!	#NULL!	#NULL!	#NULL!	#NULL!	#NULL!	#NULL!	#NULL!	1	1	#NULL!	#NULL!	#NULL!	#NULL!	#NULL!	#NULL!	#NULL!	#NULL!	#NULL!	#NULL!	#NULL!	#NULL!	2	1966	9	13	1	1	1	1	#NULL!	#NULL!	#NULL!	#NULL!	#NULL!	0	0	1
1494	河北省	1304272	2	2021-07-06 15:29:00	2	1	2	#NULL!	#NULL!	#NULL!	#NULL!	#NULL!	#NULL!	#NULL!	#NULL!	#NULL!	#NULL!	#NULL!	#NULL!	1	1	#NULL!	#NULL!	#NULL!	#NULL!	#NULL!	#NULL!	#NULL!	#NULL!	#NULL!	#NULL!	#NULL!	#NULL!	2	1967	7	12	1	16	2	3	4	9998	#NULL!	#NULL!	#NULL!	70000	0	1
1407	河北省	1304272	2	2021-07-06 15:59:00	1	1	#NULL!	#NULL!	#NULL!	#NULL!	#NULL!	#NULL!	#NULL!	#NULL!	#NULL!	#NULL!	#NULL!	#NULL!	#NULL!	1	#NULL!	#NULL!	#NULL!	#NULL!	#NULL!	#NULL!	#NULL!	#NULL!	#NULL!	#NULL!	#NULL!	#NULL!	#NULL!	2	1953	1	13	1	1	1	1	#NULL!	#NULL!	#NULL!	#NULL!	#NULL!	0	0	1
1895	河北省	1309261	1	2021-07-08 16:54:00	3	1	2	2	#NULL!	#NULL!	#NULL!	#NULL!	#NULL!	#NULL!	#NULL!	#NULL!	#NULL!	#NULL!	#NULL!	1	1	1	#NULL!	#NULL!	#NULL!	#NULL!	#NULL!	#NULL!	#NULL!	#NULL!	#NULL!	#NULL!	#NULL!	1	1982	11	25	1	1	1	4	2	1999	#NULL!	#NULL!	#NULL!	100000	100000	1
2605	河北省	1302074	1	2021-07-12 19:59:00	2	1	2	#NULL!	#NULL!	#NULL!	#NULL!	#NULL!	#NULL!	#NULL!	#NULL!	#NULL!	#NULL!	#NULL!	#NULL!	1	1	#NULL!	#NULL!	#NULL!	#NULL!	#NULL!	#NULL!	#NULL!	#NULL!	#NULL!	#NULL!	#NULL!	#NULL!	1	1981	8	20	1	1	1	9	4	2007	4	5	12	100000	100000	1
873	河北省	1304273	2	2021-07-05 14:29:00	0	#NULL!	#NULL!	#NULL!	#NULL!	#NULL!	#NULL!	#NULL!	#NULL!	#NULL!	#NULL!	#NULL!	#NULL!	#NULL!	#NULL!	#NULL!	#NULL!	#NULL!	#NULL!	#NULL!	#NULL!	#NULL!	#NULL!	#NULL!	#NULL!	#NULL!	#NULL!	#NULL!	#NULL!	1	1943	10	6	1	1	1	4	4	1963	#NULL!	#NULL!	#NULL!	2700	0	2
2677	河北省	1302073	1	2021-07-13 15:23:00	2	1	2	#NULL!	#NULL!	#NULL!	#NULL!	#NULL!	#NULL!	#NULL!	#NULL!	#NULL!	#NULL!	#NULL!	#NULL!	1	1	#NULL!	#NULL!	#NULL!	#NULL!	#NULL!	#NULL!	#NULL!	#NULL!	#NULL!	#NULL!	#NULL!	#NULL!	2	1971	7	5	1	1	1	6	4	1992	3	#NULL!	#NULL!	20000	20000	1
1987	河北省	1304274	2	2021-07-08 11:05:00	4	1	2	2	6	#NULL!	#NULL!	#NULL!	#NULL!	#NULL!	#NULL!	#NULL!	#NULL!	#NULL!	#NULL!	2	2	2	2	#NULL!	#NULL!	#NULL!	#NULL!	#NULL!	#NULL!	#NULL!	#NULL!	#NULL!	#NULL!	2	1965	1	20	1	1	1	1	#NULL!	#NULL!	#NULL!	#NULL!	#NULL!	0	0	1
2821	河北省	1302074	1	2021-07-13 10:00:00	2	1	2	#NULL!	#NULL!	#NULL!	#NULL!	#NULL!	#NULL!	#NULL!	#NULL!	#NULL!	#NULL!	#NULL!	#NULL!	1	1	#NULL!	#NULL!	#NULL!	#NULL!	#NULL!	#NULL!	#NULL!	#NULL!	#NULL!	#NULL!	#NULL!	#NULL!	1	1976	9	8	1	1	1	4	4	9998	#NULL!	#NULL!	#NULL!	150000	150000	1
2066	河北省	1309261	1	2021-07-08 18:09:00	3	1	2	2	#NULL!	#NULL!	#NULL!	#NULL!	#NULL!	#NULL!	#NULL!	#NULL!	#NULL!	#NULL!	#NULL!	1	1	1	#NULL!	#NULL!	#NULL!	#NULL!	#NULL!	#NULL!	#NULL!	#NULL!	#NULL!	#NULL!	#NULL!	2	1985	10	15	1	1	1	7	4	9998	5	#NULL!	#NULL!	30000	30000	1
2663	河北省	1302074	1	2021-07-13 09:49:00	3	1	2	2	#NULL!	#NULL!	#NULL!	#NULL!	#NULL!	#NULL!	#NULL!	#NULL!	#NULL!	#NULL!	#NULL!	1	1	1	#NULL!	#NULL!	#NULL!	#NULL!	#NULL!	#NULL!	#NULL!	#NULL!	#NULL!	#NULL!	#NULL!	2	1977	1	5	1	1	1	6	4	1997	5	#NULL!	#NULL!	0	0	1
2856	河北省	1302074	1	2021-07-13 09:39:00	2	1	9	#NULL!	#NULL!	#NULL!	#NULL!	#NULL!	#NULL!	#NULL!	#NULL!	#NULL!	#NULL!	#NULL!	#NULL!	1	1	#NULL!	#NULL!	#NULL!	#NULL!	#NULL!	#NULL!	#NULL!	#NULL!	#NULL!	#NULL!	#NULL!	#NULL!	2	1960	2	12	1	1	1	6	4	1978	5	#NULL!	#NULL!	9999997	9999997	1
1854	河北省	1304274	2	2021-07-08 11:22:00	4	1	2	2	2	#NULL!	#NULL!	#NULL!	#NULL!	#NULL!	#NULL!	#NULL!	#NULL!	#NULL!	#NULL!	1	1	1	2	#NULL!	#NULL!	#NULL!	#NULL!	#NULL!	#NULL!	#NULL!	#NULL!	#NULL!	#NULL!	1	1942	6	28	1	1	1	6	2	1959	5	#NULL!	#NULL!	12000	12000	2
2499	河北省	1302073	1	2021-07-11 11:33:00	2	1	2	#NULL!	#NULL!	#NULL!	#NULL!	#NULL!	#NULL!	#NULL!	#NULL!	#NULL!	#NULL!	#NULL!	#NULL!	1	2	#NULL!	#NULL!	#NULL!	#NULL!	#NULL!	#NULL!	#NULL!	#NULL!	#NULL!	#NULL!	#NULL!	#NULL!	2	1976	8	5	1	1	1	12	4	2000	2	2	7	50000	50000	1
2199	河北省	1309261	1	2021-07-09 09:49:00	2	6	2	#NULL!	#NULL!	#NULL!	#NULL!	#NULL!	#NULL!	#NULL!	#NULL!	#NULL!	#NULL!	#NULL!	#NULL!	1	1	#NULL!	#NULL!	#NULL!	#NULL!	#NULL!	#NULL!	#NULL!	#NULL!	#NULL!	#NULL!	#NULL!	#NULL!	2	1956	5	23	1	1	1	7	4	1984	4	#NULL!	#NULL!	48000	48000	1
2226	河北省	1309261	1	2021-07-09 08:50:00	2	1	2	#NULL!	#NULL!	#NULL!	#NULL!	#NULL!	#NULL!	#NULL!	#NULL!	#NULL!	#NULL!	#NULL!	#NULL!	1	1	#NULL!	#NULL!	#NULL!	#NULL!	#NULL!	#NULL!	#NULL!	#NULL!	#NULL!	#NULL!	#NULL!	#NULL!	2	1986	3	26	1	1	1	11	4	2014	5	1	2	30000	30000	2
2496	河北省	1302073	1	2021-07-11 18:17:00	1	1	#NULL!	#NULL!	#NULL!	#NULL!	#NULL!	#NULL!	#NULL!	#NULL!	#NULL!	#NULL!	#NULL!	#NULL!	#NULL!	1	#NULL!	#NULL!	#NULL!	#NULL!	#NULL!	#NULL!	#NULL!	#NULL!	#NULL!	#NULL!	#NULL!	#NULL!	#NULL!	1	1961	12	8	1	1	1	11	4	1994	5	3	5	50000	50000	2
2852	河北省	1302074	1	2021-07-13 19:27:00	4	1	6	2	9	#NULL!	#NULL!	#NULL!	#NULL!	#NULL!	#NULL!	#NULL!	#NULL!	#NULL!	#NULL!	1	1	1	1	#NULL!	#NULL!	#NULL!	#NULL!	#NULL!	#NULL!	#NULL!	#NULL!	#NULL!	#NULL!	2	1964	1	1	1	1	1	3	4	9998	#NULL!	#NULL!	#NULL!	0	0	1
2823	河北省	1302074	1	2021-07-13 11:38:00	4	1	2	6	9	#NULL!	#NULL!	#NULL!	#NULL!	#NULL!	#NULL!	#NULL!	#NULL!	#NULL!	#NULL!	2	1	1	1	#NULL!	#NULL!	#NULL!	#NULL!	#NULL!	#NULL!	#NULL!	#NULL!	#NULL!	#NULL!	2	1962	9	28	1	1	1	3	3	#NULL!	#NULL!	#NULL!	#NULL!	0	0	1
2848	河北省	1302074	1	2021-07-13 17:39:00	4	4	1	2	2	#NULL!	#NULL!	#NULL!	#NULL!	#NULL!	#NULL!	#NULL!	#NULL!	#NULL!	#NULL!	1	1	1	1	#NULL!	#NULL!	#NULL!	#NULL!	#NULL!	#NULL!	#NULL!	#NULL!	#NULL!	#NULL!	2	1984	10	14	1	1	1	4	4	9998	#NULL!	#NULL!	#NULL!	30000	30000	1
2227	河北省	1309261	1	2021-07-09 09:03:00	5	4	4	1	2	11	#NULL!	#NULL!	#NULL!	#NULL!	#NULL!	#NULL!	#NULL!	#NULL!	#NULL!	2	2	2	2	2	#NULL!	#NULL!	#NULL!	#NULL!	#NULL!	#NULL!	#NULL!	#NULL!	#NULL!	2	1993	2	2	1	1	1	12	4	2016	2	4	8	50000	50000	1
2824	河北省	1302074	1	2021-07-13 16:45:00	2	1	2	#NULL!	#NULL!	#NULL!	#NULL!	#NULL!	#NULL!	#NULL!	#NULL!	#NULL!	#NULL!	#NULL!	#NULL!	1	1	#NULL!	#NULL!	#NULL!	#NULL!	#NULL!	#NULL!	#NULL!	#NULL!	#NULL!	#NULL!	#NULL!	#NULL!	1	1982	11	5	1	1	1	4	4	1998	#NULL!	#NULL!	#NULL!	56400	56400	2
2820	河北省	1302074	1	2021-07-13 15:50:00	2	1	2	#NULL!	#NULL!	#NULL!	#NULL!	#NULL!	#NULL!	#NULL!	#NULL!	#NULL!	#NULL!	#NULL!	#NULL!	1	2	#NULL!	#NULL!	#NULL!	#NULL!	#NULL!	#NULL!	#NULL!	#NULL!	#NULL!	#NULL!	#NULL!	#NULL!	2	1970	5	3	1	1	1	9	4	1993	2	5	5	10000	10000	2
2850	河北省	1302074	1	2021-07-13 11:27:00	5	1	2	6	9	9	#NULL!	#NULL!	#NULL!	#NULL!	#NULL!	#NULL!	#NULL!	#NULL!	#NULL!	1	2	2	1	1	#NULL!	#NULL!	#NULL!	#NULL!	#NULL!	#NULL!	#NULL!	#NULL!	#NULL!	2	1957	4	27	1	1	1	1	#NULL!	#NULL!	#NULL!	#NULL!	#NULL!	0	0	1
2493	河北省	1302073	1	2021-07-11 17:53:00	2	1	2	#NULL!	#NULL!	#NULL!	#NULL!	#NULL!	#NULL!	#NULL!	#NULL!	#NULL!	#NULL!	#NULL!	#NULL!	1	1	#NULL!	#NULL!	#NULL!	#NULL!	#NULL!	#NULL!	#NULL!	#NULL!	#NULL!	#NULL!	#NULL!	#NULL!	2	1969	99	99	1	1	1	4	4	1984	#NULL!	#NULL!	#NULL!	9999998	9999998	1
2059	河北省	1304274	2	2021-07-08 17:03:00	4	4	1	2	2	#NULL!	#NULL!	#NULL!	#NULL!	#NULL!	#NULL!	#NULL!	#NULL!	#NULL!	#NULL!	1	1	1	1	#NULL!	#NULL!	#NULL!	#NULL!	#NULL!	#NULL!	#NULL!	#NULL!	#NULL!	#NULL!	2	1985	10	27	1	1	1	4	4	2001	#NULL!	#NULL!	#NULL!	4000	4000	1
2501	河北省	1302073	1	2021-07-11 18:29:00	1	1	#NULL!	#NULL!	#NULL!	#NULL!	#NULL!	#NULL!	#NULL!	#NULL!	#NULL!	#NULL!	#NULL!	#NULL!	#NULL!	1	#NULL!	#NULL!	#NULL!	#NULL!	#NULL!	#NULL!	#NULL!	#NULL!	#NULL!	#NULL!	#NULL!	#NULL!	#NULL!	1	1944	5	15	1	1	1	12	4	1969	2	4	11	70000	0	2
2855	河北省	1302074	1	2021-07-13 18:28:00	0	#NULL!	#NULL!	#NULL!	#NULL!	#NULL!	#NULL!	#NULL!	#NULL!	#NULL!	#NULL!	#NULL!	#NULL!	#NULL!	#NULL!	#NULL!	#NULL!	#NULL!	#NULL!	#NULL!	#NULL!	#NULL!	#NULL!	#NULL!	#NULL!	#NULL!	#NULL!	#NULL!	#NULL!	2	2003	8	27	1	1	1	6	4	2021	4	#NULL!	#NULL!	9999997	9999997	1
2001	河北省	1304274	2	2021-07-08 17:01:00	1	3	#NULL!	#NULL!	#NULL!	#NULL!	#NULL!	#NULL!	#NULL!	#NULL!	#NULL!	#NULL!	#NULL!	#NULL!	#NULL!	1	#NULL!	#NULL!	#NULL!	#NULL!	#NULL!	#NULL!	#NULL!	#NULL!	#NULL!	#NULL!	#NULL!	#NULL!	#NULL!	1	1971	5	1	1	1	1	4	4	1988	#NULL!	#NULL!	#NULL!	50000	50000	2
2825	河北省	1302074	1	2021-07-13 18:30:00	2	1	2	#NULL!	#NULL!	#NULL!	#NULL!	#NULL!	#NULL!	#NULL!	#NULL!	#NULL!	#NULL!	#NULL!	#NULL!	1	1	#NULL!	#NULL!	#NULL!	#NULL!	#NULL!	#NULL!	#NULL!	#NULL!	#NULL!	#NULL!	#NULL!	#NULL!	2	1985	12	16	1	1	1	9	4	2009	2	3	4	50000	50000	1
1986	河北省	1304274	2	2021-07-08 16:05:00	5	1	2	6	9	9	#NULL!	#NULL!	#NULL!	#NULL!	#NULL!	#NULL!	#NULL!	#NULL!	#NULL!	2	2	1	1	1	#NULL!	#NULL!	#NULL!	#NULL!	#NULL!	#NULL!	#NULL!	#NULL!	#NULL!	1	1963	12	1	1	1	1	4	4	1978	#NULL!	#NULL!	#NULL!	10000	10000	1
2511	山西省	1404231	2	2021-07-12 10:27:00	1	1	#NULL!	#NULL!	#NULL!	#NULL!	#NULL!	#NULL!	#NULL!	#NULL!	#NULL!	#NULL!	#NULL!	#NULL!	#NULL!	1	#NULL!	#NULL!	#NULL!	#NULL!	#NULL!	#NULL!	#NULL!	#NULL!	#NULL!	#NULL!	#NULL!	#NULL!	#NULL!	1	1955	11	17	1	1	1	4	4	1973	#NULL!	#NULL!	#NULL!	10000	10000	1
3494	山西省	1404233	1	2021-07-15 10:38:00	0	#NULL!	#NULL!	#NULL!	#NULL!	#NULL!	#NULL!	#NULL!	#NULL!	#NULL!	#NULL!	#NULL!	#NULL!	#NULL!	#NULL!	#NULL!	#NULL!	#NULL!	#NULL!	#NULL!	#NULL!	#NULL!	#NULL!	#NULL!	#NULL!	#NULL!	#NULL!	#NULL!	#NULL!	1	1993	1	12	1	1	1	6	4	2010	2	#NULL!	#NULL!	80000	50000	1
2531	山西省	1401064	1	2021-07-12 17:29:00	1	1	#NULL!	#NULL!	#NULL!	#NULL!	#NULL!	#NULL!	#NULL!	#NULL!	#NULL!	#NULL!	#NULL!	#NULL!	#NULL!	1	#NULL!	#NULL!	#NULL!	#NULL!	#NULL!	#NULL!	#NULL!	#NULL!	#NULL!	#NULL!	#NULL!	#NULL!	#NULL!	1	1946	3	10	1	1	1	3	2	#NULL!	#NULL!	#NULL!	#NULL!	9999998	9999998	1
2559	山西省	1404231	2	2021-07-12 16:32:00	1	1	#NULL!	#NULL!	#NULL!	#NULL!	#NULL!	#NULL!	#NULL!	#NULL!	#NULL!	#NULL!	#NULL!	#NULL!	#NULL!	1	#NULL!	#NULL!	#NULL!	#NULL!	#NULL!	#NULL!	#NULL!	#NULL!	#NULL!	#NULL!	#NULL!	#NULL!	#NULL!	2	1956	11	98	1	1	1	3	4	9998	#NULL!	#NULL!	#NULL!	1200	0	1
3562	山西省	1408821	1	2021-07-15 12:18:00	1	9	#NULL!	#NULL!	#NULL!	#NULL!	#NULL!	#NULL!	#NULL!	#NULL!	#NULL!	#NULL!	#NULL!	#NULL!	#NULL!	1	#NULL!	#NULL!	#NULL!	#NULL!	#NULL!	#NULL!	#NULL!	#NULL!	#NULL!	#NULL!	#NULL!	#NULL!	#NULL!	2	1958	6	29	1	1	1	4	4	9998	#NULL!	#NULL!	#NULL!	10000	10000	1
3046	山西省	1404234	2	2021-07-14 09:28:00	1	2	#NULL!	#NULL!	#NULL!	#NULL!	#NULL!	#NULL!	#NULL!	#NULL!	#NULL!	#NULL!	#NULL!	#NULL!	#NULL!	1	#NULL!	#NULL!	#NULL!	#NULL!	#NULL!	#NULL!	#NULL!	#NULL!	#NULL!	#NULL!	#NULL!	#NULL!	#NULL!	1	1989	10	19	1	1	1	6	4	9998	2	#NULL!	#NULL!	9999998	9999998	1
2784	山西省	1408824	2	2021-07-13 09:53:00	3	3	3	5	#NULL!	#NULL!	#NULL!	#NULL!	#NULL!	#NULL!	#NULL!	#NULL!	#NULL!	#NULL!	#NULL!	1	1	1	#NULL!	#NULL!	#NULL!	#NULL!	#NULL!	#NULL!	#NULL!	#NULL!	#NULL!	#NULL!	#NULL!	2	2001	6	2	1	1	1	11	1	2019	2	4	10	0	0	1
3777	山西省	1404232	1	2021-07-17 10:11:00	3	1	2	2	#NULL!	#NULL!	#NULL!	#NULL!	#NULL!	#NULL!	#NULL!	#NULL!	#NULL!	#NULL!	#NULL!	2	2	2	#NULL!	#NULL!	#NULL!	#NULL!	#NULL!	#NULL!	#NULL!	#NULL!	#NULL!	#NULL!	#NULL!	2	1977	3	16	1	1	1	4	4	1993	#NULL!	#NULL!	#NULL!	10000	10000	1
3522	山西省	1401061	1	2021-07-16 16:04:00	4	2	6	9	9	#NULL!	#NULL!	#NULL!	#NULL!	#NULL!	#NULL!	#NULL!	#NULL!	#NULL!	#NULL!	2	2	1	1	#NULL!	#NULL!	#NULL!	#NULL!	#NULL!	#NULL!	#NULL!	#NULL!	#NULL!	#NULL!	2	1960	3	19	1	1	1	4	4	9998	#NULL!	#NULL!	#NULL!	0	0	1
4275	山西省	1408822	1	2021-07-18 17:04:00	2	3	3	#NULL!	#NULL!	#NULL!	#NULL!	#NULL!	#NULL!	#NULL!	#NULL!	#NULL!	#NULL!	#NULL!	#NULL!	2	2	#NULL!	#NULL!	#NULL!	#NULL!	#NULL!	#NULL!	#NULL!	#NULL!	#NULL!	#NULL!	#NULL!	#NULL!	2	1999	1	17	1	1	1	13	1	2021	2	2	2	0	0	1
3949	山西省	1404232	1	2021-07-17 10:04:00	2	3	2	#NULL!	#NULL!	#NULL!	#NULL!	#NULL!	#NULL!	#NULL!	#NULL!	#NULL!	#NULL!	#NULL!	#NULL!	2	1	#NULL!	#NULL!	#NULL!	#NULL!	#NULL!	#NULL!	#NULL!	#NULL!	#NULL!	#NULL!	#NULL!	#NULL!	2	1986	6	9	1	1	1	1	#NULL!	#NULL!	#NULL!	#NULL!	#NULL!	20000	20000	1
3948	山西省	1404232	1	2021-07-17 09:58:00	0	#NULL!	#NULL!	#NULL!	#NULL!	#NULL!	#NULL!	#NULL!	#NULL!	#NULL!	#NULL!	#NULL!	#NULL!	#NULL!	#NULL!	#NULL!	#NULL!	#NULL!	#NULL!	#NULL!	#NULL!	#NULL!	#NULL!	#NULL!	#NULL!	#NULL!	#NULL!	#NULL!	#NULL!	2	1981	3	26	1	1	1	4	4	9998	#NULL!	#NULL!	#NULL!	15000	15000	1
5324	山西省	1401062	1	2021-07-22 16:00:00	0	#NULL!	#NULL!	#NULL!	#NULL!	#NULL!	#NULL!	#NULL!	#NULL!	#NULL!	#NULL!	#NULL!	#NULL!	#NULL!	#NULL!	#NULL!	#NULL!	#NULL!	#NULL!	#NULL!	#NULL!	#NULL!	#NULL!	#NULL!	#NULL!	#NULL!	#NULL!	#NULL!	#NULL!	1	1996	5	21	1	1	1	7	4	2013	6	#NULL!	#NULL!	150000	150000	1
4356	山西省	1408823	2	2021-07-20 16:48:00	0	#NULL!	#NULL!	#NULL!	#NULL!	#NULL!	#NULL!	#NULL!	#NULL!	#NULL!	#NULL!	#NULL!	#NULL!	#NULL!	#NULL!	#NULL!	#NULL!	#NULL!	#NULL!	#NULL!	#NULL!	#NULL!	#NULL!	#NULL!	#NULL!	#NULL!	#NULL!	#NULL!	#NULL!	1	1934	5	22	1	1	1	4	4	1947	#NULL!	#NULL!	#NULL!	9999997	9999997	1
3642	山西省	1401061	1	2021-07-16 10:32:00	2	1	7	#NULL!	#NULL!	#NULL!	#NULL!	#NULL!	#NULL!	#NULL!	#NULL!	#NULL!	#NULL!	#NULL!	#NULL!	1	1	#NULL!	#NULL!	#NULL!	#NULL!	#NULL!	#NULL!	#NULL!	#NULL!	#NULL!	#NULL!	#NULL!	#NULL!	2	1950	10	23	1	1	1	4	4	1966	#NULL!	#NULL!	#NULL!	30000	0	1
5365	山西省	1401062	1	2021-07-22 16:01:00	4	1	2	6	9	#NULL!	#NULL!	#NULL!	#NULL!	#NULL!	#NULL!	#NULL!	#NULL!	#NULL!	#NULL!	2	2	2	2	#NULL!	#NULL!	#NULL!	#NULL!	#NULL!	#NULL!	#NULL!	#NULL!	#NULL!	#NULL!	2	1957	12	1	1	1	1	6	4	1976	4	#NULL!	#NULL!	36000	0	1
2575	山西省	1401064	1	2021-07-12 17:26:00	3	1	2	6	#NULL!	#NULL!	#NULL!	#NULL!	#NULL!	#NULL!	#NULL!	#NULL!	#NULL!	#NULL!	#NULL!	1	1	1	#NULL!	#NULL!	#NULL!	#NULL!	#NULL!	#NULL!	#NULL!	#NULL!	#NULL!	#NULL!	#NULL!	2	1972	12	11	1	1	1	3	2	#NULL!	#NULL!	#NULL!	#NULL!	9999998	9999997	1
4352	山西省	1408822	1	2021-07-18 18:22:00	2	3	3	#NULL!	#NULL!	#NULL!	#NULL!	#NULL!	#NULL!	#NULL!	#NULL!	#NULL!	#NULL!	#NULL!	#NULL!	2	2	#NULL!	#NULL!	#NULL!	#NULL!	#NULL!	#NULL!	#NULL!	#NULL!	#NULL!	#NULL!	#NULL!	#NULL!	2	1998	5	13	1	1	1	13	1	2020	2	2	5	0	0	2
3781	山西省	1404232	1	2021-07-17 16:07:00	3	6	2	9	#NULL!	#NULL!	#NULL!	#NULL!	#NULL!	#NULL!	#NULL!	#NULL!	#NULL!	#NULL!	#NULL!	1	1	1	#NULL!	#NULL!	#NULL!	#NULL!	#NULL!	#NULL!	#NULL!	#NULL!	#NULL!	#NULL!	#NULL!	1	1955	3	17	1	1	1	3	4	1971	#NULL!	#NULL!	#NULL!	20000	20000	1
3555	山西省	1408821	1	2021-07-14 10:55:00	1	1	#NULL!	#NULL!	#NULL!	#NULL!	#NULL!	#NULL!	#NULL!	#NULL!	#NULL!	#NULL!	#NULL!	#NULL!	#NULL!	1	#NULL!	#NULL!	#NULL!	#NULL!	#NULL!	#NULL!	#NULL!	#NULL!	#NULL!	#NULL!	#NULL!	#NULL!	#NULL!	2	1963	9	8	1	1	1	4	4	9998	#NULL!	#NULL!	#NULL!	0	0	1
3641	山西省	1401061	1	2021-07-16 16:14:00	4	1	2	6	7	#NULL!	#NULL!	#NULL!	#NULL!	#NULL!	#NULL!	#NULL!	#NULL!	#NULL!	#NULL!	1	2	2	2	#NULL!	#NULL!	#NULL!	#NULL!	#NULL!	#NULL!	#NULL!	#NULL!	#NULL!	#NULL!	2	1953	9	5	1	1	1	7	4	9998	4	#NULL!	#NULL!	50000	50000	2
3486	山西省	1404233	1	2021-07-16 09:46:00	2	1	2	#NULL!	#NULL!	#NULL!	#NULL!	#NULL!	#NULL!	#NULL!	#NULL!	#NULL!	#NULL!	#NULL!	#NULL!	2	2	#NULL!	#NULL!	#NULL!	#NULL!	#NULL!	#NULL!	#NULL!	#NULL!	#NULL!	#NULL!	#NULL!	#NULL!	1	1974	3	2	1	1	1	8	4	1991	6	6	8	15000	15000	1
4938	山西省	1401062	1	2021-07-22 16:04:00	3	1	2	2	#NULL!	#NULL!	#NULL!	#NULL!	#NULL!	#NULL!	#NULL!	#NULL!	#NULL!	#NULL!	#NULL!	2	1	1	#NULL!	#NULL!	#NULL!	#NULL!	#NULL!	#NULL!	#NULL!	#NULL!	#NULL!	#NULL!	#NULL!	2	1983	3	14	1	1	1	10	4	2005	4	4	9	36000	36000	1
2543	山西省	1404231	2	2021-07-12 16:25:00	2	1	2	#NULL!	#NULL!	#NULL!	#NULL!	#NULL!	#NULL!	#NULL!	#NULL!	#NULL!	#NULL!	#NULL!	#NULL!	1	1	#NULL!	#NULL!	#NULL!	#NULL!	#NULL!	#NULL!	#NULL!	#NULL!	#NULL!	#NULL!	#NULL!	#NULL!	2	1968	5	13	1	1	1	7	4	2012	4	#NULL!	#NULL!	70000	70000	1
3521	山西省	1401061	1	2021-07-16 10:34:00	2	1	2	#NULL!	#NULL!	#NULL!	#NULL!	#NULL!	#NULL!	#NULL!	#NULL!	#NULL!	#NULL!	#NULL!	#NULL!	2	1	#NULL!	#NULL!	#NULL!	#NULL!	#NULL!	#NULL!	#NULL!	#NULL!	#NULL!	#NULL!	#NULL!	#NULL!	1	1974	7	1	1	1	1	4	4	9998	#NULL!	#NULL!	#NULL!	48000	48000	1
3950	山西省	1404232	1	2021-07-17 15:56:00	4	1	2	2	2	#NULL!	#NULL!	#NULL!	#NULL!	#NULL!	#NULL!	#NULL!	#NULL!	#NULL!	#NULL!	1	2	2	2	#NULL!	#NULL!	#NULL!	#NULL!	#NULL!	#NULL!	#NULL!	#NULL!	#NULL!	#NULL!	2	1962	7	15	1	1	1	4	4	1979	#NULL!	#NULL!	#NULL!	0	0	1
4364	山西省	1408824	2	2021-07-18 16:51:00	1	1	#NULL!	#NULL!	#NULL!	#NULL!	#NULL!	#NULL!	#NULL!	#NULL!	#NULL!	#NULL!	#NULL!	#NULL!	#NULL!	1	#NULL!	#NULL!	#NULL!	#NULL!	#NULL!	#NULL!	#NULL!	#NULL!	#NULL!	#NULL!	#NULL!	#NULL!	#NULL!	1	1966	6	5	1	1	1	4	4	1982	#NULL!	#NULL!	#NULL!	9993000	9993000	1
3947	山西省	1404232	1	2021-07-17 16:03:00	2	1	9	#NULL!	#NULL!	#NULL!	#NULL!	#NULL!	#NULL!	#NULL!	#NULL!	#NULL!	#NULL!	#NULL!	#NULL!	1	1	#NULL!	#NULL!	#NULL!	#NULL!	#NULL!	#NULL!	#NULL!	#NULL!	#NULL!	#NULL!	#NULL!	#NULL!	1	1954	4	25	1	1	1	3	4	9998	#NULL!	#NULL!	#NULL!	30000	0	1
5043	山西省	1401063	1	2021-07-19 21:01:00	0	#NULL!	#NULL!	#NULL!	#NULL!	#NULL!	#NULL!	#NULL!	#NULL!	#NULL!	#NULL!	#NULL!	#NULL!	#NULL!	#NULL!	#NULL!	#NULL!	#NULL!	#NULL!	#NULL!	#NULL!	#NULL!	#NULL!	#NULL!	#NULL!	#NULL!	#NULL!	#NULL!	#NULL!	2	1993	7	8	1	1	1	12	4	1998	3	3	12	48000	48000	2
4345	山西省	1408822	1	2021-07-19 09:08:00	1	1	#NULL!	#NULL!	#NULL!	#NULL!	#NULL!	#NULL!	#NULL!	#NULL!	#NULL!	#NULL!	#NULL!	#NULL!	#NULL!	1	#NULL!	#NULL!	#NULL!	#NULL!	#NULL!	#NULL!	#NULL!	#NULL!	#NULL!	#NULL!	#NULL!	#NULL!	#NULL!	2	1955	1	1	1	1	1	10	4	1979	2	4	14	50000	0	2
3483	山西省	1404233	1	2021-07-15 19:07:00	3	3	3	1	#NULL!	#NULL!	#NULL!	#NULL!	#NULL!	#NULL!	#NULL!	#NULL!	#NULL!	#NULL!	#NULL!	1	1	1	#NULL!	#NULL!	#NULL!	#NULL!	#NULL!	#NULL!	#NULL!	#NULL!	#NULL!	#NULL!	#NULL!	1	1993	5	22	1	1	1	6	4	2011	2	#NULL!	#NULL!	30000	30000	1
4607	山西省	1401062	1	2021-07-22 16:10:00	5	3	5	5	5	5	#NULL!	#NULL!	#NULL!	#NULL!	#NULL!	#NULL!	#NULL!	#NULL!	#NULL!	1	2	2	2	2	#NULL!	#NULL!	#NULL!	#NULL!	#NULL!	#NULL!	#NULL!	#NULL!	#NULL!	2	1955	1	25	1	1	1	4	4	1972	#NULL!	#NULL!	#NULL!	36000	9999997	1
3035	山西省	1404234	2	2021-07-13 18:03:00	1	1	#NULL!	#NULL!	#NULL!	#NULL!	#NULL!	#NULL!	#NULL!	#NULL!	#NULL!	#NULL!	#NULL!	#NULL!	#NULL!	1	#NULL!	#NULL!	#NULL!	#NULL!	#NULL!	#NULL!	#NULL!	#NULL!	#NULL!	#NULL!	#NULL!	#NULL!	#NULL!	1	1950	4	7	1	1	1	4	4	1974	#NULL!	#NULL!	#NULL!	0	0	1
3782	山西省	1404232	1	2021-07-17 17:50:00	3	1	2	2	#NULL!	#NULL!	#NULL!	#NULL!	#NULL!	#NULL!	#NULL!	#NULL!	#NULL!	#NULL!	#NULL!	2	2	2	#NULL!	#NULL!	#NULL!	#NULL!	#NULL!	#NULL!	#NULL!	#NULL!	#NULL!	#NULL!	#NULL!	1	1980	11	6	1	1	1	4	4	1998	#NULL!	#NULL!	#NULL!	20000	20000	1
3174	山西省	1408824	2	2021-07-13 10:08:00	3	2	2	5	#NULL!	#NULL!	#NULL!	#NULL!	#NULL!	#NULL!	#NULL!	#NULL!	#NULL!	#NULL!	#NULL!	1	1	1	#NULL!	#NULL!	#NULL!	#NULL!	#NULL!	#NULL!	#NULL!	#NULL!	#NULL!	#NULL!	#NULL!	1	2002	4	23	1	1	1	6	4	2020	2	#NULL!	#NULL!	9999998	9999998	1
5036	山西省	1401062	1	2021-07-22 16:09:00	0	#NULL!	#NULL!	#NULL!	#NULL!	#NULL!	#NULL!	#NULL!	#NULL!	#NULL!	#NULL!	#NULL!	#NULL!	#NULL!	#NULL!	#NULL!	#NULL!	#NULL!	#NULL!	#NULL!	#NULL!	#NULL!	#NULL!	#NULL!	#NULL!	#NULL!	#NULL!	#NULL!	#NULL!	1	1991	2	12	1	1	1	6	4	2009	4	#NULL!	#NULL!	100000	100000	1
5221	山西省	1401062	1	2021-07-22 16:11:00	1	1	#NULL!	#NULL!	#NULL!	#NULL!	#NULL!	#NULL!	#NULL!	#NULL!	#NULL!	#NULL!	#NULL!	#NULL!	#NULL!	2	#NULL!	#NULL!	#NULL!	#NULL!	#NULL!	#NULL!	#NULL!	#NULL!	#NULL!	#NULL!	#NULL!	#NULL!	#NULL!	1	1964	2	12	1	1	1	12	4	1988	2	2	14	0	0	1
3558	山西省	1408821	1	2021-07-15 09:32:00	4	2	2	2	9	#NULL!	#NULL!	#NULL!	#NULL!	#NULL!	#NULL!	#NULL!	#NULL!	#NULL!	#NULL!	1	1	2	1	#NULL!	#NULL!	#NULL!	#NULL!	#NULL!	#NULL!	#NULL!	#NULL!	#NULL!	#NULL!	1	1956	5	5	1	1	1	7	4	1978	5	#NULL!	#NULL!	120000	60000	1
4344	山西省	1408822	1	2021-07-18 17:19:00	2	3	3	#NULL!	#NULL!	#NULL!	#NULL!	#NULL!	#NULL!	#NULL!	#NULL!	#NULL!	#NULL!	#NULL!	#NULL!	1	2	#NULL!	#NULL!	#NULL!	#NULL!	#NULL!	#NULL!	#NULL!	#NULL!	#NULL!	#NULL!	#NULL!	#NULL!	1	1999	6	19	1	1	1	12	4	2020	1	2	5	0	0	2
3482	山西省	1404233	1	2021-07-15 19:48:00	1	1	#NULL!	#NULL!	#NULL!	#NULL!	#NULL!	#NULL!	#NULL!	#NULL!	#NULL!	#NULL!	#NULL!	#NULL!	#NULL!	1	#NULL!	#NULL!	#NULL!	#NULL!	#NULL!	#NULL!	#NULL!	#NULL!	#NULL!	#NULL!	#NULL!	#NULL!	#NULL!	1	1992	6	23	1	1	1	6	4	2010	2	#NULL!	#NULL!	10000	10000	1
3951	山西省	1404232	1	2021-07-17 17:50:00	3	1	2	2	#NULL!	#NULL!	#NULL!	#NULL!	#NULL!	#NULL!	#NULL!	#NULL!	#NULL!	#NULL!	#NULL!	2	2	2	#NULL!	#NULL!	#NULL!	#NULL!	#NULL!	#NULL!	#NULL!	#NULL!	#NULL!	#NULL!	#NULL!	2	1973	4	20	1	1	1	4	4	1991	#NULL!	#NULL!	#NULL!	9999997	9999997	1
2634	山西省	1401064	1	2021-07-13 08:48:00	2	2	6	#NULL!	#NULL!	#NULL!	#NULL!	#NULL!	#NULL!	#NULL!	#NULL!	#NULL!	#NULL!	#NULL!	#NULL!	1	1	#NULL!	#NULL!	#NULL!	#NULL!	#NULL!	#NULL!	#NULL!	#NULL!	#NULL!	#NULL!	#NULL!	#NULL!	2	1947	6	6	1	1	1	1	#NULL!	#NULL!	#NULL!	#NULL!	#NULL!	1000	1000	1
3946	山西省	1404232	1	2021-07-17 18:23:00	1	2	#NULL!	#NULL!	#NULL!	#NULL!	#NULL!	#NULL!	#NULL!	#NULL!	#NULL!	#NULL!	#NULL!	#NULL!	#NULL!	1	#NULL!	#NULL!	#NULL!	#NULL!	#NULL!	#NULL!	#NULL!	#NULL!	#NULL!	#NULL!	#NULL!	#NULL!	#NULL!	1	1976	11	12	1	1	1	4	4	1995	#NULL!	#NULL!	#NULL!	20000	20000	2
3037	山西省	1404234	2	2021-07-14 09:28:00	1	1	#NULL!	#NULL!	#NULL!	#NULL!	#NULL!	#NULL!	#NULL!	#NULL!	#NULL!	#NULL!	#NULL!	#NULL!	#NULL!	1	#NULL!	#NULL!	#NULL!	#NULL!	#NULL!	#NULL!	#NULL!	#NULL!	#NULL!	#NULL!	#NULL!	#NULL!	#NULL!	1	1950	9	26	1	1	1	4	4	1962	#NULL!	#NULL!	#NULL!	0	0	1
2560	山西省	1404231	2	2021-07-12 13:34:00	1	1	#NULL!	#NULL!	#NULL!	#NULL!	#NULL!	#NULL!	#NULL!	#NULL!	#NULL!	#NULL!	#NULL!	#NULL!	#NULL!	1	#NULL!	#NULL!	#NULL!	#NULL!	#NULL!	#NULL!	#NULL!	#NULL!	#NULL!	#NULL!	#NULL!	#NULL!	#NULL!	2	1994	10	17	1	1	1	10	4	2016	2	4	14	9999997	9999997	1
4162	山西省	1404232	1	2021-07-18 10:06:00	2	1	2	#NULL!	#NULL!	#NULL!	#NULL!	#NULL!	#NULL!	#NULL!	#NULL!	#NULL!	#NULL!	#NULL!	#NULL!	2	2	#NULL!	#NULL!	#NULL!	#NULL!	#NULL!	#NULL!	#NULL!	#NULL!	#NULL!	#NULL!	#NULL!	#NULL!	2	1989	9	12	1	1	1	10	4	2010	2	4	14	9999997	9999997	1
3650	山西省	1401061	1	2021-07-16 16:42:00	1	2	#NULL!	#NULL!	#NULL!	#NULL!	#NULL!	#NULL!	#NULL!	#NULL!	#NULL!	#NULL!	#NULL!	#NULL!	#NULL!	1	#NULL!	#NULL!	#NULL!	#NULL!	#NULL!	#NULL!	#NULL!	#NULL!	#NULL!	#NULL!	#NULL!	#NULL!	#NULL!	2	1951	10	6	4	14	1	3	4	1965	#NULL!	#NULL!	#NULL!	36000	9999997	1
4343	山西省	1408822	1	2021-07-17 10:06:00	2	2	2	#NULL!	#NULL!	#NULL!	#NULL!	#NULL!	#NULL!	#NULL!	#NULL!	#NULL!	#NULL!	#NULL!	#NULL!	2	2	#NULL!	#NULL!	#NULL!	#NULL!	#NULL!	#NULL!	#NULL!	#NULL!	#NULL!	#NULL!	#NULL!	#NULL!	1	1959	10	98	1	1	1	3	4	9998	#NULL!	#NULL!	#NULL!	0	0	1
5037	山西省	1401062	1	2021-07-22 16:30:00	2	1	2	#NULL!	#NULL!	#NULL!	#NULL!	#NULL!	#NULL!	#NULL!	#NULL!	#NULL!	#NULL!	#NULL!	#NULL!	1	2	#NULL!	#NULL!	#NULL!	#NULL!	#NULL!	#NULL!	#NULL!	#NULL!	#NULL!	#NULL!	#NULL!	#NULL!	2	1958	5	12	1	11	1	8	4	1981	2	2	8	9999999	9999999	1
4595	山西省	1401063	1	2021-07-20 09:44:00	2	3	3	#NULL!	#NULL!	#NULL!	#NULL!	#NULL!	#NULL!	#NULL!	#NULL!	#NULL!	#NULL!	#NULL!	#NULL!	2	2	#NULL!	#NULL!	#NULL!	#NULL!	#NULL!	#NULL!	#NULL!	#NULL!	#NULL!	#NULL!	#NULL!	#NULL!	2	1993	6	15	1	1	1	12	4	2015	2	2	4	50000	50000	1
3489	山西省	1404233	1	2021-07-16 11:00:00	0	#NULL!	#NULL!	#NULL!	#NULL!	#NULL!	#NULL!	#NULL!	#NULL!	#NULL!	#NULL!	#NULL!	#NULL!	#NULL!	#NULL!	#NULL!	#NULL!	#NULL!	#NULL!	#NULL!	#NULL!	#NULL!	#NULL!	#NULL!	#NULL!	#NULL!	#NULL!	#NULL!	#NULL!	2	1990	9	27	1	1	1	7	4	2008	6	#NULL!	#NULL!	0	0	1
3068	山西省	1404234	2	2021-07-13 17:27:00	1	1	#NULL!	#NULL!	#NULL!	#NULL!	#NULL!	#NULL!	#NULL!	#NULL!	#NULL!	#NULL!	#NULL!	#NULL!	#NULL!	1	#NULL!	#NULL!	#NULL!	#NULL!	#NULL!	#NULL!	#NULL!	#NULL!	#NULL!	#NULL!	#NULL!	#NULL!	#NULL!	2	1947	2	14	1	1	1	3	4	9998	#NULL!	#NULL!	#NULL!	2800	0	1
2662	山西省	1401064	1	2021-07-13 09:01:00	1	1	#NULL!	#NULL!	#NULL!	#NULL!	#NULL!	#NULL!	#NULL!	#NULL!	#NULL!	#NULL!	#NULL!	#NULL!	#NULL!	1	#NULL!	#NULL!	#NULL!	#NULL!	#NULL!	#NULL!	#NULL!	#NULL!	#NULL!	#NULL!	#NULL!	#NULL!	#NULL!	1	1975	10	3	1	1	1	3	4	9998	#NULL!	#NULL!	#NULL!	50000	50000	1
3533	山西省	1401064	1	2021-07-15 09:22:00	0	#NULL!	#NULL!	#NULL!	#NULL!	#NULL!	#NULL!	#NULL!	#NULL!	#NULL!	#NULL!	#NULL!	#NULL!	#NULL!	#NULL!	#NULL!	#NULL!	#NULL!	#NULL!	#NULL!	#NULL!	#NULL!	#NULL!	#NULL!	#NULL!	#NULL!	#NULL!	#NULL!	#NULL!	1	1968	5	14	1	1	1	4	2	1982	#NULL!	#NULL!	#NULL!	30000	30000	2
3640	山西省	1401061	1	2021-07-17 10:37:00	2	1	2	#NULL!	#NULL!	#NULL!	#NULL!	#NULL!	#NULL!	#NULL!	#NULL!	#NULL!	#NULL!	#NULL!	#NULL!	2	2	#NULL!	#NULL!	#NULL!	#NULL!	#NULL!	#NULL!	#NULL!	#NULL!	#NULL!	#NULL!	#NULL!	#NULL!	1	1971	7	6	1	1	1	3	4	9998	#NULL!	#NULL!	#NULL!	50000	50000	1
4163	山西省	1404232	1	2021-07-18 10:08:00	3	1	2	2	#NULL!	#NULL!	#NULL!	#NULL!	#NULL!	#NULL!	#NULL!	#NULL!	#NULL!	#NULL!	#NULL!	1	1	1	#NULL!	#NULL!	#NULL!	#NULL!	#NULL!	#NULL!	#NULL!	#NULL!	#NULL!	#NULL!	#NULL!	2	1981	2	24	1	1	1	12	4	2004	5	2	4	50000	50000	2
4161	山西省	1404232	1	2021-07-18 10:06:00	2	9	9	#NULL!	#NULL!	#NULL!	#NULL!	#NULL!	#NULL!	#NULL!	#NULL!	#NULL!	#NULL!	#NULL!	#NULL!	1	1	#NULL!	#NULL!	#NULL!	#NULL!	#NULL!	#NULL!	#NULL!	#NULL!	#NULL!	#NULL!	#NULL!	#NULL!	1	1943	10	5	1	1	1	4	4	9998	#NULL!	#NULL!	#NULL!	0	0	1
2914	山西省	1401064	1	2021-07-13 10:38:00	0	#NULL!	#NULL!	#NULL!	#NULL!	#NULL!	#NULL!	#NULL!	#NULL!	#NULL!	#NULL!	#NULL!	#NULL!	#NULL!	#NULL!	#NULL!	#NULL!	#NULL!	#NULL!	#NULL!	#NULL!	#NULL!	#NULL!	#NULL!	#NULL!	#NULL!	#NULL!	#NULL!	#NULL!	2	1945	7	17	1	1	1	3	2	#NULL!	#NULL!	#NULL!	#NULL!	2000	9999997	1
4943	山西省	1401062	1	2021-07-22 16:29:00	1	1	#NULL!	#NULL!	#NULL!	#NULL!	#NULL!	#NULL!	#NULL!	#NULL!	#NULL!	#NULL!	#NULL!	#NULL!	#NULL!	2	#NULL!	#NULL!	#NULL!	#NULL!	#NULL!	#NULL!	#NULL!	#NULL!	#NULL!	#NULL!	#NULL!	#NULL!	#NULL!	2	1968	4	10	1	1	1	6	4	1986	2	#NULL!	#NULL!	48000	0	1
3920	山西省	1408821	1	2021-07-15 09:30:00	3	1	2	9	#NULL!	#NULL!	#NULL!	#NULL!	#NULL!	#NULL!	#NULL!	#NULL!	#NULL!	#NULL!	#NULL!	1	1	1	#NULL!	#NULL!	#NULL!	#NULL!	#NULL!	#NULL!	#NULL!	#NULL!	#NULL!	#NULL!	#NULL!	2	1963	7	23	1	1	1	6	4	9998	2	#NULL!	#NULL!	20000	20000	1
4070	山西省	1401061	1	2021-07-17 10:42:00	2	1	2	#NULL!	#NULL!	#NULL!	#NULL!	#NULL!	#NULL!	#NULL!	#NULL!	#NULL!	#NULL!	#NULL!	#NULL!	2	2	#NULL!	#NULL!	#NULL!	#NULL!	#NULL!	#NULL!	#NULL!	#NULL!	#NULL!	#NULL!	#NULL!	#NULL!	2	1985	5	15	1	1	1	12	4	2007	2	3	5	60000	60000	1
3725	山西省	1408823	2	2021-07-16 09:44:00	1	1	#NULL!	#NULL!	#NULL!	#NULL!	#NULL!	#NULL!	#NULL!	#NULL!	#NULL!	#NULL!	#NULL!	#NULL!	#NULL!	1	#NULL!	#NULL!	#NULL!	#NULL!	#NULL!	#NULL!	#NULL!	#NULL!	#NULL!	#NULL!	#NULL!	#NULL!	#NULL!	1	1952	98	98	1	1	1	4	4	9998	#NULL!	#NULL!	#NULL!	0	0	1
3955	山西省	1404233	1	2021-07-15 17:22:00	4	2	6	9	9	#NULL!	#NULL!	#NULL!	#NULL!	#NULL!	#NULL!	#NULL!	#NULL!	#NULL!	#NULL!	2	2	2	2	#NULL!	#NULL!	#NULL!	#NULL!	#NULL!	#NULL!	#NULL!	#NULL!	#NULL!	#NULL!	1	1965	12	14	1	1	1	4	4	9998	#NULL!	#NULL!	#NULL!	25000	25000	1
4348	山西省	1408823	2	2021-07-20 10:19:00	2	3	3	#NULL!	#NULL!	#NULL!	#NULL!	#NULL!	#NULL!	#NULL!	#NULL!	#NULL!	#NULL!	#NULL!	#NULL!	2	1	#NULL!	#NULL!	#NULL!	#NULL!	#NULL!	#NULL!	#NULL!	#NULL!	#NULL!	#NULL!	#NULL!	#NULL!	2	1993	7	25	1	1	1	13	4	2021	2	2	5	9999997	9999997	1
3651	山西省	1401061	1	2021-07-17 10:43:00	1	1	#NULL!	#NULL!	#NULL!	#NULL!	#NULL!	#NULL!	#NULL!	#NULL!	#NULL!	#NULL!	#NULL!	#NULL!	#NULL!	1	#NULL!	#NULL!	#NULL!	#NULL!	#NULL!	#NULL!	#NULL!	#NULL!	#NULL!	#NULL!	#NULL!	#NULL!	#NULL!	2	1957	9	20	1	1	1	6	4	1975	2	#NULL!	#NULL!	36000	9999997	1
3724	山西省	1408821	1	2021-07-16 17:50:00	4	7	7	3	3	#NULL!	#NULL!	#NULL!	#NULL!	#NULL!	#NULL!	#NULL!	#NULL!	#NULL!	#NULL!	2	2	1	1	#NULL!	#NULL!	#NULL!	#NULL!	#NULL!	#NULL!	#NULL!	#NULL!	#NULL!	#NULL!	2	1997	8	20	1	1	1	12	4	2020	2	2	10	0	0	1
4379	山西省	1401063	1	2021-07-20 10:00:00	0	#NULL!	#NULL!	#NULL!	#NULL!	#NULL!	#NULL!	#NULL!	#NULL!	#NULL!	#NULL!	#NULL!	#NULL!	#NULL!	#NULL!	#NULL!	#NULL!	#NULL!	#NULL!	#NULL!	#NULL!	#NULL!	#NULL!	#NULL!	#NULL!	#NULL!	#NULL!	#NULL!	#NULL!	2	1998	10	15	1	1	1	10	4	2020	2	2	13	9999999	9999997	1
4049	山西省	1401061	1	2021-07-17 10:19:00	0	#NULL!	#NULL!	#NULL!	#NULL!	#NULL!	#NULL!	#NULL!	#NULL!	#NULL!	#NULL!	#NULL!	#NULL!	#NULL!	#NULL!	#NULL!	#NULL!	#NULL!	#NULL!	#NULL!	#NULL!	#NULL!	#NULL!	#NULL!	#NULL!	#NULL!	#NULL!	#NULL!	#NULL!	1	1969	3	12	1	1	1	12	4	1992	1	2	14	60000	60000	1
5318	山西省	1401063	1	2021-07-20 10:38:00	0	#NULL!	#NULL!	#NULL!	#NULL!	#NULL!	#NULL!	#NULL!	#NULL!	#NULL!	#NULL!	#NULL!	#NULL!	#NULL!	#NULL!	#NULL!	#NULL!	#NULL!	#NULL!	#NULL!	#NULL!	#NULL!	#NULL!	#NULL!	#NULL!	#NULL!	#NULL!	#NULL!	#NULL!	2	2001	3	10	1	1	1	12	1	9997	2	2	8	9999997	9999997	2
3501	山西省	1404233	1	2021-07-15 17:24:00	1	1	#NULL!	#NULL!	#NULL!	#NULL!	#NULL!	#NULL!	#NULL!	#NULL!	#NULL!	#NULL!	#NULL!	#NULL!	#NULL!	1	#NULL!	#NULL!	#NULL!	#NULL!	#NULL!	#NULL!	#NULL!	#NULL!	#NULL!	#NULL!	#NULL!	#NULL!	#NULL!	2	1953	1	16	1	1	1	4	4	1968	#NULL!	#NULL!	#NULL!	0	0	1
5219	山西省	1401063	1	2021-07-20 16:42:00	2	3	3	#NULL!	#NULL!	#NULL!	#NULL!	#NULL!	#NULL!	#NULL!	#NULL!	#NULL!	#NULL!	#NULL!	#NULL!	2	2	#NULL!	#NULL!	#NULL!	#NULL!	#NULL!	#NULL!	#NULL!	#NULL!	#NULL!	#NULL!	#NULL!	#NULL!	2	1988	9	9	1	1	1	12	4	2010	2	2	12	9999999	9999999	2
3498	山西省	1404233	1	2021-07-15 17:21:00	0	#NULL!	#NULL!	#NULL!	#NULL!	#NULL!	#NULL!	#NULL!	#NULL!	#NULL!	#NULL!	#NULL!	#NULL!	#NULL!	#NULL!	#NULL!	#NULL!	#NULL!	#NULL!	#NULL!	#NULL!	#NULL!	#NULL!	#NULL!	#NULL!	#NULL!	#NULL!	#NULL!	#NULL!	1	1953	4	25	1	1	1	4	4	1968	#NULL!	#NULL!	#NULL!	30000	30000	1
4942	山西省	1401062	1	2021-07-22 16:46:00	3	3	3	3	#NULL!	#NULL!	#NULL!	#NULL!	#NULL!	#NULL!	#NULL!	#NULL!	#NULL!	#NULL!	#NULL!	2	2	2	#NULL!	#NULL!	#NULL!	#NULL!	#NULL!	#NULL!	#NULL!	#NULL!	#NULL!	#NULL!	#NULL!	2	1996	9	14	1	1	1	10	1	2015	4	4	10	0	0	1
3778	山西省	1404232	1	2021-07-17 16:48:00	3	1	2	2	#NULL!	#NULL!	#NULL!	#NULL!	#NULL!	#NULL!	#NULL!	#NULL!	#NULL!	#NULL!	#NULL!	2	2	2	#NULL!	#NULL!	#NULL!	#NULL!	#NULL!	#NULL!	#NULL!	#NULL!	#NULL!	#NULL!	#NULL!	2	1966	3	12	1	1	1	6	4	1981	2	#NULL!	#NULL!	50000	50000	1
3721	山西省	1408823	2	2021-07-16 09:34:00	3	3	7	7	#NULL!	#NULL!	#NULL!	#NULL!	#NULL!	#NULL!	#NULL!	#NULL!	#NULL!	#NULL!	#NULL!	1	1	1	#NULL!	#NULL!	#NULL!	#NULL!	#NULL!	#NULL!	#NULL!	#NULL!	#NULL!	#NULL!	#NULL!	1	1986	7	3	1	1	1	4	4	2001	#NULL!	#NULL!	#NULL!	9999999	9999999	1
3493	山西省	1404233	1	2021-07-16 09:50:00	3	1	2	2	#NULL!	#NULL!	#NULL!	#NULL!	#NULL!	#NULL!	#NULL!	#NULL!	#NULL!	#NULL!	#NULL!	1	1	1	#NULL!	#NULL!	#NULL!	#NULL!	#NULL!	#NULL!	#NULL!	#NULL!	#NULL!	#NULL!	#NULL!	2	1978	4	9	1	1	1	9	4	2012	6	3	2	13000	13000	1
3719	山西省	1401061	1	2021-07-17 10:16:00	0	#NULL!	#NULL!	#NULL!	#NULL!	#NULL!	#NULL!	#NULL!	#NULL!	#NULL!	#NULL!	#NULL!	#NULL!	#NULL!	#NULL!	#NULL!	#NULL!	#NULL!	#NULL!	#NULL!	#NULL!	#NULL!	#NULL!	#NULL!	#NULL!	#NULL!	#NULL!	#NULL!	#NULL!	1	1949	4	29	1	1	1	4	3	1965	#NULL!	#NULL!	#NULL!	50000	9999997	2
4277	山西省	1408822	1	2021-07-19 09:08:00	4	1	2	6	9	#NULL!	#NULL!	#NULL!	#NULL!	#NULL!	#NULL!	#NULL!	#NULL!	#NULL!	#NULL!	1	1	1	1	#NULL!	#NULL!	#NULL!	#NULL!	#NULL!	#NULL!	#NULL!	#NULL!	#NULL!	#NULL!	2	1958	98	98	1	1	1	6	4	9998	2	#NULL!	#NULL!	9999999	9999999	2
5932	山西省	1408823	2	2021-07-26 17:42:00	1	1	#NULL!	#NULL!	#NULL!	#NULL!	#NULL!	#NULL!	#NULL!	#NULL!	#NULL!	#NULL!	#NULL!	#NULL!	#NULL!	2	#NULL!	#NULL!	#NULL!	#NULL!	#NULL!	#NULL!	#NULL!	#NULL!	#NULL!	#NULL!	#NULL!	#NULL!	#NULL!	2	1951	6	19	1	1	1	3	4	9998	#NULL!	#NULL!	#NULL!	0	9999999	1
2661	山西省	1401064	1	2021-07-13 10:02:00	3	1	2	2	#NULL!	#NULL!	#NULL!	#NULL!	#NULL!	#NULL!	#NULL!	#NULL!	#NULL!	#NULL!	#NULL!	1	2	2	#NULL!	#NULL!	#NULL!	#NULL!	#NULL!	#NULL!	#NULL!	#NULL!	#NULL!	#NULL!	#NULL!	2	1978	12	14	1	1	1	4	4	9998	#NULL!	#NULL!	#NULL!	20000	20000	1
3487	山西省	1404233	1	2021-07-16 10:48:00	0	#NULL!	#NULL!	#NULL!	#NULL!	#NULL!	#NULL!	#NULL!	#NULL!	#NULL!	#NULL!	#NULL!	#NULL!	#NULL!	#NULL!	#NULL!	#NULL!	#NULL!	#NULL!	#NULL!	#NULL!	#NULL!	#NULL!	#NULL!	#NULL!	#NULL!	#NULL!	#NULL!	#NULL!	2	1984	10	21	1	1	1	7	4	2000	5	#NULL!	#NULL!	10000	10000	1
3506	山西省	1404233	1	2021-07-15 10:17:00	4	11	1	2	2	#NULL!	#NULL!	#NULL!	#NULL!	#NULL!	#NULL!	#NULL!	#NULL!	#NULL!	#NULL!	1	1	1	1	#NULL!	#NULL!	#NULL!	#NULL!	#NULL!	#NULL!	#NULL!	#NULL!	#NULL!	#NULL!	2	1982	2	10	1	1	1	9	4	2008	3	4	12	15000	15000	2
5363	山西省	1401063	1	2021-07-20 12:58:00	3	3	3	5	#NULL!	#NULL!	#NULL!	#NULL!	#NULL!	#NULL!	#NULL!	#NULL!	#NULL!	#NULL!	#NULL!	2	2	2	#NULL!	#NULL!	#NULL!	#NULL!	#NULL!	#NULL!	#NULL!	#NULL!	#NULL!	#NULL!	#NULL!	1	2000	7	21	1	1	1	11	4	2021	2	3	3	0	0	2
3033	山西省	1404234	2	2021-07-14 10:39:00	0	#NULL!	#NULL!	#NULL!	#NULL!	#NULL!	#NULL!	#NULL!	#NULL!	#NULL!	#NULL!	#NULL!	#NULL!	#NULL!	#NULL!	#NULL!	#NULL!	#NULL!	#NULL!	#NULL!	#NULL!	#NULL!	#NULL!	#NULL!	#NULL!	#NULL!	#NULL!	#NULL!	#NULL!	1	1950	1	16	1	1	1	4	4	1968	#NULL!	#NULL!	#NULL!	0	0	2
3776	山西省	1404232	1	2021-07-17 10:00:00	4	1	2	2	2	#NULL!	#NULL!	#NULL!	#NULL!	#NULL!	#NULL!	#NULL!	#NULL!	#NULL!	#NULL!	2	2	2	2	#NULL!	#NULL!	#NULL!	#NULL!	#NULL!	#NULL!	#NULL!	#NULL!	#NULL!	#NULL!	2	1963	4	18	1	1	1	3	4	9998	#NULL!	#NULL!	#NULL!	20000	20000	1
4659	山西省	1408821	1	2021-07-22 16:40:00	0	#NULL!	#NULL!	#NULL!	#NULL!	#NULL!	#NULL!	#NULL!	#NULL!	#NULL!	#NULL!	#NULL!	#NULL!	#NULL!	#NULL!	#NULL!	#NULL!	#NULL!	#NULL!	#NULL!	#NULL!	#NULL!	#NULL!	#NULL!	#NULL!	#NULL!	#NULL!	#NULL!	#NULL!	1	1992	3	10	1	1	1	10	4	2013	6	6	12	360000	360000	1
3499	山西省	1404233	1	2021-07-15 19:06:00	1	1	#NULL!	#NULL!	#NULL!	#NULL!	#NULL!	#NULL!	#NULL!	#NULL!	#NULL!	#NULL!	#NULL!	#NULL!	#NULL!	1	#NULL!	#NULL!	#NULL!	#NULL!	#NULL!	#NULL!	#NULL!	#NULL!	#NULL!	#NULL!	#NULL!	#NULL!	#NULL!	1	1955	4	27	1	1	8	7	4	1974	5	#NULL!	#NULL!	0	0	2
5364	山西省	1401063	1	2021-07-20 17:07:00	2	1	2	#NULL!	#NULL!	#NULL!	#NULL!	#NULL!	#NULL!	#NULL!	#NULL!	#NULL!	#NULL!	#NULL!	#NULL!	1	1	#NULL!	#NULL!	#NULL!	#NULL!	#NULL!	#NULL!	#NULL!	#NULL!	#NULL!	#NULL!	#NULL!	#NULL!	2	1991	3	23	1	1	1	12	4	2013	1	3	10	100000	100000	2
2567	山西省	1404231	2	2021-07-12 10:12:00	0	#NULL!	#NULL!	#NULL!	#NULL!	#NULL!	#NULL!	#NULL!	#NULL!	#NULL!	#NULL!	#NULL!	#NULL!	#NULL!	#NULL!	#NULL!	#NULL!	#NULL!	#NULL!	#NULL!	#NULL!	#NULL!	#NULL!	#NULL!	#NULL!	#NULL!	#NULL!	#NULL!	#NULL!	1	1956	3	12	1	1	1	3	2	#NULL!	#NULL!	#NULL!	#NULL!	45000	45000	1
3041	山西省	1404234	2	2021-07-14 09:29:00	1	2	#NULL!	#NULL!	#NULL!	#NULL!	#NULL!	#NULL!	#NULL!	#NULL!	#NULL!	#NULL!	#NULL!	#NULL!	#NULL!	1	#NULL!	#NULL!	#NULL!	#NULL!	#NULL!	#NULL!	#NULL!	#NULL!	#NULL!	#NULL!	#NULL!	#NULL!	#NULL!	2	1967	11	12	1	1	1	6	4	1984	3	#NULL!	#NULL!	20000	0	1
3048	山西省	1404234	2	2021-07-14 19:27:00	1	2	#NULL!	#NULL!	#NULL!	#NULL!	#NULL!	#NULL!	#NULL!	#NULL!	#NULL!	#NULL!	#NULL!	#NULL!	#NULL!	1	#NULL!	#NULL!	#NULL!	#NULL!	#NULL!	#NULL!	#NULL!	#NULL!	#NULL!	#NULL!	#NULL!	#NULL!	#NULL!	1	1983	10	3	1	1	1	9	4	2005	6	3	10	40000	40000	1
5362	山西省	1401062	1	2021-07-22 16:56:00	1	1	#NULL!	#NULL!	#NULL!	#NULL!	#NULL!	#NULL!	#NULL!	#NULL!	#NULL!	#NULL!	#NULL!	#NULL!	#NULL!	1	#NULL!	#NULL!	#NULL!	#NULL!	#NULL!	#NULL!	#NULL!	#NULL!	#NULL!	#NULL!	#NULL!	#NULL!	#NULL!	1	1959	7	5	4	14	3	4	4	9998	#NULL!	#NULL!	#NULL!	40000	0	1
3774	山西省	1404232	1	2021-07-17 10:15:00	3	1	2	2	#NULL!	#NULL!	#NULL!	#NULL!	#NULL!	#NULL!	#NULL!	#NULL!	#NULL!	#NULL!	#NULL!	2	2	2	#NULL!	#NULL!	#NULL!	#NULL!	#NULL!	#NULL!	#NULL!	#NULL!	#NULL!	#NULL!	#NULL!	2	1975	2	20	1	1	1	4	4	1990	#NULL!	#NULL!	#NULL!	15000	15000	1
4381	山西省	1401061	1	2021-07-17 09:44:00	0	#NULL!	#NULL!	#NULL!	#NULL!	#NULL!	#NULL!	#NULL!	#NULL!	#NULL!	#NULL!	#NULL!	#NULL!	#NULL!	#NULL!	#NULL!	#NULL!	#NULL!	#NULL!	#NULL!	#NULL!	#NULL!	#NULL!	#NULL!	#NULL!	#NULL!	#NULL!	#NULL!	#NULL!	1	1952	8	26	1	1	1	4	4	1969	#NULL!	#NULL!	#NULL!	48000	9999997	2
4606	山西省	1401063	1	2021-07-20 17:01:00	0	#NULL!	#NULL!	#NULL!	#NULL!	#NULL!	#NULL!	#NULL!	#NULL!	#NULL!	#NULL!	#NULL!	#NULL!	#NULL!	#NULL!	#NULL!	#NULL!	#NULL!	#NULL!	#NULL!	#NULL!	#NULL!	#NULL!	#NULL!	#NULL!	#NULL!	#NULL!	#NULL!	#NULL!	2	1999	6	20	1	1	1	12	4	2021	1	2	5	9999997	9999997	2
4506	山西省	1408823	2	2021-07-21 17:40:00	1	1	#NULL!	#NULL!	#NULL!	#NULL!	#NULL!	#NULL!	#NULL!	#NULL!	#NULL!	#NULL!	#NULL!	#NULL!	#NULL!	1	#NULL!	#NULL!	#NULL!	#NULL!	#NULL!	#NULL!	#NULL!	#NULL!	#NULL!	#NULL!	#NULL!	#NULL!	#NULL!	1	1949	6	30	1	1	1	3	4	1961	#NULL!	#NULL!	#NULL!	0	0	1
2849	山西省	1401064	1	2021-07-13 18:49:00	2	3	3	#NULL!	#NULL!	#NULL!	#NULL!	#NULL!	#NULL!	#NULL!	#NULL!	#NULL!	#NULL!	#NULL!	#NULL!	1	1	#NULL!	#NULL!	#NULL!	#NULL!	#NULL!	#NULL!	#NULL!	#NULL!	#NULL!	#NULL!	#NULL!	#NULL!	1	1993	7	6	1	1	1	6	4	2012	2	#NULL!	#NULL!	90000	90000	1
4605	山西省	1401063	1	2021-07-20 10:59:00	0	#NULL!	#NULL!	#NULL!	#NULL!	#NULL!	#NULL!	#NULL!	#NULL!	#NULL!	#NULL!	#NULL!	#NULL!	#NULL!	#NULL!	#NULL!	#NULL!	#NULL!	#NULL!	#NULL!	#NULL!	#NULL!	#NULL!	#NULL!	#NULL!	#NULL!	#NULL!	#NULL!	#NULL!	2	1997	8	6	1	1	1	12	4	2019	2	2	6	9999997	9999997	1
3648	山西省	1401061	1	2021-07-16 10:57:00	4	2	2	2	2	#NULL!	#NULL!	#NULL!	#NULL!	#NULL!	#NULL!	#NULL!	#NULL!	#NULL!	#NULL!	2	2	2	2	#NULL!	#NULL!	#NULL!	#NULL!	#NULL!	#NULL!	#NULL!	#NULL!	#NULL!	#NULL!	2	1932	5	25	1	1	1	1	#NULL!	#NULL!	#NULL!	#NULL!	#NULL!	38400	9999997	1
3645	山西省	1401064	1	2021-07-15 09:21:00	3	1	2	7	#NULL!	#NULL!	#NULL!	#NULL!	#NULL!	#NULL!	#NULL!	#NULL!	#NULL!	#NULL!	#NULL!	1	1	1	#NULL!	#NULL!	#NULL!	#NULL!	#NULL!	#NULL!	#NULL!	#NULL!	#NULL!	#NULL!	#NULL!	1	1957	3	25	1	1	1	7	4	1997	4	#NULL!	#NULL!	31200	31200	2
4998	山西省	1401062	1	2021-07-23 10:03:00	5	11	2	2	2	2	#NULL!	#NULL!	#NULL!	#NULL!	#NULL!	#NULL!	#NULL!	#NULL!	#NULL!	1	2	2	2	2	#NULL!	#NULL!	#NULL!	#NULL!	#NULL!	#NULL!	#NULL!	#NULL!	#NULL!	1	1929	6	2	1	1	1	3	3	#NULL!	#NULL!	#NULL!	#NULL!	60000	9999997	2
2557	山西省	1404231	2	2021-07-12 08:29:00	1	1	#NULL!	#NULL!	#NULL!	#NULL!	#NULL!	#NULL!	#NULL!	#NULL!	#NULL!	#NULL!	#NULL!	#NULL!	#NULL!	1	#NULL!	#NULL!	#NULL!	#NULL!	#NULL!	#NULL!	#NULL!	#NULL!	#NULL!	#NULL!	#NULL!	#NULL!	#NULL!	2	1958	10	28	1	1	1	1	#NULL!	#NULL!	#NULL!	#NULL!	#NULL!	0	0	1
5322	山西省	1401063	1	2021-07-20 17:56:00	0	#NULL!	#NULL!	#NULL!	#NULL!	#NULL!	#NULL!	#NULL!	#NULL!	#NULL!	#NULL!	#NULL!	#NULL!	#NULL!	#NULL!	#NULL!	#NULL!	#NULL!	#NULL!	#NULL!	#NULL!	#NULL!	#NULL!	#NULL!	#NULL!	#NULL!	#NULL!	#NULL!	#NULL!	2	1999	11	29	1	1	1	10	4	2020	1	2	13	30000	30000	1
3523	山西省	1401061	1	2021-07-16 16:27:00	1	1	#NULL!	#NULL!	#NULL!	#NULL!	#NULL!	#NULL!	#NULL!	#NULL!	#NULL!	#NULL!	#NULL!	#NULL!	#NULL!	2	#NULL!	#NULL!	#NULL!	#NULL!	#NULL!	#NULL!	#NULL!	#NULL!	#NULL!	#NULL!	#NULL!	#NULL!	#NULL!	1	1956	12	11	1	1	1	9	4	1994	2	5	2	50000	50000	2
3792	山西省	1404232	1	2021-07-17 10:24:00	4	4	1	2	2	#NULL!	#NULL!	#NULL!	#NULL!	#NULL!	#NULL!	#NULL!	#NULL!	#NULL!	#NULL!	1	1	1	1	#NULL!	#NULL!	#NULL!	#NULL!	#NULL!	#NULL!	#NULL!	#NULL!	#NULL!	#NULL!	2	1979	3	17	1	1	1	4	4	1995	#NULL!	#NULL!	#NULL!	10000	10000	1
2563	山西省	1404231	2	2021-07-12 16:33:00	1	1	#NULL!	#NULL!	#NULL!	#NULL!	#NULL!	#NULL!	#NULL!	#NULL!	#NULL!	#NULL!	#NULL!	#NULL!	#NULL!	1	#NULL!	#NULL!	#NULL!	#NULL!	#NULL!	#NULL!	#NULL!	#NULL!	#NULL!	#NULL!	#NULL!	#NULL!	#NULL!	1	1964	10	2	1	1	1	1	#NULL!	#NULL!	#NULL!	#NULL!	#NULL!	9999997	9999997	1
3497	山西省	1404233	1	2021-07-15 10:02:00	2	1	2	#NULL!	#NULL!	#NULL!	#NULL!	#NULL!	#NULL!	#NULL!	#NULL!	#NULL!	#NULL!	#NULL!	#NULL!	1	1	#NULL!	#NULL!	#NULL!	#NULL!	#NULL!	#NULL!	#NULL!	#NULL!	#NULL!	#NULL!	#NULL!	#NULL!	1	1980	2	8	1	1	1	4	4	1996	#NULL!	#NULL!	#NULL!	10000	10000	2
3145	山西省	1401064	1	2021-07-15 09:30:00	4	1	2	2	2	#NULL!	#NULL!	#NULL!	#NULL!	#NULL!	#NULL!	#NULL!	#NULL!	#NULL!	#NULL!	1	1	1	1	#NULL!	#NULL!	#NULL!	#NULL!	#NULL!	#NULL!	#NULL!	#NULL!	#NULL!	#NULL!	2	1976	3	24	1	1	1	4	4	1992	#NULL!	#NULL!	#NULL!	40000	40000	1
3178	山西省	1408824	2	2021-07-13 11:08:00	1	1	#NULL!	#NULL!	#NULL!	#NULL!	#NULL!	#NULL!	#NULL!	#NULL!	#NULL!	#NULL!	#NULL!	#NULL!	#NULL!	1	#NULL!	#NULL!	#NULL!	#NULL!	#NULL!	#NULL!	#NULL!	#NULL!	#NULL!	#NULL!	#NULL!	#NULL!	#NULL!	2	1968	11	21	1	1	1	3	2	#NULL!	#NULL!	#NULL!	#NULL!	20000	0	1
2782	山西省	1408824	2	2021-07-12 18:29:00	0	#NULL!	#NULL!	#NULL!	#NULL!	#NULL!	#NULL!	#NULL!	#NULL!	#NULL!	#NULL!	#NULL!	#NULL!	#NULL!	#NULL!	#NULL!	#NULL!	#NULL!	#NULL!	#NULL!	#NULL!	#NULL!	#NULL!	#NULL!	#NULL!	#NULL!	#NULL!	#NULL!	#NULL!	1	2001	6	2	1	1	1	12	1	2019	2	2	1	4000	4000	2
3779	山西省	1404232	1	2021-07-17 16:10:00	1	2	#NULL!	#NULL!	#NULL!	#NULL!	#NULL!	#NULL!	#NULL!	#NULL!	#NULL!	#NULL!	#NULL!	#NULL!	#NULL!	1	#NULL!	#NULL!	#NULL!	#NULL!	#NULL!	#NULL!	#NULL!	#NULL!	#NULL!	#NULL!	#NULL!	#NULL!	#NULL!	2	1991	11	4	1	1	1	7	4	2009	5	#NULL!	#NULL!	9999998	9999998	1
3368	山西省	1401064	1	2021-07-15 09:33:00	0	#NULL!	#NULL!	#NULL!	#NULL!	#NULL!	#NULL!	#NULL!	#NULL!	#NULL!	#NULL!	#NULL!	#NULL!	#NULL!	#NULL!	#NULL!	#NULL!	#NULL!	#NULL!	#NULL!	#NULL!	#NULL!	#NULL!	#NULL!	#NULL!	#NULL!	#NULL!	#NULL!	#NULL!	1	1962	8	5	1	1	1	4	4	9998	#NULL!	#NULL!	#NULL!	20000	20000	2
4997	山西省	1401063	1	2021-07-21 09:44:00	2	3	3	#NULL!	#NULL!	#NULL!	#NULL!	#NULL!	#NULL!	#NULL!	#NULL!	#NULL!	#NULL!	#NULL!	#NULL!	2	2	#NULL!	#NULL!	#NULL!	#NULL!	#NULL!	#NULL!	#NULL!	#NULL!	#NULL!	#NULL!	#NULL!	#NULL!	1	1996	2	29	1	1	1	12	4	2018	2	2	5	47000	45600	1
2553	山西省	1404231	2	2021-07-12 17:36:00	0	#NULL!	#NULL!	#NULL!	#NULL!	#NULL!	#NULL!	#NULL!	#NULL!	#NULL!	#NULL!	#NULL!	#NULL!	#NULL!	#NULL!	#NULL!	#NULL!	#NULL!	#NULL!	#NULL!	#NULL!	#NULL!	#NULL!	#NULL!	#NULL!	#NULL!	#NULL!	#NULL!	#NULL!	2	2000	1	16	1	1	1	10	4	2020	5	3	14	8000	8000	1
5325	山西省	1401062	1	2021-07-22 16:51:00	1	1	#NULL!	#NULL!	#NULL!	#NULL!	#NULL!	#NULL!	#NULL!	#NULL!	#NULL!	#NULL!	#NULL!	#NULL!	#NULL!	1	#NULL!	#NULL!	#NULL!	#NULL!	#NULL!	#NULL!	#NULL!	#NULL!	#NULL!	#NULL!	#NULL!	#NULL!	#NULL!	2	1935	4	5	1	1	1	3	4	9998	#NULL!	#NULL!	#NULL!	60000	9999997	1
4248	山西省	1408822	1	2021-07-17 10:06:00	1	1	#NULL!	#NULL!	#NULL!	#NULL!	#NULL!	#NULL!	#NULL!	#NULL!	#NULL!	#NULL!	#NULL!	#NULL!	#NULL!	1	#NULL!	#NULL!	#NULL!	#NULL!	#NULL!	#NULL!	#NULL!	#NULL!	#NULL!	#NULL!	#NULL!	#NULL!	#NULL!	2	1949	10	24	1	1	1	3	4	9998	#NULL!	#NULL!	#NULL!	1200	0	1
4996	山西省	1401062	1	2021-07-22 17:42:00	2	3	3	#NULL!	#NULL!	#NULL!	#NULL!	#NULL!	#NULL!	#NULL!	#NULL!	#NULL!	#NULL!	#NULL!	#NULL!	1	1	#NULL!	#NULL!	#NULL!	#NULL!	#NULL!	#NULL!	#NULL!	#NULL!	#NULL!	#NULL!	#NULL!	#NULL!	1	1958	5	14	1	1	1	6	4	1976	2	#NULL!	#NULL!	36000	9999997	1
3502	山西省	1404233	1	2021-07-16 09:48:00	0	#NULL!	#NULL!	#NULL!	#NULL!	#NULL!	#NULL!	#NULL!	#NULL!	#NULL!	#NULL!	#NULL!	#NULL!	#NULL!	#NULL!	#NULL!	#NULL!	#NULL!	#NULL!	#NULL!	#NULL!	#NULL!	#NULL!	#NULL!	#NULL!	#NULL!	#NULL!	#NULL!	#NULL!	2	1974	8	31	1	1	1	10	4	1996	2	4	2	13000	13000	1
3500	山西省	1404233	1	2021-07-15 09:50:00	1	1	#NULL!	#NULL!	#NULL!	#NULL!	#NULL!	#NULL!	#NULL!	#NULL!	#NULL!	#NULL!	#NULL!	#NULL!	#NULL!	1	#NULL!	#NULL!	#NULL!	#NULL!	#NULL!	#NULL!	#NULL!	#NULL!	#NULL!	#NULL!	#NULL!	#NULL!	#NULL!	1	1958	6	13	1	1	1	4	4	1975	#NULL!	#NULL!	#NULL!	0	0	1
4235	山西省	1408822	1	2021-07-18 17:47:00	2	1	2	#NULL!	#NULL!	#NULL!	#NULL!	#NULL!	#NULL!	#NULL!	#NULL!	#NULL!	#NULL!	#NULL!	#NULL!	2	1	#NULL!	#NULL!	#NULL!	#NULL!	#NULL!	#NULL!	#NULL!	#NULL!	#NULL!	#NULL!	#NULL!	#NULL!	2	1975	2	11	1	1	1	4	4	9998	#NULL!	#NULL!	#NULL!	30000	30000	1
3956	山西省	1404233	1	2021-07-15 10:08:00	2	1	2	#NULL!	#NULL!	#NULL!	#NULL!	#NULL!	#NULL!	#NULL!	#NULL!	#NULL!	#NULL!	#NULL!	#NULL!	2	2	#NULL!	#NULL!	#NULL!	#NULL!	#NULL!	#NULL!	#NULL!	#NULL!	#NULL!	#NULL!	#NULL!	#NULL!	2	1983	12	20	1	1	1	6	4	2001	2	#NULL!	#NULL!	20000	20000	2
3789	山西省	1404232	1	2021-07-17 16:18:00	3	1	2	4	#NULL!	#NULL!	#NULL!	#NULL!	#NULL!	#NULL!	#NULL!	#NULL!	#NULL!	#NULL!	#NULL!	1	1	1	#NULL!	#NULL!	#NULL!	#NULL!	#NULL!	#NULL!	#NULL!	#NULL!	#NULL!	#NULL!	#NULL!	2	1993	3	2	1	1	1	11	4	2016	5	2	4	9999998	9999998	1
4273	山西省	1408822	1	2021-07-18 17:03:00	4	3	3	1	2	#NULL!	#NULL!	#NULL!	#NULL!	#NULL!	#NULL!	#NULL!	#NULL!	#NULL!	#NULL!	2	2	1	1	#NULL!	#NULL!	#NULL!	#NULL!	#NULL!	#NULL!	#NULL!	#NULL!	#NULL!	#NULL!	2	1975	8	8	1	1	1	4	4	1990	#NULL!	#NULL!	#NULL!	0	0	1
3775	山西省	1404232	1	2021-07-17 16:30:00	1	1	#NULL!	#NULL!	#NULL!	#NULL!	#NULL!	#NULL!	#NULL!	#NULL!	#NULL!	#NULL!	#NULL!	#NULL!	#NULL!	2	#NULL!	#NULL!	#NULL!	#NULL!	#NULL!	#NULL!	#NULL!	#NULL!	#NULL!	#NULL!	#NULL!	#NULL!	#NULL!	2	1955	1	22	1	1	1	4	4	1971	#NULL!	#NULL!	#NULL!	46932	0	1
4357	山西省	1408822	1	2021-07-19 10:21:00	1	2	#NULL!	#NULL!	#NULL!	#NULL!	#NULL!	#NULL!	#NULL!	#NULL!	#NULL!	#NULL!	#NULL!	#NULL!	#NULL!	2	#NULL!	#NULL!	#NULL!	#NULL!	#NULL!	#NULL!	#NULL!	#NULL!	#NULL!	#NULL!	#NULL!	#NULL!	#NULL!	1	1954	98	98	1	1	1	4	4	1970	#NULL!	#NULL!	#NULL!	9999999	9999999	1
2548	山西省	1404231	2	2021-07-12 10:08:00	1	6	#NULL!	#NULL!	#NULL!	#NULL!	#NULL!	#NULL!	#NULL!	#NULL!	#NULL!	#NULL!	#NULL!	#NULL!	#NULL!	1	#NULL!	#NULL!	#NULL!	#NULL!	#NULL!	#NULL!	#NULL!	#NULL!	#NULL!	#NULL!	#NULL!	#NULL!	#NULL!	2	1980	1	17	1	1	1	4	4	1994	#NULL!	#NULL!	#NULL!	12000	12000	1
3535	山西省	1401061	1	2021-07-16 10:53:00	0	#NULL!	#NULL!	#NULL!	#NULL!	#NULL!	#NULL!	#NULL!	#NULL!	#NULL!	#NULL!	#NULL!	#NULL!	#NULL!	#NULL!	#NULL!	#NULL!	#NULL!	#NULL!	#NULL!	#NULL!	#NULL!	#NULL!	#NULL!	#NULL!	#NULL!	#NULL!	#NULL!	#NULL!	1	1991	10	5	1	1	1	10	4	2013	4	2	8	120000	120000	1
2783	山西省	1408824	2	2021-07-12 11:40:00	5	6	9	9	1	2	#NULL!	#NULL!	#NULL!	#NULL!	#NULL!	#NULL!	#NULL!	#NULL!	#NULL!	1	1	1	2	2	#NULL!	#NULL!	#NULL!	#NULL!	#NULL!	#NULL!	#NULL!	#NULL!	#NULL!	2	1967	1	98	1	1	2	4	3	9998	#NULL!	#NULL!	#NULL!	0	0	1
4160	山西省	1404232	1	2021-07-18 09:37:00	2	1	2	#NULL!	#NULL!	#NULL!	#NULL!	#NULL!	#NULL!	#NULL!	#NULL!	#NULL!	#NULL!	#NULL!	#NULL!	1	1	#NULL!	#NULL!	#NULL!	#NULL!	#NULL!	#NULL!	#NULL!	#NULL!	#NULL!	#NULL!	#NULL!	#NULL!	2	1987	7	10	1	1	1	10	4	2010	2	4	4	70000	70000	1
3614	山西省	1401061	1	2021-07-16 16:26:00	5	3	1	2	2	9	#NULL!	#NULL!	#NULL!	#NULL!	#NULL!	#NULL!	#NULL!	#NULL!	#NULL!	1	1	1	1	1	#NULL!	#NULL!	#NULL!	#NULL!	#NULL!	#NULL!	#NULL!	#NULL!	#NULL!	1	1962	6	20	1	1	1	6	4	1979	4	#NULL!	#NULL!	72000	72000	1
4234	山西省	1408821	1	2021-07-16 18:02:00	2	3	3	#NULL!	#NULL!	#NULL!	#NULL!	#NULL!	#NULL!	#NULL!	#NULL!	#NULL!	#NULL!	#NULL!	#NULL!	2	2	#NULL!	#NULL!	#NULL!	#NULL!	#NULL!	#NULL!	#NULL!	#NULL!	#NULL!	#NULL!	#NULL!	#NULL!	1	2000	7	28	1	1	1	7	4	2018	2	#NULL!	#NULL!	9999999	9999999	1
5361	山西省	1401062	1	2021-07-23 10:06:00	1	2	#NULL!	#NULL!	#NULL!	#NULL!	#NULL!	#NULL!	#NULL!	#NULL!	#NULL!	#NULL!	#NULL!	#NULL!	#NULL!	2	#NULL!	#NULL!	#NULL!	#NULL!	#NULL!	#NULL!	#NULL!	#NULL!	#NULL!	#NULL!	#NULL!	#NULL!	#NULL!	1	1952	1	29	1	1	1	4	4	1968	#NULL!	#NULL!	#NULL!	48000	0	1
3519	山西省	1401064	1	2021-07-15 09:30:00	3	1	2	2	#NULL!	#NULL!	#NULL!	#NULL!	#NULL!	#NULL!	#NULL!	#NULL!	#NULL!	#NULL!	#NULL!	1	2	2	#NULL!	#NULL!	#NULL!	#NULL!	#NULL!	#NULL!	#NULL!	#NULL!	#NULL!	#NULL!	#NULL!	2	1992	2	5	1	1	1	9	4	9998	2	4	4	20000	20000	2
4719	山西省	1408822	1	2021-07-22 16:50:00	2	1	2	#NULL!	#NULL!	#NULL!	#NULL!	#NULL!	#NULL!	#NULL!	#NULL!	#NULL!	#NULL!	#NULL!	#NULL!	2	2	#NULL!	#NULL!	#NULL!	#NULL!	#NULL!	#NULL!	#NULL!	#NULL!	#NULL!	#NULL!	#NULL!	#NULL!	2	1976	5	28	1	1	1	4	4	9998	#NULL!	#NULL!	#NULL!	9999999	9999999	1
3485	山西省	1404233	1	2021-07-16 10:53:00	3	1	2	2	#NULL!	#NULL!	#NULL!	#NULL!	#NULL!	#NULL!	#NULL!	#NULL!	#NULL!	#NULL!	#NULL!	2	2	2	#NULL!	#NULL!	#NULL!	#NULL!	#NULL!	#NULL!	#NULL!	#NULL!	#NULL!	#NULL!	#NULL!	2	1975	9	24	1	1	1	4	4	1991	#NULL!	#NULL!	#NULL!	20000	20000	1
3042	山西省	1404234	2	2021-07-14 11:13:00	1	3	#NULL!	#NULL!	#NULL!	#NULL!	#NULL!	#NULL!	#NULL!	#NULL!	#NULL!	#NULL!	#NULL!	#NULL!	#NULL!	1	#NULL!	#NULL!	#NULL!	#NULL!	#NULL!	#NULL!	#NULL!	#NULL!	#NULL!	#NULL!	#NULL!	#NULL!	#NULL!	1	2002	5	15	1	1	1	10	1	2020	2	6	10	9999997	9999997	2
4939	山西省	1401063	1	2021-07-23 17:02:00	1	1	#NULL!	#NULL!	#NULL!	#NULL!	#NULL!	#NULL!	#NULL!	#NULL!	#NULL!	#NULL!	#NULL!	#NULL!	#NULL!	2	#NULL!	#NULL!	#NULL!	#NULL!	#NULL!	#NULL!	#NULL!	#NULL!	#NULL!	#NULL!	#NULL!	#NULL!	#NULL!	2	1984	5	10	1	1	1	12	4	2007	2	2	2	50000	50000	1
4276	山西省	1408822	1	2021-07-19 09:41:00	4	1	2	2	2	#NULL!	#NULL!	#NULL!	#NULL!	#NULL!	#NULL!	#NULL!	#NULL!	#NULL!	#NULL!	1	2	2	2	#NULL!	#NULL!	#NULL!	#NULL!	#NULL!	#NULL!	#NULL!	#NULL!	#NULL!	#NULL!	1	1962	8	6	1	1	1	3	4	1974	#NULL!	#NULL!	#NULL!	0	0	1
3954	山西省	1404232	1	2021-07-18 10:00:00	2	1	2	#NULL!	#NULL!	#NULL!	#NULL!	#NULL!	#NULL!	#NULL!	#NULL!	#NULL!	#NULL!	#NULL!	#NULL!	1	1	#NULL!	#NULL!	#NULL!	#NULL!	#NULL!	#NULL!	#NULL!	#NULL!	#NULL!	#NULL!	#NULL!	#NULL!	2	1984	8	7	1	1	1	6	4	9998	5	#NULL!	#NULL!	9999998	9999998	1
5222	山西省	1401063	1	2021-07-23 17:00:00	1	2	#NULL!	#NULL!	#NULL!	#NULL!	#NULL!	#NULL!	#NULL!	#NULL!	#NULL!	#NULL!	#NULL!	#NULL!	#NULL!	2	#NULL!	#NULL!	#NULL!	#NULL!	#NULL!	#NULL!	#NULL!	#NULL!	#NULL!	#NULL!	#NULL!	#NULL!	#NULL!	1	1950	11	19	1	1	1	4	4	9998	#NULL!	#NULL!	#NULL!	0	0	2
3542	山西省	1401061	1	2021-07-16 16:59:00	0	#NULL!	#NULL!	#NULL!	#NULL!	#NULL!	#NULL!	#NULL!	#NULL!	#NULL!	#NULL!	#NULL!	#NULL!	#NULL!	#NULL!	#NULL!	#NULL!	#NULL!	#NULL!	#NULL!	#NULL!	#NULL!	#NULL!	#NULL!	#NULL!	#NULL!	#NULL!	#NULL!	#NULL!	2	1977	6	10	1	1	1	12	4	1999	2	2	2	100000	100000	1
2884	山西省	1401064	1	2021-07-14 09:57:00	0	#NULL!	#NULL!	#NULL!	#NULL!	#NULL!	#NULL!	#NULL!	#NULL!	#NULL!	#NULL!	#NULL!	#NULL!	#NULL!	#NULL!	#NULL!	#NULL!	#NULL!	#NULL!	#NULL!	#NULL!	#NULL!	#NULL!	#NULL!	#NULL!	#NULL!	#NULL!	#NULL!	#NULL!	1	1995	1	30	1	1	1	4	4	2010	#NULL!	#NULL!	#NULL!	36000	36000	1
4507	山西省	1408823	2	2021-07-21 17:28:00	1	1	#NULL!	#NULL!	#NULL!	#NULL!	#NULL!	#NULL!	#NULL!	#NULL!	#NULL!	#NULL!	#NULL!	#NULL!	#NULL!	1	#NULL!	#NULL!	#NULL!	#NULL!	#NULL!	#NULL!	#NULL!	#NULL!	#NULL!	#NULL!	#NULL!	#NULL!	#NULL!	2	1943	98	98	1	1	1	4	4	1960	#NULL!	#NULL!	#NULL!	1440	0	1
3496	山西省	1404233	1	2021-07-15 17:22:00	1	9	#NULL!	#NULL!	#NULL!	#NULL!	#NULL!	#NULL!	#NULL!	#NULL!	#NULL!	#NULL!	#NULL!	#NULL!	#NULL!	1	#NULL!	#NULL!	#NULL!	#NULL!	#NULL!	#NULL!	#NULL!	#NULL!	#NULL!	#NULL!	#NULL!	#NULL!	#NULL!	2	1961	12	12	1	1	1	6	4	1980	2	#NULL!	#NULL!	30000	0	1
3034	山西省	1404234	2	2021-07-14 09:22:00	0	#NULL!	#NULL!	#NULL!	#NULL!	#NULL!	#NULL!	#NULL!	#NULL!	#NULL!	#NULL!	#NULL!	#NULL!	#NULL!	#NULL!	#NULL!	#NULL!	#NULL!	#NULL!	#NULL!	#NULL!	#NULL!	#NULL!	#NULL!	#NULL!	#NULL!	#NULL!	#NULL!	#NULL!	1	1962	11	25	1	1	1	6	4	1978	2	#NULL!	#NULL!	0	0	2
2555	山西省	1404231	2	2021-07-12 10:11:00	0	#NULL!	#NULL!	#NULL!	#NULL!	#NULL!	#NULL!	#NULL!	#NULL!	#NULL!	#NULL!	#NULL!	#NULL!	#NULL!	#NULL!	#NULL!	#NULL!	#NULL!	#NULL!	#NULL!	#NULL!	#NULL!	#NULL!	#NULL!	#NULL!	#NULL!	#NULL!	#NULL!	#NULL!	1	1951	2	5	1	1	1	4	4	1968	#NULL!	#NULL!	#NULL!	10000	10000	2
4523	山西省	1401063	1	2021-07-21 10:45:00	2	3	3	#NULL!	#NULL!	#NULL!	#NULL!	#NULL!	#NULL!	#NULL!	#NULL!	#NULL!	#NULL!	#NULL!	#NULL!	2	2	#NULL!	#NULL!	#NULL!	#NULL!	#NULL!	#NULL!	#NULL!	#NULL!	#NULL!	#NULL!	#NULL!	#NULL!	2	1997	11	3	1	1	1	13	1	2019	4	2	1	9999997	9999997	1
4350	山西省	1408823	2	2021-07-20 10:10:00	2	3	3	#NULL!	#NULL!	#NULL!	#NULL!	#NULL!	#NULL!	#NULL!	#NULL!	#NULL!	#NULL!	#NULL!	#NULL!	2	1	#NULL!	#NULL!	#NULL!	#NULL!	#NULL!	#NULL!	#NULL!	#NULL!	#NULL!	#NULL!	#NULL!	#NULL!	2	2003	5	16	1	1	1	6	4	2021	1	#NULL!	#NULL!	0	0	1
5000	山西省	1401063	1	2021-07-23 17:03:00	3	3	3	5	#NULL!	#NULL!	#NULL!	#NULL!	#NULL!	#NULL!	#NULL!	#NULL!	#NULL!	#NULL!	#NULL!	2	2	2	#NULL!	#NULL!	#NULL!	#NULL!	#NULL!	#NULL!	#NULL!	#NULL!	#NULL!	#NULL!	#NULL!	2	1991	1	6	1	1	1	9	4	2000	2	4	10	60000	60000	1
5327	山西省	1401062	1	2021-07-23 10:32:00	1	1	#NULL!	#NULL!	#NULL!	#NULL!	#NULL!	#NULL!	#NULL!	#NULL!	#NULL!	#NULL!	#NULL!	#NULL!	#NULL!	1	#NULL!	#NULL!	#NULL!	#NULL!	#NULL!	#NULL!	#NULL!	#NULL!	#NULL!	#NULL!	#NULL!	#NULL!	#NULL!	1	1955	10	24	1	1	1	3	4	1967	#NULL!	#NULL!	#NULL!	78000	9999997	1
3649	山西省	1401061	1	2021-07-16 15:48:00	5	1	2	2	9	9	#NULL!	#NULL!	#NULL!	#NULL!	#NULL!	#NULL!	#NULL!	#NULL!	#NULL!	1	1	1	1	1	#NULL!	#NULL!	#NULL!	#NULL!	#NULL!	#NULL!	#NULL!	#NULL!	#NULL!	1	1953	6	1	1	1	1	4	2	1971	#NULL!	#NULL!	#NULL!	60000	9999997	1
3031	山西省	1404234	2	2021-07-14 18:16:00	4	2	2	9	1	#NULL!	#NULL!	#NULL!	#NULL!	#NULL!	#NULL!	#NULL!	#NULL!	#NULL!	#NULL!	2	2	1	2	#NULL!	#NULL!	#NULL!	#NULL!	#NULL!	#NULL!	#NULL!	#NULL!	#NULL!	#NULL!	2	1958	9	30	1	1	1	4	4	9998	#NULL!	#NULL!	#NULL!	0	0	1
3524	山西省	1408824	2	2021-07-13 09:11:00	5	2	2	9	9	1	#NULL!	#NULL!	#NULL!	#NULL!	#NULL!	#NULL!	#NULL!	#NULL!	#NULL!	2	2	2	2	2	#NULL!	#NULL!	#NULL!	#NULL!	#NULL!	#NULL!	#NULL!	#NULL!	#NULL!	2	1969	8	12	1	16	8	3	2	#NULL!	#NULL!	#NULL!	#NULL!	30000	27000	1
2864	山西省	1401064	1	2021-07-14 10:13:00	0	#NULL!	#NULL!	#NULL!	#NULL!	#NULL!	#NULL!	#NULL!	#NULL!	#NULL!	#NULL!	#NULL!	#NULL!	#NULL!	#NULL!	#NULL!	#NULL!	#NULL!	#NULL!	#NULL!	#NULL!	#NULL!	#NULL!	#NULL!	#NULL!	#NULL!	#NULL!	#NULL!	#NULL!	2	2003	5	6	1	1	1	6	4	2021	2	#NULL!	#NULL!	0	84000	1
3488	山西省	1404233	1	2021-07-15 10:30:00	0	#NULL!	#NULL!	#NULL!	#NULL!	#NULL!	#NULL!	#NULL!	#NULL!	#NULL!	#NULL!	#NULL!	#NULL!	#NULL!	#NULL!	#NULL!	#NULL!	#NULL!	#NULL!	#NULL!	#NULL!	#NULL!	#NULL!	#NULL!	#NULL!	#NULL!	#NULL!	#NULL!	#NULL!	2	1986	10	4	1	1	1	6	4	2005	5	#NULL!	#NULL!	60000	35000	1
4729	山西省	1408822	1	2021-07-22 17:00:00	2	3	3	#NULL!	#NULL!	#NULL!	#NULL!	#NULL!	#NULL!	#NULL!	#NULL!	#NULL!	#NULL!	#NULL!	#NULL!	2	2	#NULL!	#NULL!	#NULL!	#NULL!	#NULL!	#NULL!	#NULL!	#NULL!	#NULL!	#NULL!	#NULL!	#NULL!	2	2001	6	1	1	1	1	12	1	2019	2	1	7	20000	0	2
4596	山西省	1401062	1	2021-07-22 17:08:00	1	1	#NULL!	#NULL!	#NULL!	#NULL!	#NULL!	#NULL!	#NULL!	#NULL!	#NULL!	#NULL!	#NULL!	#NULL!	#NULL!	1	#NULL!	#NULL!	#NULL!	#NULL!	#NULL!	#NULL!	#NULL!	#NULL!	#NULL!	#NULL!	#NULL!	#NULL!	#NULL!	2	1940	5	27	1	1	1	4	4	1952	#NULL!	#NULL!	#NULL!	9999998	9999998	1
2902	山西省	1401064	1	2021-07-14 09:00:00	0	#NULL!	#NULL!	#NULL!	#NULL!	#NULL!	#NULL!	#NULL!	#NULL!	#NULL!	#NULL!	#NULL!	#NULL!	#NULL!	#NULL!	#NULL!	#NULL!	#NULL!	#NULL!	#NULL!	#NULL!	#NULL!	#NULL!	#NULL!	#NULL!	#NULL!	#NULL!	#NULL!	#NULL!	2	1984	5	5	1	1	1	4	4	1996	#NULL!	#NULL!	#NULL!	36000	36000	1
4893	山西省	1401063	1	2021-07-23 17:01:00	1	1	#NULL!	#NULL!	#NULL!	#NULL!	#NULL!	#NULL!	#NULL!	#NULL!	#NULL!	#NULL!	#NULL!	#NULL!	#NULL!	2	#NULL!	#NULL!	#NULL!	#NULL!	#NULL!	#NULL!	#NULL!	#NULL!	#NULL!	#NULL!	#NULL!	#NULL!	#NULL!	2	1951	3	3	1	1	1	1	#NULL!	#NULL!	#NULL!	#NULL!	#NULL!	9999997	9999997	1
5321	山西省	1401063	1	2021-07-20 11:38:00	0	#NULL!	#NULL!	#NULL!	#NULL!	#NULL!	#NULL!	#NULL!	#NULL!	#NULL!	#NULL!	#NULL!	#NULL!	#NULL!	#NULL!	#NULL!	#NULL!	#NULL!	#NULL!	#NULL!	#NULL!	#NULL!	#NULL!	#NULL!	#NULL!	#NULL!	#NULL!	#NULL!	#NULL!	2	1973	9	5	1	1	1	4	4	1988	#NULL!	#NULL!	#NULL!	50000	50000	1
3537	山西省	1401061	1	2021-07-16 15:36:00	1	1	#NULL!	#NULL!	#NULL!	#NULL!	#NULL!	#NULL!	#NULL!	#NULL!	#NULL!	#NULL!	#NULL!	#NULL!	#NULL!	1	#NULL!	#NULL!	#NULL!	#NULL!	#NULL!	#NULL!	#NULL!	#NULL!	#NULL!	#NULL!	#NULL!	#NULL!	#NULL!	2	1973	5	13	1	1	1	3	4	9998	#NULL!	#NULL!	#NULL!	20000	20000	1
3491	山西省	1404233	1	2021-07-16 09:50:00	0	#NULL!	#NULL!	#NULL!	#NULL!	#NULL!	#NULL!	#NULL!	#NULL!	#NULL!	#NULL!	#NULL!	#NULL!	#NULL!	#NULL!	#NULL!	#NULL!	#NULL!	#NULL!	#NULL!	#NULL!	#NULL!	#NULL!	#NULL!	#NULL!	#NULL!	#NULL!	#NULL!	#NULL!	2	1974	8	10	1	1	1	4	4	9998	#NULL!	#NULL!	#NULL!	20000	20000	1
4522	山西省	1401063	1	2021-07-20 21:48:00	2	1	2	#NULL!	#NULL!	#NULL!	#NULL!	#NULL!	#NULL!	#NULL!	#NULL!	#NULL!	#NULL!	#NULL!	#NULL!	2	1	#NULL!	#NULL!	#NULL!	#NULL!	#NULL!	#NULL!	#NULL!	#NULL!	#NULL!	#NULL!	#NULL!	#NULL!	2	1996	6	24	1	1	1	7	4	2015	4	#NULL!	#NULL!	40000	40000	1
3613	山西省	1401061	1	2021-07-16 10:08:00	2	1	2	#NULL!	#NULL!	#NULL!	#NULL!	#NULL!	#NULL!	#NULL!	#NULL!	#NULL!	#NULL!	#NULL!	#NULL!	1	1	#NULL!	#NULL!	#NULL!	#NULL!	#NULL!	#NULL!	#NULL!	#NULL!	#NULL!	#NULL!	#NULL!	#NULL!	2	1955	2	6	1	1	1	4	4	1968	#NULL!	#NULL!	#NULL!	36000	36000	1
3492	山西省	1404233	1	2021-07-15 17:27:00	1	1	#NULL!	#NULL!	#NULL!	#NULL!	#NULL!	#NULL!	#NULL!	#NULL!	#NULL!	#NULL!	#NULL!	#NULL!	#NULL!	1	#NULL!	#NULL!	#NULL!	#NULL!	#NULL!	#NULL!	#NULL!	#NULL!	#NULL!	#NULL!	#NULL!	#NULL!	#NULL!	2	1955	12	22	1	1	1	3	2	#NULL!	#NULL!	#NULL!	#NULL!	30000	30000	1
4999	山西省	1401063	1	2021-07-20 20:56:00	2	3	3	#NULL!	#NULL!	#NULL!	#NULL!	#NULL!	#NULL!	#NULL!	#NULL!	#NULL!	#NULL!	#NULL!	#NULL!	1	1	#NULL!	#NULL!	#NULL!	#NULL!	#NULL!	#NULL!	#NULL!	#NULL!	#NULL!	#NULL!	#NULL!	#NULL!	1	2000	3	7	1	1	1	6	4	2018	1	#NULL!	#NULL!	9999997	9999997	2
5323	山西省	1401063	1	2021-07-20 20:50:00	0	#NULL!	#NULL!	#NULL!	#NULL!	#NULL!	#NULL!	#NULL!	#NULL!	#NULL!	#NULL!	#NULL!	#NULL!	#NULL!	#NULL!	#NULL!	#NULL!	#NULL!	#NULL!	#NULL!	#NULL!	#NULL!	#NULL!	#NULL!	#NULL!	#NULL!	#NULL!	#NULL!	#NULL!	2	1995	9	17	1	1	1	10	4	2006	6	3	5	40000	40000	1
4050	山西省	1401061	1	2021-07-16 10:49:00	1	1	#NULL!	#NULL!	#NULL!	#NULL!	#NULL!	#NULL!	#NULL!	#NULL!	#NULL!	#NULL!	#NULL!	#NULL!	#NULL!	1	#NULL!	#NULL!	#NULL!	#NULL!	#NULL!	#NULL!	#NULL!	#NULL!	#NULL!	#NULL!	#NULL!	#NULL!	#NULL!	2	1957	11	6	1	1	1	1	#NULL!	#NULL!	#NULL!	#NULL!	#NULL!	0	0	1
4894	山西省	1401063	1	2021-07-20 20:02:00	2	3	3	#NULL!	#NULL!	#NULL!	#NULL!	#NULL!	#NULL!	#NULL!	#NULL!	#NULL!	#NULL!	#NULL!	#NULL!	2	2	#NULL!	#NULL!	#NULL!	#NULL!	#NULL!	#NULL!	#NULL!	#NULL!	#NULL!	#NULL!	#NULL!	#NULL!	2	1995	7	16	1	1	1	12	4	2017	3	2	5	100000	100000	1
4378	山西省	1401061	1	2021-07-17 16:30:00	3	1	2	2	#NULL!	#NULL!	#NULL!	#NULL!	#NULL!	#NULL!	#NULL!	#NULL!	#NULL!	#NULL!	#NULL!	2	2	2	#NULL!	#NULL!	#NULL!	#NULL!	#NULL!	#NULL!	#NULL!	#NULL!	#NULL!	#NULL!	#NULL!	1	1963	6	30	1	1	1	4	4	1976	#NULL!	#NULL!	#NULL!	40000	40000	1
2545	山西省	1404231	2	2021-07-12 13:35:00	1	6	#NULL!	#NULL!	#NULL!	#NULL!	#NULL!	#NULL!	#NULL!	#NULL!	#NULL!	#NULL!	#NULL!	#NULL!	#NULL!	1	#NULL!	#NULL!	#NULL!	#NULL!	#NULL!	#NULL!	#NULL!	#NULL!	#NULL!	#NULL!	#NULL!	#NULL!	#NULL!	2	1971	8	15	1	1	1	3	4	1987	#NULL!	#NULL!	#NULL!	60000	60000	1
4272	山西省	1408821	1	2021-07-16 18:46:00	1	1	#NULL!	#NULL!	#NULL!	#NULL!	#NULL!	#NULL!	#NULL!	#NULL!	#NULL!	#NULL!	#NULL!	#NULL!	#NULL!	1	#NULL!	#NULL!	#NULL!	#NULL!	#NULL!	#NULL!	#NULL!	#NULL!	#NULL!	#NULL!	#NULL!	#NULL!	#NULL!	1	1955	3	4	1	1	1	3	4	1968	#NULL!	#NULL!	#NULL!	12000	12000	1
4168	山西省	1404232	1	2021-07-18 09:47:00	2	7	7	#NULL!	#NULL!	#NULL!	#NULL!	#NULL!	#NULL!	#NULL!	#NULL!	#NULL!	#NULL!	#NULL!	#NULL!	1	1	#NULL!	#NULL!	#NULL!	#NULL!	#NULL!	#NULL!	#NULL!	#NULL!	#NULL!	#NULL!	#NULL!	#NULL!	2	1959	6	7	1	1	1	3	4	1972	#NULL!	#NULL!	#NULL!	3000	0	1
3066	山西省	1404234	2	2021-07-14 11:18:00	1	1	#NULL!	#NULL!	#NULL!	#NULL!	#NULL!	#NULL!	#NULL!	#NULL!	#NULL!	#NULL!	#NULL!	#NULL!	#NULL!	1	#NULL!	#NULL!	#NULL!	#NULL!	#NULL!	#NULL!	#NULL!	#NULL!	#NULL!	#NULL!	#NULL!	#NULL!	#NULL!	2	1956	4	10	1	1	1	4	4	9998	#NULL!	#NULL!	#NULL!	1080	0	1
2909	山西省	1404231	2	2021-07-12 10:23:00	0	#NULL!	#NULL!	#NULL!	#NULL!	#NULL!	#NULL!	#NULL!	#NULL!	#NULL!	#NULL!	#NULL!	#NULL!	#NULL!	#NULL!	#NULL!	#NULL!	#NULL!	#NULL!	#NULL!	#NULL!	#NULL!	#NULL!	#NULL!	#NULL!	#NULL!	#NULL!	#NULL!	#NULL!	1	1973	5	3	1	1	1	4	2	9998	#NULL!	#NULL!	#NULL!	20000	20000	1
2913	山西省	1401064	1	2021-07-14 16:53:00	2	3	3	#NULL!	#NULL!	#NULL!	#NULL!	#NULL!	#NULL!	#NULL!	#NULL!	#NULL!	#NULL!	#NULL!	#NULL!	2	2	#NULL!	#NULL!	#NULL!	#NULL!	#NULL!	#NULL!	#NULL!	#NULL!	#NULL!	#NULL!	#NULL!	#NULL!	2	1995	7	15	1	1	1	12	4	2018	1	2	12	42000	42000	1
3706	山西省	1401061	1	2021-07-17 16:39:00	0	#NULL!	#NULL!	#NULL!	#NULL!	#NULL!	#NULL!	#NULL!	#NULL!	#NULL!	#NULL!	#NULL!	#NULL!	#NULL!	#NULL!	#NULL!	#NULL!	#NULL!	#NULL!	#NULL!	#NULL!	#NULL!	#NULL!	#NULL!	#NULL!	#NULL!	#NULL!	#NULL!	#NULL!	2	2001	5	8	1	1	1	10	4	2021	2	2	2	9999997	9999997	2
3783	山西省	1404232	1	2021-07-17 18:12:00	3	1	2	2	#NULL!	#NULL!	#NULL!	#NULL!	#NULL!	#NULL!	#NULL!	#NULL!	#NULL!	#NULL!	#NULL!	2	1	1	#NULL!	#NULL!	#NULL!	#NULL!	#NULL!	#NULL!	#NULL!	#NULL!	#NULL!	#NULL!	#NULL!	2	1978	7	24	1	1	1	4	4	9998	#NULL!	#NULL!	#NULL!	10000	10000	1
5473	山西省	1401062	1	2021-07-23 11:24:00	0	#NULL!	#NULL!	#NULL!	#NULL!	#NULL!	#NULL!	#NULL!	#NULL!	#NULL!	#NULL!	#NULL!	#NULL!	#NULL!	#NULL!	#NULL!	#NULL!	#NULL!	#NULL!	#NULL!	#NULL!	#NULL!	#NULL!	#NULL!	#NULL!	#NULL!	#NULL!	#NULL!	#NULL!	1	1969	2	5	1	1	1	6	4	1987	4	#NULL!	#NULL!	200000	200000	1
3040	山西省	1404234	2	2021-07-13 17:25:00	0	#NULL!	#NULL!	#NULL!	#NULL!	#NULL!	#NULL!	#NULL!	#NULL!	#NULL!	#NULL!	#NULL!	#NULL!	#NULL!	#NULL!	#NULL!	#NULL!	#NULL!	#NULL!	#NULL!	#NULL!	#NULL!	#NULL!	#NULL!	#NULL!	#NULL!	#NULL!	#NULL!	#NULL!	2	1963	7	17	1	1	1	4	4	1979	#NULL!	#NULL!	#NULL!	30000	30000	1
2834	山西省	1404234	2	2021-07-13 18:19:00	1	1	#NULL!	#NULL!	#NULL!	#NULL!	#NULL!	#NULL!	#NULL!	#NULL!	#NULL!	#NULL!	#NULL!	#NULL!	#NULL!	1	#NULL!	#NULL!	#NULL!	#NULL!	#NULL!	#NULL!	#NULL!	#NULL!	#NULL!	#NULL!	#NULL!	#NULL!	#NULL!	2	1968	2	29	1	1	1	4	2	9998	#NULL!	#NULL!	#NULL!	0	0	1
4339	山西省	1408822	1	2021-07-19 10:43:00	4	1	2	6	9	#NULL!	#NULL!	#NULL!	#NULL!	#NULL!	#NULL!	#NULL!	#NULL!	#NULL!	#NULL!	1	1	1	1	#NULL!	#NULL!	#NULL!	#NULL!	#NULL!	#NULL!	#NULL!	#NULL!	#NULL!	#NULL!	1	1974	3	19	1	1	1	4	4	9998	#NULL!	#NULL!	#NULL!	70000	70000	1
5359	山西省	1401062	1	2021-07-23 11:19:00	0	#NULL!	#NULL!	#NULL!	#NULL!	#NULL!	#NULL!	#NULL!	#NULL!	#NULL!	#NULL!	#NULL!	#NULL!	#NULL!	#NULL!	#NULL!	#NULL!	#NULL!	#NULL!	#NULL!	#NULL!	#NULL!	#NULL!	#NULL!	#NULL!	#NULL!	#NULL!	#NULL!	#NULL!	1	1952	5	27	1	1	1	4	4	9998	#NULL!	#NULL!	#NULL!	36000	0	1
3495	山西省	1404233	1	2021-07-15 17:20:00	1	2	#NULL!	#NULL!	#NULL!	#NULL!	#NULL!	#NULL!	#NULL!	#NULL!	#NULL!	#NULL!	#NULL!	#NULL!	#NULL!	2	#NULL!	#NULL!	#NULL!	#NULL!	#NULL!	#NULL!	#NULL!	#NULL!	#NULL!	#NULL!	#NULL!	#NULL!	#NULL!	2	1954	8	29	1	1	1	6	4	1971	2	#NULL!	#NULL!	24000	24000	2
3788	山西省	1404232	1	2021-07-17 17:52:00	4	1	2	2	4	#NULL!	#NULL!	#NULL!	#NULL!	#NULL!	#NULL!	#NULL!	#NULL!	#NULL!	#NULL!	1	1	1	1	#NULL!	#NULL!	#NULL!	#NULL!	#NULL!	#NULL!	#NULL!	#NULL!	#NULL!	#NULL!	2	1973	6	25	1	1	1	4	4	9998	#NULL!	#NULL!	#NULL!	13000	13000	1
3490	山西省	1404233	1	2021-07-16 09:50:00	1	1	#NULL!	#NULL!	#NULL!	#NULL!	#NULL!	#NULL!	#NULL!	#NULL!	#NULL!	#NULL!	#NULL!	#NULL!	#NULL!	1	#NULL!	#NULL!	#NULL!	#NULL!	#NULL!	#NULL!	#NULL!	#NULL!	#NULL!	#NULL!	#NULL!	#NULL!	#NULL!	2	1977	9	8	1	1	1	6	4	9998	2	#NULL!	#NULL!	20000	20000	1
4940	山西省	1401062	1	2021-07-23 11:08:00	1	1	#NULL!	#NULL!	#NULL!	#NULL!	#NULL!	#NULL!	#NULL!	#NULL!	#NULL!	#NULL!	#NULL!	#NULL!	#NULL!	2	#NULL!	#NULL!	#NULL!	#NULL!	#NULL!	#NULL!	#NULL!	#NULL!	#NULL!	#NULL!	#NULL!	#NULL!	#NULL!	1	1949	10	18	1	1	1	4	4	1965	#NULL!	#NULL!	#NULL!	9999997	9999997	1
4346	山西省	1408822	1	2021-07-19 09:59:00	1	1	#NULL!	#NULL!	#NULL!	#NULL!	#NULL!	#NULL!	#NULL!	#NULL!	#NULL!	#NULL!	#NULL!	#NULL!	#NULL!	1	#NULL!	#NULL!	#NULL!	#NULL!	#NULL!	#NULL!	#NULL!	#NULL!	#NULL!	#NULL!	#NULL!	#NULL!	#NULL!	1	1948	98	98	1	1	1	3	3	#NULL!	#NULL!	#NULL!	#NULL!	9999998	9999998	1
3484	山西省	1404233	1	2021-07-16 09:52:00	3	1	2	2	#NULL!	#NULL!	#NULL!	#NULL!	#NULL!	#NULL!	#NULL!	#NULL!	#NULL!	#NULL!	#NULL!	2	2	2	#NULL!	#NULL!	#NULL!	#NULL!	#NULL!	#NULL!	#NULL!	#NULL!	#NULL!	#NULL!	#NULL!	2	1983	4	28	1	1	1	4	4	9998	#NULL!	#NULL!	#NULL!	9999998	9999998	2
5360	山西省	1401062	1	2021-07-23 10:59:00	0	#NULL!	#NULL!	#NULL!	#NULL!	#NULL!	#NULL!	#NULL!	#NULL!	#NULL!	#NULL!	#NULL!	#NULL!	#NULL!	#NULL!	#NULL!	#NULL!	#NULL!	#NULL!	#NULL!	#NULL!	#NULL!	#NULL!	#NULL!	#NULL!	#NULL!	#NULL!	#NULL!	#NULL!	1	1997	6	20	1	1	1	10	4	2020	4	4	8	0	0	1
3727	山西省	1408823	2	2021-07-16 09:54:00	5	1	2	2	2	2	#NULL!	#NULL!	#NULL!	#NULL!	#NULL!	#NULL!	#NULL!	#NULL!	#NULL!	1	2	2	2	2	#NULL!	#NULL!	#NULL!	#NULL!	#NULL!	#NULL!	#NULL!	#NULL!	#NULL!	2	1946	8	27	1	1	1	3	2	#NULL!	#NULL!	#NULL!	#NULL!	9999998	0	1
5395	山西省	1401062	1	2021-07-23 10:49:00	1	1	#NULL!	#NULL!	#NULL!	#NULL!	#NULL!	#NULL!	#NULL!	#NULL!	#NULL!	#NULL!	#NULL!	#NULL!	#NULL!	1	#NULL!	#NULL!	#NULL!	#NULL!	#NULL!	#NULL!	#NULL!	#NULL!	#NULL!	#NULL!	#NULL!	#NULL!	#NULL!	2	1953	5	19	3	14	1	4	4	1971	#NULL!	#NULL!	#NULL!	9999999	9999999	1
3720	山西省	1401061	1	2021-07-17 17:12:00	1	9	#NULL!	#NULL!	#NULL!	#NULL!	#NULL!	#NULL!	#NULL!	#NULL!	#NULL!	#NULL!	#NULL!	#NULL!	#NULL!	1	#NULL!	#NULL!	#NULL!	#NULL!	#NULL!	#NULL!	#NULL!	#NULL!	#NULL!	#NULL!	#NULL!	#NULL!	#NULL!	2	1949	8	24	1	16	1	4	4	9998	#NULL!	#NULL!	#NULL!	3600	3600	1
3553	山西省	1408821	1	2021-07-14 08:54:00	4	1	2	6	9	#NULL!	#NULL!	#NULL!	#NULL!	#NULL!	#NULL!	#NULL!	#NULL!	#NULL!	#NULL!	1	1	1	1	#NULL!	#NULL!	#NULL!	#NULL!	#NULL!	#NULL!	#NULL!	#NULL!	#NULL!	#NULL!	2	1966	4	6	1	1	1	6	4	9998	2	#NULL!	#NULL!	9999998	9999998	1
4895	山西省	1401063	1	2021-07-20 20:45:00	2	3	3	#NULL!	#NULL!	#NULL!	#NULL!	#NULL!	#NULL!	#NULL!	#NULL!	#NULL!	#NULL!	#NULL!	#NULL!	2	2	#NULL!	#NULL!	#NULL!	#NULL!	#NULL!	#NULL!	#NULL!	#NULL!	#NULL!	#NULL!	#NULL!	#NULL!	2	1988	4	6	1	1	1	12	4	2010	3	2	2	84000	84000	2
5690	山西省	1404233	1	2021-07-26 15:20:00	2	1	2	#NULL!	#NULL!	#NULL!	#NULL!	#NULL!	#NULL!	#NULL!	#NULL!	#NULL!	#NULL!	#NULL!	#NULL!	1	1	#NULL!	#NULL!	#NULL!	#NULL!	#NULL!	#NULL!	#NULL!	#NULL!	#NULL!	#NULL!	#NULL!	#NULL!	2	1973	4	15	1	1	1	9	4	1995	2	2	2	9999999	9999999	1
4249	山西省	1408822	1	2021-07-19 10:27:00	3	1	3	2	#NULL!	#NULL!	#NULL!	#NULL!	#NULL!	#NULL!	#NULL!	#NULL!	#NULL!	#NULL!	#NULL!	1	1	1	#NULL!	#NULL!	#NULL!	#NULL!	#NULL!	#NULL!	#NULL!	#NULL!	#NULL!	#NULL!	#NULL!	2	1995	7	23	1	1	1	9	4	9998	4	4	12	25000	25000	2
3557	山西省	1408821	1	2021-07-15 10:32:00	0	#NULL!	#NULL!	#NULL!	#NULL!	#NULL!	#NULL!	#NULL!	#NULL!	#NULL!	#NULL!	#NULL!	#NULL!	#NULL!	#NULL!	#NULL!	#NULL!	#NULL!	#NULL!	#NULL!	#NULL!	#NULL!	#NULL!	#NULL!	#NULL!	#NULL!	#NULL!	#NULL!	#NULL!	2	1942	8	25	1	16	2	3	4	1959	#NULL!	#NULL!	#NULL!	9999997	9999997	1
3552	山西省	1408821	1	2021-07-14 09:44:00	1	1	#NULL!	#NULL!	#NULL!	#NULL!	#NULL!	#NULL!	#NULL!	#NULL!	#NULL!	#NULL!	#NULL!	#NULL!	#NULL!	1	#NULL!	#NULL!	#NULL!	#NULL!	#NULL!	#NULL!	#NULL!	#NULL!	#NULL!	#NULL!	#NULL!	#NULL!	#NULL!	1	1940	3	16	1	1	1	3	4	1958	#NULL!	#NULL!	#NULL!	0	0	1
4941	山西省	1401062	1	2021-07-23 10:27:00	1	1	#NULL!	#NULL!	#NULL!	#NULL!	#NULL!	#NULL!	#NULL!	#NULL!	#NULL!	#NULL!	#NULL!	#NULL!	#NULL!	2	#NULL!	#NULL!	#NULL!	#NULL!	#NULL!	#NULL!	#NULL!	#NULL!	#NULL!	#NULL!	#NULL!	#NULL!	#NULL!	1	1955	9	30	1	1	1	4	4	1971	#NULL!	#NULL!	#NULL!	9999997	9999997	1
4251	山西省	1408823	2	2021-07-16 09:33:00	3	2	9	6	#NULL!	#NULL!	#NULL!	#NULL!	#NULL!	#NULL!	#NULL!	#NULL!	#NULL!	#NULL!	#NULL!	1	1	1	#NULL!	#NULL!	#NULL!	#NULL!	#NULL!	#NULL!	#NULL!	#NULL!	#NULL!	#NULL!	#NULL!	2	1956	2	14	1	1	1	3	2	#NULL!	#NULL!	#NULL!	#NULL!	1200	0	1
3561	山西省	1408821	1	2021-07-14 10:17:00	1	1	#NULL!	#NULL!	#NULL!	#NULL!	#NULL!	#NULL!	#NULL!	#NULL!	#NULL!	#NULL!	#NULL!	#NULL!	#NULL!	1	#NULL!	#NULL!	#NULL!	#NULL!	#NULL!	#NULL!	#NULL!	#NULL!	#NULL!	#NULL!	#NULL!	#NULL!	#NULL!	2	1964	5	25	1	1	1	3	4	1980	#NULL!	#NULL!	#NULL!	9999999	9999999	1
4274	山西省	1408822	1	2021-07-17 10:07:00	4	1	2	6	9	#NULL!	#NULL!	#NULL!	#NULL!	#NULL!	#NULL!	#NULL!	#NULL!	#NULL!	#NULL!	1	2	2	2	#NULL!	#NULL!	#NULL!	#NULL!	#NULL!	#NULL!	#NULL!	#NULL!	#NULL!	#NULL!	1	1963	11	11	1	1	1	4	4	1981	#NULL!	#NULL!	#NULL!	20000	20000	1
5165	山西省	1401062	1	2021-07-23 10:10:00	2	1	2	#NULL!	#NULL!	#NULL!	#NULL!	#NULL!	#NULL!	#NULL!	#NULL!	#NULL!	#NULL!	#NULL!	#NULL!	2	2	#NULL!	#NULL!	#NULL!	#NULL!	#NULL!	#NULL!	#NULL!	#NULL!	#NULL!	#NULL!	#NULL!	#NULL!	2	1967	12	31	1	1	1	8	4	1987	4	4	7	9999999	9999999	1
4500	山西省	1408823	2	2021-07-21 16:37:00	1	1	#NULL!	#NULL!	#NULL!	#NULL!	#NULL!	#NULL!	#NULL!	#NULL!	#NULL!	#NULL!	#NULL!	#NULL!	#NULL!	1	#NULL!	#NULL!	#NULL!	#NULL!	#NULL!	#NULL!	#NULL!	#NULL!	#NULL!	#NULL!	#NULL!	#NULL!	#NULL!	1	1947	12	11	1	1	1	3	2	#NULL!	#NULL!	#NULL!	#NULL!	0	0	1
4382	山西省	1401061	1	2021-07-17 17:21:00	1	3	#NULL!	#NULL!	#NULL!	#NULL!	#NULL!	#NULL!	#NULL!	#NULL!	#NULL!	#NULL!	#NULL!	#NULL!	#NULL!	1	#NULL!	#NULL!	#NULL!	#NULL!	#NULL!	#NULL!	#NULL!	#NULL!	#NULL!	#NULL!	#NULL!	#NULL!	#NULL!	1	1969	6	4	1	1	1	12	4	1996	4	3	8	100000	100000	2
2965	山西省	1401064	1	2021-07-14 19:45:00	2	1	2	#NULL!	#NULL!	#NULL!	#NULL!	#NULL!	#NULL!	#NULL!	#NULL!	#NULL!	#NULL!	#NULL!	#NULL!	1	1	#NULL!	#NULL!	#NULL!	#NULL!	#NULL!	#NULL!	#NULL!	#NULL!	#NULL!	#NULL!	#NULL!	#NULL!	1	1986	6	2	1	1	1	4	4	2001	#NULL!	#NULL!	#NULL!	100000	100000	2
5326	山西省	1401062	1	2021-07-23 10:06:00	1	1	#NULL!	#NULL!	#NULL!	#NULL!	#NULL!	#NULL!	#NULL!	#NULL!	#NULL!	#NULL!	#NULL!	#NULL!	#NULL!	1	#NULL!	#NULL!	#NULL!	#NULL!	#NULL!	#NULL!	#NULL!	#NULL!	#NULL!	#NULL!	#NULL!	#NULL!	#NULL!	2	1944	4	24	1	1	1	4	4	1958	#NULL!	#NULL!	#NULL!	9999999	9999999	1
4071	山西省	1401061	1	2021-07-17 16:37:00	1	1	#NULL!	#NULL!	#NULL!	#NULL!	#NULL!	#NULL!	#NULL!	#NULL!	#NULL!	#NULL!	#NULL!	#NULL!	#NULL!	2	#NULL!	#NULL!	#NULL!	#NULL!	#NULL!	#NULL!	#NULL!	#NULL!	#NULL!	#NULL!	#NULL!	#NULL!	#NULL!	2	1967	1	19	1	1	1	3	4	9998	#NULL!	#NULL!	#NULL!	20000	20000	1
4358	山西省	1408823	2	2021-07-20 10:17:00	1	1	#NULL!	#NULL!	#NULL!	#NULL!	#NULL!	#NULL!	#NULL!	#NULL!	#NULL!	#NULL!	#NULL!	#NULL!	#NULL!	1	#NULL!	#NULL!	#NULL!	#NULL!	#NULL!	#NULL!	#NULL!	#NULL!	#NULL!	#NULL!	#NULL!	#NULL!	#NULL!	1	1980	3	11	1	1	1	4	4	1995	#NULL!	#NULL!	#NULL!	50000	50000	1
4951	山西省	1408824	2	2021-07-23 12:42:00	0	#NULL!	#NULL!	#NULL!	#NULL!	#NULL!	#NULL!	#NULL!	#NULL!	#NULL!	#NULL!	#NULL!	#NULL!	#NULL!	#NULL!	#NULL!	#NULL!	#NULL!	#NULL!	#NULL!	#NULL!	#NULL!	#NULL!	#NULL!	#NULL!	#NULL!	#NULL!	#NULL!	#NULL!	2	1943	12	1	1	1	1	1	#NULL!	#NULL!	#NULL!	#NULL!	#NULL!	0	0	1
4521	山西省	1401063	1	2021-07-20 17:38:00	3	5	3	3	#NULL!	#NULL!	#NULL!	#NULL!	#NULL!	#NULL!	#NULL!	#NULL!	#NULL!	#NULL!	#NULL!	1	2	2	#NULL!	#NULL!	#NULL!	#NULL!	#NULL!	#NULL!	#NULL!	#NULL!	#NULL!	#NULL!	#NULL!	2	1994	7	25	1	1	1	12	4	2017	2	2	12	48000	48000	1
3780	山西省	1404232	1	2021-07-17 15:20:00	3	1	2	2	#NULL!	#NULL!	#NULL!	#NULL!	#NULL!	#NULL!	#NULL!	#NULL!	#NULL!	#NULL!	#NULL!	2	2	2	#NULL!	#NULL!	#NULL!	#NULL!	#NULL!	#NULL!	#NULL!	#NULL!	#NULL!	#NULL!	#NULL!	2	1983	12	9	1	1	1	6	4	1998	2	#NULL!	#NULL!	40000	40000	1
4342	山西省	1408821	1	2021-07-16 18:01:00	2	2	2	#NULL!	#NULL!	#NULL!	#NULL!	#NULL!	#NULL!	#NULL!	#NULL!	#NULL!	#NULL!	#NULL!	#NULL!	1	1	#NULL!	#NULL!	#NULL!	#NULL!	#NULL!	#NULL!	#NULL!	#NULL!	#NULL!	#NULL!	#NULL!	#NULL!	1	2000	5	10	1	1	1	12	1	2018	2	2	13	1000	1000	2
5988	山西省	1408824	2	2021-07-26 16:08:00	2	3	3	#NULL!	#NULL!	#NULL!	#NULL!	#NULL!	#NULL!	#NULL!	#NULL!	#NULL!	#NULL!	#NULL!	#NULL!	2	2	#NULL!	#NULL!	#NULL!	#NULL!	#NULL!	#NULL!	#NULL!	#NULL!	#NULL!	#NULL!	#NULL!	#NULL!	1	2000	8	28	1	1	1	12	1	2018	2	2	8	0	0	2
3722	山西省	1408821	1	2021-07-15 11:13:00	2	3	3	#NULL!	#NULL!	#NULL!	#NULL!	#NULL!	#NULL!	#NULL!	#NULL!	#NULL!	#NULL!	#NULL!	#NULL!	1	2	#NULL!	#NULL!	#NULL!	#NULL!	#NULL!	#NULL!	#NULL!	#NULL!	#NULL!	#NULL!	#NULL!	#NULL!	1	1996	7	4	1	1	1	12	4	2019	1	2	5	0	0	2
2785	山西省	1408824	2	2021-07-12 18:35:00	1	1	#NULL!	#NULL!	#NULL!	#NULL!	#NULL!	#NULL!	#NULL!	#NULL!	#NULL!	#NULL!	#NULL!	#NULL!	#NULL!	1	#NULL!	#NULL!	#NULL!	#NULL!	#NULL!	#NULL!	#NULL!	#NULL!	#NULL!	#NULL!	#NULL!	#NULL!	#NULL!	2	2001	9	13	1	1	1	6	4	2019	4	#NULL!	#NULL!	9999998	9999998	1
2561	山西省	1404231	2	2021-07-12 13:40:00	0	#NULL!	#NULL!	#NULL!	#NULL!	#NULL!	#NULL!	#NULL!	#NULL!	#NULL!	#NULL!	#NULL!	#NULL!	#NULL!	#NULL!	#NULL!	#NULL!	#NULL!	#NULL!	#NULL!	#NULL!	#NULL!	#NULL!	#NULL!	#NULL!	#NULL!	#NULL!	#NULL!	#NULL!	1	1953	11	19	1	1	1	3	4	9998	#NULL!	#NULL!	#NULL!	20000	20000	1
3065	山西省	1404234	2	2021-07-14 18:19:00	0	#NULL!	#NULL!	#NULL!	#NULL!	#NULL!	#NULL!	#NULL!	#NULL!	#NULL!	#NULL!	#NULL!	#NULL!	#NULL!	#NULL!	#NULL!	#NULL!	#NULL!	#NULL!	#NULL!	#NULL!	#NULL!	#NULL!	#NULL!	#NULL!	#NULL!	#NULL!	#NULL!	#NULL!	1	1944	9	9	1	1	1	4	4	1958	#NULL!	#NULL!	#NULL!	20000	0	2
3179	山西省	1408821	1	2021-07-13 17:46:00	2	6	9	#NULL!	#NULL!	#NULL!	#NULL!	#NULL!	#NULL!	#NULL!	#NULL!	#NULL!	#NULL!	#NULL!	#NULL!	2	1	#NULL!	#NULL!	#NULL!	#NULL!	#NULL!	#NULL!	#NULL!	#NULL!	#NULL!	#NULL!	#NULL!	#NULL!	2	1970	8	9	1	1	1	4	4	1987	#NULL!	#NULL!	#NULL!	0	0	2
4270	山西省	1408821	1	2021-07-16 18:23:00	3	3	3	5	#NULL!	#NULL!	#NULL!	#NULL!	#NULL!	#NULL!	#NULL!	#NULL!	#NULL!	#NULL!	#NULL!	1	1	1	#NULL!	#NULL!	#NULL!	#NULL!	#NULL!	#NULL!	#NULL!	#NULL!	#NULL!	#NULL!	#NULL!	1	2003	3	20	1	1	1	7	1	2019	6	#NULL!	#NULL!	0	0	1
2962	山西省	1401064	1	2021-07-14 19:32:00	2	3	3	#NULL!	#NULL!	#NULL!	#NULL!	#NULL!	#NULL!	#NULL!	#NULL!	#NULL!	#NULL!	#NULL!	#NULL!	2	2	#NULL!	#NULL!	#NULL!	#NULL!	#NULL!	#NULL!	#NULL!	#NULL!	#NULL!	#NULL!	#NULL!	#NULL!	1	1995	9	15	1	1	1	6	4	2014	2	#NULL!	#NULL!	70000	70000	1
2964	山西省	1401064	1	2021-07-14 16:57:00	5	1	2	6	7	7	#NULL!	#NULL!	#NULL!	#NULL!	#NULL!	#NULL!	#NULL!	#NULL!	#NULL!	1	2	2	2	2	#NULL!	#NULL!	#NULL!	#NULL!	#NULL!	#NULL!	#NULL!	#NULL!	#NULL!	2	1960	1	8	1	1	1	3	4	9998	#NULL!	#NULL!	#NULL!	24000	24000	1
2938	山西省	1401064	1	2021-07-14 18:58:00	2	3	3	#NULL!	#NULL!	#NULL!	#NULL!	#NULL!	#NULL!	#NULL!	#NULL!	#NULL!	#NULL!	#NULL!	#NULL!	2	2	#NULL!	#NULL!	#NULL!	#NULL!	#NULL!	#NULL!	#NULL!	#NULL!	#NULL!	#NULL!	#NULL!	#NULL!	2	1997	12	11	1	1	1	10	4	2018	2	4	10	24000	24000	1
2963	山西省	1401064	1	2021-07-14 10:03:00	2	2	1	#NULL!	#NULL!	#NULL!	#NULL!	#NULL!	#NULL!	#NULL!	#NULL!	#NULL!	#NULL!	#NULL!	#NULL!	1	1	#NULL!	#NULL!	#NULL!	#NULL!	#NULL!	#NULL!	#NULL!	#NULL!	#NULL!	#NULL!	#NULL!	#NULL!	1	1992	5	25	1	15	7	4	4	9998	#NULL!	#NULL!	#NULL!	50000	50000	1
5328	山西省	1401062	1	2021-07-25 13:02:00	0	#NULL!	#NULL!	#NULL!	#NULL!	#NULL!	#NULL!	#NULL!	#NULL!	#NULL!	#NULL!	#NULL!	#NULL!	#NULL!	#NULL!	#NULL!	#NULL!	#NULL!	#NULL!	#NULL!	#NULL!	#NULL!	#NULL!	#NULL!	#NULL!	#NULL!	#NULL!	#NULL!	#NULL!	2	1997	1	17	1	1	1	12	4	2019	4	2	5	36000	36000	1
4363	山西省	1408824	2	2021-07-20 18:14:00	1	1	#NULL!	#NULL!	#NULL!	#NULL!	#NULL!	#NULL!	#NULL!	#NULL!	#NULL!	#NULL!	#NULL!	#NULL!	#NULL!	1	#NULL!	#NULL!	#NULL!	#NULL!	#NULL!	#NULL!	#NULL!	#NULL!	#NULL!	#NULL!	#NULL!	#NULL!	#NULL!	2	1952	4	15	1	1	1	3	2	#NULL!	#NULL!	#NULL!	#NULL!	1200	0	1
2566	山西省	1404231	2	2021-07-12 13:21:00	0	#NULL!	#NULL!	#NULL!	#NULL!	#NULL!	#NULL!	#NULL!	#NULL!	#NULL!	#NULL!	#NULL!	#NULL!	#NULL!	#NULL!	#NULL!	#NULL!	#NULL!	#NULL!	#NULL!	#NULL!	#NULL!	#NULL!	#NULL!	#NULL!	#NULL!	#NULL!	#NULL!	#NULL!	1	1961	5	20	1	1	1	4	4	9998	#NULL!	#NULL!	#NULL!	10000	10000	1
5989	山西省	1408823	2	2021-07-27 18:55:00	2	3	3	#NULL!	#NULL!	#NULL!	#NULL!	#NULL!	#NULL!	#NULL!	#NULL!	#NULL!	#NULL!	#NULL!	#NULL!	2	2	#NULL!	#NULL!	#NULL!	#NULL!	#NULL!	#NULL!	#NULL!	#NULL!	#NULL!	#NULL!	#NULL!	#NULL!	1	1990	10	20	1	1	1	10	4	2012	2	4	8	35000	35000	1
4520	山西省	1401063	1	2021-07-20 09:44:00	2	3	3	#NULL!	#NULL!	#NULL!	#NULL!	#NULL!	#NULL!	#NULL!	#NULL!	#NULL!	#NULL!	#NULL!	#NULL!	2	2	#NULL!	#NULL!	#NULL!	#NULL!	#NULL!	#NULL!	#NULL!	#NULL!	#NULL!	#NULL!	#NULL!	#NULL!	2	1995	4	13	1	1	1	12	4	2019	2	2	5	9999997	9999997	1
3173	山西省	1408824	2	2021-07-13 09:22:00	1	1	#NULL!	#NULL!	#NULL!	#NULL!	#NULL!	#NULL!	#NULL!	#NULL!	#NULL!	#NULL!	#NULL!	#NULL!	#NULL!	1	#NULL!	#NULL!	#NULL!	#NULL!	#NULL!	#NULL!	#NULL!	#NULL!	#NULL!	#NULL!	#NULL!	#NULL!	#NULL!	1	1962	9	26	1	1	1	6	4	1979	3	#NULL!	#NULL!	20000	20000	2
3525	山西省	1408824	2	2021-07-14 17:03:00	4	3	3	1	2	#NULL!	#NULL!	#NULL!	#NULL!	#NULL!	#NULL!	#NULL!	#NULL!	#NULL!	#NULL!	1	1	1	1	#NULL!	#NULL!	#NULL!	#NULL!	#NULL!	#NULL!	#NULL!	#NULL!	#NULL!	#NULL!	2	1992	5	2	1	1	1	4	4	9998	#NULL!	#NULL!	#NULL!	9999999	9999999	1
4252	山西省	1408822	1	2021-07-18 18:02:00	2	2	1	#NULL!	#NULL!	#NULL!	#NULL!	#NULL!	#NULL!	#NULL!	#NULL!	#NULL!	#NULL!	#NULL!	#NULL!	1	2	#NULL!	#NULL!	#NULL!	#NULL!	#NULL!	#NULL!	#NULL!	#NULL!	#NULL!	#NULL!	#NULL!	#NULL!	2	1970	9	26	1	1	1	4	4	9998	#NULL!	#NULL!	#NULL!	9999999	9999999	1
3921	山西省	1408821	1	2021-07-15 10:58:00	2	1	2	#NULL!	#NULL!	#NULL!	#NULL!	#NULL!	#NULL!	#NULL!	#NULL!	#NULL!	#NULL!	#NULL!	#NULL!	2	2	#NULL!	#NULL!	#NULL!	#NULL!	#NULL!	#NULL!	#NULL!	#NULL!	#NULL!	#NULL!	#NULL!	#NULL!	1	1956	3	13	1	1	1	4	4	1976	#NULL!	#NULL!	#NULL!	0	0	1
3047	山西省	1404234	2	2021-07-14 18:21:00	1	1	#NULL!	#NULL!	#NULL!	#NULL!	#NULL!	#NULL!	#NULL!	#NULL!	#NULL!	#NULL!	#NULL!	#NULL!	#NULL!	2	#NULL!	#NULL!	#NULL!	#NULL!	#NULL!	#NULL!	#NULL!	#NULL!	#NULL!	#NULL!	#NULL!	#NULL!	#NULL!	2	1946	7	12	1	1	1	4	4	9998	#NULL!	#NULL!	#NULL!	60000	60000	1
4196	山西省	1401063	1	2021-07-19 20:50:00	2	3	3	#NULL!	#NULL!	#NULL!	#NULL!	#NULL!	#NULL!	#NULL!	#NULL!	#NULL!	#NULL!	#NULL!	#NULL!	2	2	#NULL!	#NULL!	#NULL!	#NULL!	#NULL!	#NULL!	#NULL!	#NULL!	#NULL!	#NULL!	#NULL!	#NULL!	2	1996	4	23	1	1	1	12	4	2018	3	2	4	42000	42000	1
3043	山西省	1404234	2	2021-07-14 18:23:00	1	11	#NULL!	#NULL!	#NULL!	#NULL!	#NULL!	#NULL!	#NULL!	#NULL!	#NULL!	#NULL!	#NULL!	#NULL!	#NULL!	1	#NULL!	#NULL!	#NULL!	#NULL!	#NULL!	#NULL!	#NULL!	#NULL!	#NULL!	#NULL!	#NULL!	#NULL!	#NULL!	2	1965	7	11	1	1	1	4	4	1983	#NULL!	#NULL!	#NULL!	0	0	1
3554	山西省	1408824	2	2021-07-14 17:12:00	9	3	1	2	2	2	9	9	9	9	#NULL!	#NULL!	#NULL!	#NULL!	#NULL!	2	1	2	2	1	2	2	2	2	#NULL!	#NULL!	#NULL!	#NULL!	#NULL!	1	1964	5	22	1	1	1	4	4	1980	#NULL!	#NULL!	#NULL!	30000	0	2
3067	山西省	1404234	2	2021-07-14 09:14:00	0	#NULL!	#NULL!	#NULL!	#NULL!	#NULL!	#NULL!	#NULL!	#NULL!	#NULL!	#NULL!	#NULL!	#NULL!	#NULL!	#NULL!	#NULL!	#NULL!	#NULL!	#NULL!	#NULL!	#NULL!	#NULL!	#NULL!	#NULL!	#NULL!	#NULL!	#NULL!	#NULL!	#NULL!	1	1965	6	18	1	1	1	6	4	1985	2	#NULL!	#NULL!	10000	10000	2
3176	山西省	1408821	1	2021-07-13 17:58:00	3	3	3	5	#NULL!	#NULL!	#NULL!	#NULL!	#NULL!	#NULL!	#NULL!	#NULL!	#NULL!	#NULL!	#NULL!	1	1	1	#NULL!	#NULL!	#NULL!	#NULL!	#NULL!	#NULL!	#NULL!	#NULL!	#NULL!	#NULL!	#NULL!	2	1997	4	26	1	1	1	13	1	2019	1	2	8	0	0	1
4347	山西省	1408822	1	2021-07-19 09:44:00	1	1	#NULL!	#NULL!	#NULL!	#NULL!	#NULL!	#NULL!	#NULL!	#NULL!	#NULL!	#NULL!	#NULL!	#NULL!	#NULL!	2	#NULL!	#NULL!	#NULL!	#NULL!	#NULL!	#NULL!	#NULL!	#NULL!	#NULL!	#NULL!	#NULL!	#NULL!	#NULL!	1	1964	8	17	1	1	1	4	4	9998	#NULL!	#NULL!	#NULL!	30000	30000	1
4338	山西省	1408822	1	2021-07-16 18:49:00	2	1	2	#NULL!	#NULL!	#NULL!	#NULL!	#NULL!	#NULL!	#NULL!	#NULL!	#NULL!	#NULL!	#NULL!	#NULL!	1	1	#NULL!	#NULL!	#NULL!	#NULL!	#NULL!	#NULL!	#NULL!	#NULL!	#NULL!	#NULL!	#NULL!	#NULL!	2	1998	9	20	1	1	1	4	4	9998	#NULL!	#NULL!	#NULL!	9999999	9999999	1
3180	山西省	1408821	1	2021-07-13 17:44:00	2	3	3	#NULL!	#NULL!	#NULL!	#NULL!	#NULL!	#NULL!	#NULL!	#NULL!	#NULL!	#NULL!	#NULL!	#NULL!	1	1	#NULL!	#NULL!	#NULL!	#NULL!	#NULL!	#NULL!	#NULL!	#NULL!	#NULL!	#NULL!	#NULL!	#NULL!	2	2002	10	22	1	1	1	12	1	2019	2	2	7	9999999	9999999	1
3177	山西省	1408821	1	2021-07-13 18:15:00	2	4	2	#NULL!	#NULL!	#NULL!	#NULL!	#NULL!	#NULL!	#NULL!	#NULL!	#NULL!	#NULL!	#NULL!	#NULL!	1	1	#NULL!	#NULL!	#NULL!	#NULL!	#NULL!	#NULL!	#NULL!	#NULL!	#NULL!	#NULL!	#NULL!	#NULL!	2	1983	8	21	1	1	1	4	98	9998	#NULL!	#NULL!	#NULL!	9999998	9999998	1
4351	山西省	1408823	2	2021-07-20 10:34:00	3	2	2	5	#NULL!	#NULL!	#NULL!	#NULL!	#NULL!	#NULL!	#NULL!	#NULL!	#NULL!	#NULL!	#NULL!	2	2	2	#NULL!	#NULL!	#NULL!	#NULL!	#NULL!	#NULL!	#NULL!	#NULL!	#NULL!	#NULL!	#NULL!	2	2002	6	8	1	1	1	12	1	2020	2	3	6	0	0	1
4503	山西省	1408823	2	2021-07-21 17:42:00	0	#NULL!	#NULL!	#NULL!	#NULL!	#NULL!	#NULL!	#NULL!	#NULL!	#NULL!	#NULL!	#NULL!	#NULL!	#NULL!	#NULL!	#NULL!	#NULL!	#NULL!	#NULL!	#NULL!	#NULL!	#NULL!	#NULL!	#NULL!	#NULL!	#NULL!	#NULL!	#NULL!	#NULL!	2	1951	3	1	1	1	1	1	#NULL!	#NULL!	#NULL!	#NULL!	#NULL!	0	0	1
3644	山西省	1401064	1	2021-07-15 17:09:00	2	1	2	#NULL!	#NULL!	#NULL!	#NULL!	#NULL!	#NULL!	#NULL!	#NULL!	#NULL!	#NULL!	#NULL!	#NULL!	1	1	#NULL!	#NULL!	#NULL!	#NULL!	#NULL!	#NULL!	#NULL!	#NULL!	#NULL!	#NULL!	#NULL!	#NULL!	1	1988	6	13	1	1	1	6	4	2006	2	#NULL!	#NULL!	80000	80000	1
3520	山西省	1401064	1	2021-07-15 17:32:00	2	3	3	#NULL!	#NULL!	#NULL!	#NULL!	#NULL!	#NULL!	#NULL!	#NULL!	#NULL!	#NULL!	#NULL!	#NULL!	2	2	#NULL!	#NULL!	#NULL!	#NULL!	#NULL!	#NULL!	#NULL!	#NULL!	#NULL!	#NULL!	#NULL!	#NULL!	1	1994	7	25	1	1	1	12	4	2013	2	2	2	60000	60000	1
4271	山西省	1408822	1	2021-07-17 10:20:00	2	2	2	#NULL!	#NULL!	#NULL!	#NULL!	#NULL!	#NULL!	#NULL!	#NULL!	#NULL!	#NULL!	#NULL!	#NULL!	1	1	#NULL!	#NULL!	#NULL!	#NULL!	#NULL!	#NULL!	#NULL!	#NULL!	#NULL!	#NULL!	#NULL!	#NULL!	1	1946	98	98	1	1	1	3	2	#NULL!	#NULL!	#NULL!	#NULL!	0	0	1
3039	山西省	1404234	2	2021-07-14 18:24:00	0	#NULL!	#NULL!	#NULL!	#NULL!	#NULL!	#NULL!	#NULL!	#NULL!	#NULL!	#NULL!	#NULL!	#NULL!	#NULL!	#NULL!	#NULL!	#NULL!	#NULL!	#NULL!	#NULL!	#NULL!	#NULL!	#NULL!	#NULL!	#NULL!	#NULL!	#NULL!	#NULL!	#NULL!	1	1964	3	23	1	1	1	4	4	1976	#NULL!	#NULL!	#NULL!	0	0	1
3560	山西省	1408821	1	2021-07-14 09:32:00	2	1	2	#NULL!	#NULL!	#NULL!	#NULL!	#NULL!	#NULL!	#NULL!	#NULL!	#NULL!	#NULL!	#NULL!	#NULL!	1	2	#NULL!	#NULL!	#NULL!	#NULL!	#NULL!	#NULL!	#NULL!	#NULL!	#NULL!	#NULL!	#NULL!	#NULL!	2	1965	9	20	1	1	1	3	4	9998	#NULL!	#NULL!	#NULL!	1000	0	1
3643	山西省	1401064	1	2021-07-15 18:39:00	1	1	#NULL!	#NULL!	#NULL!	#NULL!	#NULL!	#NULL!	#NULL!	#NULL!	#NULL!	#NULL!	#NULL!	#NULL!	#NULL!	1	#NULL!	#NULL!	#NULL!	#NULL!	#NULL!	#NULL!	#NULL!	#NULL!	#NULL!	#NULL!	#NULL!	#NULL!	#NULL!	2	1981	5	6	1	1	1	3	4	9998	#NULL!	#NULL!	#NULL!	30000	30000	1
3563	山西省	1408821	1	2021-07-15 09:31:00	1	1	#NULL!	#NULL!	#NULL!	#NULL!	#NULL!	#NULL!	#NULL!	#NULL!	#NULL!	#NULL!	#NULL!	#NULL!	#NULL!	1	#NULL!	#NULL!	#NULL!	#NULL!	#NULL!	#NULL!	#NULL!	#NULL!	#NULL!	#NULL!	#NULL!	#NULL!	#NULL!	2	1956	3	3	1	1	1	4	4	9998	#NULL!	#NULL!	#NULL!	9999999	9999999	1
3038	山西省	1404234	2	2021-07-14 11:18:00	0	#NULL!	#NULL!	#NULL!	#NULL!	#NULL!	#NULL!	#NULL!	#NULL!	#NULL!	#NULL!	#NULL!	#NULL!	#NULL!	#NULL!	#NULL!	#NULL!	#NULL!	#NULL!	#NULL!	#NULL!	#NULL!	#NULL!	#NULL!	#NULL!	#NULL!	#NULL!	#NULL!	#NULL!	2	1949	10	8	1	1	1	3	4	1970	#NULL!	#NULL!	#NULL!	2000	0	1
2907	山西省	1404234	2	2021-07-14 10:48:00	2	1	6	#NULL!	#NULL!	#NULL!	#NULL!	#NULL!	#NULL!	#NULL!	#NULL!	#NULL!	#NULL!	#NULL!	#NULL!	1	1	#NULL!	#NULL!	#NULL!	#NULL!	#NULL!	#NULL!	#NULL!	#NULL!	#NULL!	#NULL!	#NULL!	#NULL!	1	1951	12	13	1	1	1	3	4	1966	#NULL!	#NULL!	#NULL!	50000	50000	2
3534	山西省	1401064	1	2021-07-15 21:07:00	0	#NULL!	#NULL!	#NULL!	#NULL!	#NULL!	#NULL!	#NULL!	#NULL!	#NULL!	#NULL!	#NULL!	#NULL!	#NULL!	#NULL!	#NULL!	#NULL!	#NULL!	#NULL!	#NULL!	#NULL!	#NULL!	#NULL!	#NULL!	#NULL!	#NULL!	#NULL!	#NULL!	#NULL!	2	1994	9	6	1	1	1	10	98	2016	4	4	10	40000	40000	2
3296	山西省	1401064	1	2021-07-15 20:58:00	2	3	3	#NULL!	#NULL!	#NULL!	#NULL!	#NULL!	#NULL!	#NULL!	#NULL!	#NULL!	#NULL!	#NULL!	#NULL!	2	2	#NULL!	#NULL!	#NULL!	#NULL!	#NULL!	#NULL!	#NULL!	#NULL!	#NULL!	#NULL!	#NULL!	#NULL!	2	1991	3	2	1	1	1	12	4	2013	2	2	3	60000	60000	2
3556	山西省	1408821	1	2021-07-15 09:13:00	1	1	#NULL!	#NULL!	#NULL!	#NULL!	#NULL!	#NULL!	#NULL!	#NULL!	#NULL!	#NULL!	#NULL!	#NULL!	#NULL!	1	#NULL!	#NULL!	#NULL!	#NULL!	#NULL!	#NULL!	#NULL!	#NULL!	#NULL!	#NULL!	#NULL!	#NULL!	#NULL!	1	1963	5	8	1	1	1	6	4	1980	2	#NULL!	#NULL!	40000	40000	1
2558	山西省	1404231	2	2021-07-12 10:20:00	0	#NULL!	#NULL!	#NULL!	#NULL!	#NULL!	#NULL!	#NULL!	#NULL!	#NULL!	#NULL!	#NULL!	#NULL!	#NULL!	#NULL!	#NULL!	#NULL!	#NULL!	#NULL!	#NULL!	#NULL!	#NULL!	#NULL!	#NULL!	#NULL!	#NULL!	#NULL!	#NULL!	#NULL!	2	1966	1	14	1	1	1	3	4	1979	#NULL!	#NULL!	#NULL!	0	0	1
3919	山西省	1408824	2	2021-07-14 17:10:00	5	4	2	6	9	9	#NULL!	#NULL!	#NULL!	#NULL!	#NULL!	#NULL!	#NULL!	#NULL!	#NULL!	2	2	2	2	2	#NULL!	#NULL!	#NULL!	#NULL!	#NULL!	#NULL!	#NULL!	#NULL!	#NULL!	2	1964	2	17	1	1	1	4	4	1978	#NULL!	#NULL!	#NULL!	0	0	1
3036	山西省	1404234	2	2021-07-13 17:58:00	0	#NULL!	#NULL!	#NULL!	#NULL!	#NULL!	#NULL!	#NULL!	#NULL!	#NULL!	#NULL!	#NULL!	#NULL!	#NULL!	#NULL!	#NULL!	#NULL!	#NULL!	#NULL!	#NULL!	#NULL!	#NULL!	#NULL!	#NULL!	#NULL!	#NULL!	#NULL!	#NULL!	#NULL!	1	1949	11	20	1	1	1	4	4	1968	#NULL!	#NULL!	#NULL!	4000	4000	2
3918	山西省	1408821	1	2021-07-14 09:13:00	2	3	3	#NULL!	#NULL!	#NULL!	#NULL!	#NULL!	#NULL!	#NULL!	#NULL!	#NULL!	#NULL!	#NULL!	#NULL!	1	2	#NULL!	#NULL!	#NULL!	#NULL!	#NULL!	#NULL!	#NULL!	#NULL!	#NULL!	#NULL!	#NULL!	#NULL!	1	2002	9	3	1	1	1	10	1	2020	5	4	12	2000	2000	1
3044	山西省	1404234	2	2021-07-14 19:23:00	3	1	2	2	#NULL!	#NULL!	#NULL!	#NULL!	#NULL!	#NULL!	#NULL!	#NULL!	#NULL!	#NULL!	#NULL!	1	1	1	#NULL!	#NULL!	#NULL!	#NULL!	#NULL!	#NULL!	#NULL!	#NULL!	#NULL!	#NULL!	#NULL!	2	1974	10	3	1	1	1	1	#NULL!	#NULL!	#NULL!	#NULL!	#NULL!	5000	5000	1
4269	山西省	1408823	2	2021-07-16 10:24:00	1	1	#NULL!	#NULL!	#NULL!	#NULL!	#NULL!	#NULL!	#NULL!	#NULL!	#NULL!	#NULL!	#NULL!	#NULL!	#NULL!	1	#NULL!	#NULL!	#NULL!	#NULL!	#NULL!	#NULL!	#NULL!	#NULL!	#NULL!	#NULL!	#NULL!	#NULL!	#NULL!	2	1970	5	23	1	1	1	3	4	1983	#NULL!	#NULL!	#NULL!	0	0	1
4654	山西省	1408821	1	2021-07-22 16:44:00	2	1	2	#NULL!	#NULL!	#NULL!	#NULL!	#NULL!	#NULL!	#NULL!	#NULL!	#NULL!	#NULL!	#NULL!	#NULL!	2	1	#NULL!	#NULL!	#NULL!	#NULL!	#NULL!	#NULL!	#NULL!	#NULL!	#NULL!	#NULL!	#NULL!	#NULL!	2	1993	9	5	1	1	1	6	4	2011	2	#NULL!	#NULL!	0	0	1
4501	山西省	1408823	2	2021-07-21 16:40:00	3	1	2	2	#NULL!	#NULL!	#NULL!	#NULL!	#NULL!	#NULL!	#NULL!	#NULL!	#NULL!	#NULL!	#NULL!	1	1	2	#NULL!	#NULL!	#NULL!	#NULL!	#NULL!	#NULL!	#NULL!	#NULL!	#NULL!	#NULL!	#NULL!	2	1965	10	26	1	1	1	4	4	9998	#NULL!	#NULL!	#NULL!	0	0	1
3032	山西省	1404234	2	2021-07-14 18:33:00	1	2	#NULL!	#NULL!	#NULL!	#NULL!	#NULL!	#NULL!	#NULL!	#NULL!	#NULL!	#NULL!	#NULL!	#NULL!	#NULL!	1	#NULL!	#NULL!	#NULL!	#NULL!	#NULL!	#NULL!	#NULL!	#NULL!	#NULL!	#NULL!	#NULL!	#NULL!	#NULL!	2	1977	3	20	1	1	1	4	4	1993	#NULL!	#NULL!	#NULL!	0	0	1
4730	山西省	1408822	1	2021-07-22 17:53:00	0	#NULL!	#NULL!	#NULL!	#NULL!	#NULL!	#NULL!	#NULL!	#NULL!	#NULL!	#NULL!	#NULL!	#NULL!	#NULL!	#NULL!	#NULL!	#NULL!	#NULL!	#NULL!	#NULL!	#NULL!	#NULL!	#NULL!	#NULL!	#NULL!	#NULL!	#NULL!	#NULL!	#NULL!	2	1942	98	98	1	1	1	1	#NULL!	#NULL!	#NULL!	#NULL!	#NULL!	0	0	1
2781	山西省	1408824	2	2021-07-12 18:30:00	2	3	3	#NULL!	#NULL!	#NULL!	#NULL!	#NULL!	#NULL!	#NULL!	#NULL!	#NULL!	#NULL!	#NULL!	#NULL!	2	2	#NULL!	#NULL!	#NULL!	#NULL!	#NULL!	#NULL!	#NULL!	#NULL!	#NULL!	#NULL!	#NULL!	#NULL!	2	1996	2	25	1	1	1	13	1	2019	2	4	3	18000	18000	2
2554	山西省	1404231	2	2021-07-12 16:24:00	1	1	#NULL!	#NULL!	#NULL!	#NULL!	#NULL!	#NULL!	#NULL!	#NULL!	#NULL!	#NULL!	#NULL!	#NULL!	#NULL!	1	#NULL!	#NULL!	#NULL!	#NULL!	#NULL!	#NULL!	#NULL!	#NULL!	#NULL!	#NULL!	#NULL!	#NULL!	#NULL!	2	1957	7	12	1	1	1	3	4	1975	#NULL!	#NULL!	#NULL!	2000	2000	1
4361	山西省	1408822	1	2021-07-19 10:28:00	2	1	2	#NULL!	#NULL!	#NULL!	#NULL!	#NULL!	#NULL!	#NULL!	#NULL!	#NULL!	#NULL!	#NULL!	#NULL!	2	2	#NULL!	#NULL!	#NULL!	#NULL!	#NULL!	#NULL!	#NULL!	#NULL!	#NULL!	#NULL!	#NULL!	#NULL!	1	1957	8	20	1	1	1	6	4	1977	2	#NULL!	#NULL!	0	0	2
4655	山西省	1408821	1	2021-07-22 17:34:00	2	1	2	#NULL!	#NULL!	#NULL!	#NULL!	#NULL!	#NULL!	#NULL!	#NULL!	#NULL!	#NULL!	#NULL!	#NULL!	1	1	#NULL!	#NULL!	#NULL!	#NULL!	#NULL!	#NULL!	#NULL!	#NULL!	#NULL!	#NULL!	#NULL!	#NULL!	2	1988	12	21	1	1	1	12	4	2012	2	2	2	80000	80000	2
3175	山西省	1408824	2	2021-07-13 11:09:00	0	#NULL!	#NULL!	#NULL!	#NULL!	#NULL!	#NULL!	#NULL!	#NULL!	#NULL!	#NULL!	#NULL!	#NULL!	#NULL!	#NULL!	#NULL!	#NULL!	#NULL!	#NULL!	#NULL!	#NULL!	#NULL!	#NULL!	#NULL!	#NULL!	#NULL!	#NULL!	#NULL!	#NULL!	2	1994	99	99	1	1	1	9	4	2015	4	4	14	9999999	9999999	1
4953	山西省	1408822	1	2021-07-16 19:18:00	3	1	2	2	#NULL!	#NULL!	#NULL!	#NULL!	#NULL!	#NULL!	#NULL!	#NULL!	#NULL!	#NULL!	#NULL!	2	2	2	#NULL!	#NULL!	#NULL!	#NULL!	#NULL!	#NULL!	#NULL!	#NULL!	#NULL!	#NULL!	#NULL!	1	1980	8	13	1	1	1	4	4	9998	#NULL!	#NULL!	#NULL!	9999999	9999999	1
4504	山西省	1408822	1	2021-07-18 19:16:00	2	1	2	#NULL!	#NULL!	#NULL!	#NULL!	#NULL!	#NULL!	#NULL!	#NULL!	#NULL!	#NULL!	#NULL!	#NULL!	2	2	#NULL!	#NULL!	#NULL!	#NULL!	#NULL!	#NULL!	#NULL!	#NULL!	#NULL!	#NULL!	#NULL!	#NULL!	2	1976	2	5	1	1	1	4	2	1987	#NULL!	#NULL!	#NULL!	15000	0	1
4662	山西省	1408821	1	2021-07-22 18:04:00	0	#NULL!	#NULL!	#NULL!	#NULL!	#NULL!	#NULL!	#NULL!	#NULL!	#NULL!	#NULL!	#NULL!	#NULL!	#NULL!	#NULL!	#NULL!	#NULL!	#NULL!	#NULL!	#NULL!	#NULL!	#NULL!	#NULL!	#NULL!	#NULL!	#NULL!	#NULL!	#NULL!	#NULL!	2	1983	4	28	1	1	1	4	4	1998	#NULL!	#NULL!	#NULL!	9999999	9999999	1
2780	山西省	1408824	2	2021-07-12 17:03:00	3	3	1	2	#NULL!	#NULL!	#NULL!	#NULL!	#NULL!	#NULL!	#NULL!	#NULL!	#NULL!	#NULL!	#NULL!	1	1	1	#NULL!	#NULL!	#NULL!	#NULL!	#NULL!	#NULL!	#NULL!	#NULL!	#NULL!	#NULL!	#NULL!	1	1980	98	98	1	1	1	6	2	9998	5	#NULL!	#NULL!	45000	45000	98
2569	山西省	1404231	2	2021-07-12 16:23:00	1	1	#NULL!	#NULL!	#NULL!	#NULL!	#NULL!	#NULL!	#NULL!	#NULL!	#NULL!	#NULL!	#NULL!	#NULL!	#NULL!	1	#NULL!	#NULL!	#NULL!	#NULL!	#NULL!	#NULL!	#NULL!	#NULL!	#NULL!	#NULL!	#NULL!	#NULL!	#NULL!	1	1953	8	20	1	1	1	3	4	1966	#NULL!	#NULL!	#NULL!	10000	10000	2
4502	山西省	1408823	2	2021-07-21 17:07:00	4	1	2	2	2	#NULL!	#NULL!	#NULL!	#NULL!	#NULL!	#NULL!	#NULL!	#NULL!	#NULL!	#NULL!	1	2	2	2	#NULL!	#NULL!	#NULL!	#NULL!	#NULL!	#NULL!	#NULL!	#NULL!	#NULL!	#NULL!	2	1949	4	24	1	1	1	1	#NULL!	#NULL!	#NULL!	#NULL!	#NULL!	0	0	1
2908	山西省	1404234	2	2021-07-14 09:36:00	3	3	3	1	#NULL!	#NULL!	#NULL!	#NULL!	#NULL!	#NULL!	#NULL!	#NULL!	#NULL!	#NULL!	#NULL!	1	1	1	#NULL!	#NULL!	#NULL!	#NULL!	#NULL!	#NULL!	#NULL!	#NULL!	#NULL!	#NULL!	#NULL!	2	1983	99	99	1	1	1	4	4	1998	#NULL!	#NULL!	#NULL!	0	0	1
3181	山西省	1408824	2	2021-07-13 09:08:00	2	2	2	#NULL!	#NULL!	#NULL!	#NULL!	#NULL!	#NULL!	#NULL!	#NULL!	#NULL!	#NULL!	#NULL!	#NULL!	1	1	#NULL!	#NULL!	#NULL!	#NULL!	#NULL!	#NULL!	#NULL!	#NULL!	#NULL!	#NULL!	#NULL!	#NULL!	2	1981	7	10	1	1	1	6	4	1995	3	#NULL!	#NULL!	24000	24000	1
4233	山西省	1408823	2	2021-07-16 10:37:00	3	2	9	9	#NULL!	#NULL!	#NULL!	#NULL!	#NULL!	#NULL!	#NULL!	#NULL!	#NULL!	#NULL!	#NULL!	2	2	2	#NULL!	#NULL!	#NULL!	#NULL!	#NULL!	#NULL!	#NULL!	#NULL!	#NULL!	#NULL!	#NULL!	2	1950	3	22	1	1	1	3	3	#NULL!	#NULL!	#NULL!	#NULL!	0	0	1
4505	山西省	1408823	2	2021-07-21 16:38:00	1	1	#NULL!	#NULL!	#NULL!	#NULL!	#NULL!	#NULL!	#NULL!	#NULL!	#NULL!	#NULL!	#NULL!	#NULL!	#NULL!	1	#NULL!	#NULL!	#NULL!	#NULL!	#NULL!	#NULL!	#NULL!	#NULL!	#NULL!	#NULL!	#NULL!	#NULL!	#NULL!	2	1952	1	13	1	1	1	3	2	#NULL!	#NULL!	#NULL!	#NULL!	1440	0	1
2786	山西省	1408824	2	2021-07-12 09:59:00	2	1	9	#NULL!	#NULL!	#NULL!	#NULL!	#NULL!	#NULL!	#NULL!	#NULL!	#NULL!	#NULL!	#NULL!	#NULL!	1	1	#NULL!	#NULL!	#NULL!	#NULL!	#NULL!	#NULL!	#NULL!	#NULL!	#NULL!	#NULL!	#NULL!	#NULL!	2	1945	5	15	1	1	1	3	98	1958	#NULL!	#NULL!	#NULL!	3000	0	1
2544	山西省	1404231	2	2021-07-12 14:52:00	1	3	#NULL!	#NULL!	#NULL!	#NULL!	#NULL!	#NULL!	#NULL!	#NULL!	#NULL!	#NULL!	#NULL!	#NULL!	#NULL!	1	#NULL!	#NULL!	#NULL!	#NULL!	#NULL!	#NULL!	#NULL!	#NULL!	#NULL!	#NULL!	#NULL!	#NULL!	#NULL!	1	2003	1	27	1	1	1	5	1	2019	4	#NULL!	#NULL!	0	0	1
2568	山西省	1404231	2	2021-07-12 08:35:00	1	2	#NULL!	#NULL!	#NULL!	#NULL!	#NULL!	#NULL!	#NULL!	#NULL!	#NULL!	#NULL!	#NULL!	#NULL!	#NULL!	1	#NULL!	#NULL!	#NULL!	#NULL!	#NULL!	#NULL!	#NULL!	#NULL!	#NULL!	#NULL!	#NULL!	#NULL!	#NULL!	2	1959	1	20	1	1	1	1	#NULL!	#NULL!	#NULL!	#NULL!	#NULL!	4000	4000	1
3182	山西省	1408824	2	2021-07-13 11:14:00	3	1	2	2	#NULL!	#NULL!	#NULL!	#NULL!	#NULL!	#NULL!	#NULL!	#NULL!	#NULL!	#NULL!	#NULL!	1	1	2	#NULL!	#NULL!	#NULL!	#NULL!	#NULL!	#NULL!	#NULL!	#NULL!	#NULL!	#NULL!	#NULL!	1	1965	11	23	1	1	1	4	4	1979	#NULL!	#NULL!	#NULL!	50000	50000	1
4355	山西省	1408824	2	2021-07-20 16:41:00	2	1	2	#NULL!	#NULL!	#NULL!	#NULL!	#NULL!	#NULL!	#NULL!	#NULL!	#NULL!	#NULL!	#NULL!	#NULL!	1	2	#NULL!	#NULL!	#NULL!	#NULL!	#NULL!	#NULL!	#NULL!	#NULL!	#NULL!	#NULL!	#NULL!	#NULL!	2	1948	1	4	1	16	1	4	2	1958	#NULL!	#NULL!	#NULL!	0	0	1
4360	山西省	1408824	2	2021-07-20 16:46:00	7	1	2	6	2	6	9	10	#NULL!	#NULL!	#NULL!	#NULL!	#NULL!	#NULL!	#NULL!	1	2	2	2	2	2	2	#NULL!	#NULL!	#NULL!	#NULL!	#NULL!	#NULL!	#NULL!	2	1947	10	20	1	1	1	3	2	#NULL!	#NULL!	#NULL!	#NULL!	0	0	1
4354	山西省	1408823	2	2021-07-20 10:21:00	2	3	3	#NULL!	#NULL!	#NULL!	#NULL!	#NULL!	#NULL!	#NULL!	#NULL!	#NULL!	#NULL!	#NULL!	#NULL!	2	2	#NULL!	#NULL!	#NULL!	#NULL!	#NULL!	#NULL!	#NULL!	#NULL!	#NULL!	#NULL!	#NULL!	#NULL!	1	1990	3	99	1	1	1	10	4	2012	6	6	14	50000	50000	1
4359	山西省	1408824	2	2021-07-20 17:57:00	5	1	2	6	9	9	#NULL!	#NULL!	#NULL!	#NULL!	#NULL!	#NULL!	#NULL!	#NULL!	#NULL!	1	2	2	2	2	#NULL!	#NULL!	#NULL!	#NULL!	#NULL!	#NULL!	#NULL!	#NULL!	#NULL!	1	1953	98	98	1	1	1	3	4	9998	#NULL!	#NULL!	#NULL!	30000	0	1
4353	山西省	1408823	2	2021-07-20 16:49:00	1	1	#NULL!	#NULL!	#NULL!	#NULL!	#NULL!	#NULL!	#NULL!	#NULL!	#NULL!	#NULL!	#NULL!	#NULL!	#NULL!	1	#NULL!	#NULL!	#NULL!	#NULL!	#NULL!	#NULL!	#NULL!	#NULL!	#NULL!	#NULL!	#NULL!	#NULL!	#NULL!	2	1946	3	11	1	1	1	4	4	1964	#NULL!	#NULL!	#NULL!	3200	0	1
3723	山西省	1408823	2	2021-07-16 09:24:00	2	1	2	#NULL!	#NULL!	#NULL!	#NULL!	#NULL!	#NULL!	#NULL!	#NULL!	#NULL!	#NULL!	#NULL!	#NULL!	1	1	#NULL!	#NULL!	#NULL!	#NULL!	#NULL!	#NULL!	#NULL!	#NULL!	#NULL!	#NULL!	#NULL!	#NULL!	1	1992	2	19	1	1	1	6	4	2018	3	#NULL!	#NULL!	9999998	9999998	1
2564	山西省	1404231	2	2021-07-12 17:47:00	1	1	#NULL!	#NULL!	#NULL!	#NULL!	#NULL!	#NULL!	#NULL!	#NULL!	#NULL!	#NULL!	#NULL!	#NULL!	#NULL!	2	#NULL!	#NULL!	#NULL!	#NULL!	#NULL!	#NULL!	#NULL!	#NULL!	#NULL!	#NULL!	#NULL!	#NULL!	#NULL!	1	1978	7	19	1	1	1	4	4	1994	#NULL!	#NULL!	#NULL!	50000	50000	1
4508	山西省	1408823	2	2021-07-21 16:36:00	0	#NULL!	#NULL!	#NULL!	#NULL!	#NULL!	#NULL!	#NULL!	#NULL!	#NULL!	#NULL!	#NULL!	#NULL!	#NULL!	#NULL!	#NULL!	#NULL!	#NULL!	#NULL!	#NULL!	#NULL!	#NULL!	#NULL!	#NULL!	#NULL!	#NULL!	#NULL!	#NULL!	#NULL!	1	1944	3	28	1	1	1	4	4	1966	#NULL!	#NULL!	#NULL!	0	0	2
2565	山西省	1404231	2	2021-07-12 16:33:00	0	#NULL!	#NULL!	#NULL!	#NULL!	#NULL!	#NULL!	#NULL!	#NULL!	#NULL!	#NULL!	#NULL!	#NULL!	#NULL!	#NULL!	#NULL!	#NULL!	#NULL!	#NULL!	#NULL!	#NULL!	#NULL!	#NULL!	#NULL!	#NULL!	#NULL!	#NULL!	#NULL!	#NULL!	1	1950	4	12	1	1	1	2	#NULL!	#NULL!	#NULL!	#NULL!	#NULL!	3000	3000	1
4362	山西省	1408824	2	2021-07-20 17:59:00	1	1	#NULL!	#NULL!	#NULL!	#NULL!	#NULL!	#NULL!	#NULL!	#NULL!	#NULL!	#NULL!	#NULL!	#NULL!	#NULL!	1	#NULL!	#NULL!	#NULL!	#NULL!	#NULL!	#NULL!	#NULL!	#NULL!	#NULL!	#NULL!	#NULL!	#NULL!	#NULL!	1	1941	11	11	1	1	1	3	4	9998	#NULL!	#NULL!	#NULL!	0	0	1
2562	山西省	1404231	2	2021-07-12 14:33:00	1	1	#NULL!	#NULL!	#NULL!	#NULL!	#NULL!	#NULL!	#NULL!	#NULL!	#NULL!	#NULL!	#NULL!	#NULL!	#NULL!	1	#NULL!	#NULL!	#NULL!	#NULL!	#NULL!	#NULL!	#NULL!	#NULL!	#NULL!	#NULL!	#NULL!	#NULL!	#NULL!	2	1962	1	29	1	1	1	1	#NULL!	#NULL!	#NULL!	#NULL!	#NULL!	8000	8000	1
4164	山西省	1404231	2	2021-07-19 09:37:00	2	2	2	#NULL!	#NULL!	#NULL!	#NULL!	#NULL!	#NULL!	#NULL!	#NULL!	#NULL!	#NULL!	#NULL!	#NULL!	2	2	#NULL!	#NULL!	#NULL!	#NULL!	#NULL!	#NULL!	#NULL!	#NULL!	#NULL!	#NULL!	#NULL!	#NULL!	1	1965	5	26	1	1	1	2	#NULL!	#NULL!	#NULL!	#NULL!	#NULL!	2400	0	1
4165	山西省	1404231	2	2021-07-19 10:18:00	0	#NULL!	#NULL!	#NULL!	#NULL!	#NULL!	#NULL!	#NULL!	#NULL!	#NULL!	#NULL!	#NULL!	#NULL!	#NULL!	#NULL!	#NULL!	#NULL!	#NULL!	#NULL!	#NULL!	#NULL!	#NULL!	#NULL!	#NULL!	#NULL!	#NULL!	#NULL!	#NULL!	#NULL!	1	1992	6	3	1	1	1	6	4	2011	2	#NULL!	#NULL!	40000	40000	1
4167	山西省	1404234	2	2021-07-19 09:47:00	2	3	3	#NULL!	#NULL!	#NULL!	#NULL!	#NULL!	#NULL!	#NULL!	#NULL!	#NULL!	#NULL!	#NULL!	#NULL!	2	2	#NULL!	#NULL!	#NULL!	#NULL!	#NULL!	#NULL!	#NULL!	#NULL!	#NULL!	#NULL!	#NULL!	#NULL!	1	1996	11	25	1	1	1	10	4	2014	2	3	4	60000	60000	1
4166	山西省	1404231	2	2021-07-19 09:39:00	2	3	3	#NULL!	#NULL!	#NULL!	#NULL!	#NULL!	#NULL!	#NULL!	#NULL!	#NULL!	#NULL!	#NULL!	#NULL!	2	2	#NULL!	#NULL!	#NULL!	#NULL!	#NULL!	#NULL!	#NULL!	#NULL!	#NULL!	#NULL!	#NULL!	#NULL!	2	2000	5	12	1	1	1	10	1	9997	5	3	8	9999997	9999997	2
7157	内蒙古自治区	1501214	2	2021-08-05 16:09:00	3	1	2	2	#NULL!	#NULL!	#NULL!	#NULL!	#NULL!	#NULL!	#NULL!	#NULL!	#NULL!	#NULL!	#NULL!	1	2	2	#NULL!	#NULL!	#NULL!	#NULL!	#NULL!	#NULL!	#NULL!	#NULL!	#NULL!	#NULL!	#NULL!	2	1972	9	5	1	1	1	1	#NULL!	#NULL!	#NULL!	#NULL!	#NULL!	0	0	1
7186	内蒙古自治区	1501214	2	2021-08-06 19:13:00	2	1	2	#NULL!	#NULL!	#NULL!	#NULL!	#NULL!	#NULL!	#NULL!	#NULL!	#NULL!	#NULL!	#NULL!	#NULL!	1	1	#NULL!	#NULL!	#NULL!	#NULL!	#NULL!	#NULL!	#NULL!	#NULL!	#NULL!	#NULL!	#NULL!	#NULL!	1	1962	6	25	1	1	1	3	4	1978	#NULL!	#NULL!	#NULL!	10000	10000	1
7162	内蒙古自治区	1501212	2	2021-08-05 09:27:00	2	3	3	#NULL!	#NULL!	#NULL!	#NULL!	#NULL!	#NULL!	#NULL!	#NULL!	#NULL!	#NULL!	#NULL!	#NULL!	1	1	#NULL!	#NULL!	#NULL!	#NULL!	#NULL!	#NULL!	#NULL!	#NULL!	#NULL!	#NULL!	#NULL!	#NULL!	1	1990	9	13	1	1	1	3	2	#NULL!	#NULL!	#NULL!	#NULL!	10000	10000	1
5592	内蒙古自治区	1501211	1	2021-07-25 14:19:00	2	1	2	#NULL!	#NULL!	#NULL!	#NULL!	#NULL!	#NULL!	#NULL!	#NULL!	#NULL!	#NULL!	#NULL!	#NULL!	1	2	#NULL!	#NULL!	#NULL!	#NULL!	#NULL!	#NULL!	#NULL!	#NULL!	#NULL!	#NULL!	#NULL!	#NULL!	2	1964	5	27	1	1	1	4	4	1981	#NULL!	#NULL!	#NULL!	20000	20000	1
7188	内蒙古自治区	1501214	2	2021-08-06 09:00:00	1	1	#NULL!	#NULL!	#NULL!	#NULL!	#NULL!	#NULL!	#NULL!	#NULL!	#NULL!	#NULL!	#NULL!	#NULL!	#NULL!	1	#NULL!	#NULL!	#NULL!	#NULL!	#NULL!	#NULL!	#NULL!	#NULL!	#NULL!	#NULL!	#NULL!	#NULL!	#NULL!	2	1957	7	6	1	1	1	1	#NULL!	#NULL!	#NULL!	#NULL!	#NULL!	5500	5500	1
6985	内蒙古自治区	1501213	2	2021-08-01 16:42:00	1	2	#NULL!	#NULL!	#NULL!	#NULL!	#NULL!	#NULL!	#NULL!	#NULL!	#NULL!	#NULL!	#NULL!	#NULL!	#NULL!	2	#NULL!	#NULL!	#NULL!	#NULL!	#NULL!	#NULL!	#NULL!	#NULL!	#NULL!	#NULL!	#NULL!	#NULL!	#NULL!	1	1960	1	27	1	1	1	4	4	1976	#NULL!	#NULL!	#NULL!	30000	30000	1
5565	内蒙古自治区	1501211	1	2021-07-25 18:28:00	3	1	2	2	#NULL!	#NULL!	#NULL!	#NULL!	#NULL!	#NULL!	#NULL!	#NULL!	#NULL!	#NULL!	#NULL!	2	1	1	#NULL!	#NULL!	#NULL!	#NULL!	#NULL!	#NULL!	#NULL!	#NULL!	#NULL!	#NULL!	#NULL!	2	1979	4	1	1	1	1	3	4	1992	#NULL!	#NULL!	#NULL!	0	0	1
5254	内蒙古自治区	1501211	1	2021-07-24 16:53:00	1	1	#NULL!	#NULL!	#NULL!	#NULL!	#NULL!	#NULL!	#NULL!	#NULL!	#NULL!	#NULL!	#NULL!	#NULL!	#NULL!	1	#NULL!	#NULL!	#NULL!	#NULL!	#NULL!	#NULL!	#NULL!	#NULL!	#NULL!	#NULL!	#NULL!	#NULL!	#NULL!	1	1955	6	21	1	1	1	4	4	1970	#NULL!	#NULL!	#NULL!	51600	51600	2
6635	内蒙古自治区	1501211	1	2021-07-29 09:39:00	2	1	2	#NULL!	#NULL!	#NULL!	#NULL!	#NULL!	#NULL!	#NULL!	#NULL!	#NULL!	#NULL!	#NULL!	#NULL!	1	2	#NULL!	#NULL!	#NULL!	#NULL!	#NULL!	#NULL!	#NULL!	#NULL!	#NULL!	#NULL!	#NULL!	#NULL!	2	1970	2	26	2	1	1	9	4	2000	6	5	5	70000	70000	1
7217	内蒙古自治区	1501212	2	2021-08-06 08:41:00	2	1	2	#NULL!	#NULL!	#NULL!	#NULL!	#NULL!	#NULL!	#NULL!	#NULL!	#NULL!	#NULL!	#NULL!	#NULL!	1	2	#NULL!	#NULL!	#NULL!	#NULL!	#NULL!	#NULL!	#NULL!	#NULL!	#NULL!	#NULL!	#NULL!	#NULL!	2	1955	6	29	1	1	1	3	98	9998	#NULL!	#NULL!	#NULL!	0	0	1
6286	内蒙古自治区	1501213	2	2021-07-28 09:09:00	6	1	2	6	9	9	9	#NULL!	#NULL!	#NULL!	#NULL!	#NULL!	#NULL!	#NULL!	#NULL!	1	2	2	2	1	1	#NULL!	#NULL!	#NULL!	#NULL!	#NULL!	#NULL!	#NULL!	#NULL!	1	1952	8	18	1	1	1	4	2	1969	#NULL!	#NULL!	#NULL!	4000	4000	2
5820	内蒙古自治区	1501213	2	2021-07-26 10:05:00	4	1	2	6	9	#NULL!	#NULL!	#NULL!	#NULL!	#NULL!	#NULL!	#NULL!	#NULL!	#NULL!	#NULL!	1	2	2	2	#NULL!	#NULL!	#NULL!	#NULL!	#NULL!	#NULL!	#NULL!	#NULL!	#NULL!	#NULL!	2	1950	10	1	1	15	4	3	4	9998	#NULL!	#NULL!	#NULL!	7500	7500	1
7150	内蒙古自治区	1501214	2	2021-08-05 09:50:00	2	1	2	#NULL!	#NULL!	#NULL!	#NULL!	#NULL!	#NULL!	#NULL!	#NULL!	#NULL!	#NULL!	#NULL!	#NULL!	1	2	#NULL!	#NULL!	#NULL!	#NULL!	#NULL!	#NULL!	#NULL!	#NULL!	#NULL!	#NULL!	#NULL!	#NULL!	1	1961	5	3	1	1	1	4	4	1978	#NULL!	#NULL!	#NULL!	15000	15000	2
7159	内蒙古自治区	1501212	2	2021-08-05 15:50:00	3	3	1	2	#NULL!	#NULL!	#NULL!	#NULL!	#NULL!	#NULL!	#NULL!	#NULL!	#NULL!	#NULL!	#NULL!	1	1	2	#NULL!	#NULL!	#NULL!	#NULL!	#NULL!	#NULL!	#NULL!	#NULL!	#NULL!	#NULL!	#NULL!	1	1976	7	22	1	1	1	4	4	9998	#NULL!	#NULL!	#NULL!	32000	17000	1
5591	内蒙古自治区	1501211	1	2021-07-24 20:47:00	2	1	2	#NULL!	#NULL!	#NULL!	#NULL!	#NULL!	#NULL!	#NULL!	#NULL!	#NULL!	#NULL!	#NULL!	#NULL!	2	2	#NULL!	#NULL!	#NULL!	#NULL!	#NULL!	#NULL!	#NULL!	#NULL!	#NULL!	#NULL!	#NULL!	#NULL!	1	1955	6	27	1	1	1	4	4	1973	#NULL!	#NULL!	#NULL!	27480	25200	1
6348	内蒙古自治区	1501213	2	2021-07-28 16:05:00	3	3	1	2	#NULL!	#NULL!	#NULL!	#NULL!	#NULL!	#NULL!	#NULL!	#NULL!	#NULL!	#NULL!	#NULL!	1	1	2	#NULL!	#NULL!	#NULL!	#NULL!	#NULL!	#NULL!	#NULL!	#NULL!	#NULL!	#NULL!	#NULL!	1	1962	8	24	1	1	1	6	4	1980	4	#NULL!	#NULL!	35000	35000	1
7202	内蒙古自治区	1501214	2	2021-08-06 11:01:00	4	2	6	9	9	#NULL!	#NULL!	#NULL!	#NULL!	#NULL!	#NULL!	#NULL!	#NULL!	#NULL!	#NULL!	2	2	2	2	#NULL!	#NULL!	#NULL!	#NULL!	#NULL!	#NULL!	#NULL!	#NULL!	#NULL!	#NULL!	2	1956	2	7	1	1	1	1	#NULL!	#NULL!	#NULL!	#NULL!	#NULL!	2400	0	1
7389	内蒙古自治区	1501212	2	2021-08-08 17:03:00	1	1	#NULL!	#NULL!	#NULL!	#NULL!	#NULL!	#NULL!	#NULL!	#NULL!	#NULL!	#NULL!	#NULL!	#NULL!	#NULL!	1	#NULL!	#NULL!	#NULL!	#NULL!	#NULL!	#NULL!	#NULL!	#NULL!	#NULL!	#NULL!	#NULL!	#NULL!	#NULL!	1	1960	9	24	1	1	1	4	3	9997	#NULL!	#NULL!	#NULL!	30000	30000	2
6064	内蒙古自治区	1501211	1	2021-07-27 18:12:00	0	#NULL!	#NULL!	#NULL!	#NULL!	#NULL!	#NULL!	#NULL!	#NULL!	#NULL!	#NULL!	#NULL!	#NULL!	#NULL!	#NULL!	#NULL!	#NULL!	#NULL!	#NULL!	#NULL!	#NULL!	#NULL!	#NULL!	#NULL!	#NULL!	#NULL!	#NULL!	#NULL!	#NULL!	2	1965	1	27	1	1	1	4	4	9998	#NULL!	#NULL!	#NULL!	22800	22800	1
6069	内蒙古自治区	1501213	2	2021-07-27 20:05:00	1	1	#NULL!	#NULL!	#NULL!	#NULL!	#NULL!	#NULL!	#NULL!	#NULL!	#NULL!	#NULL!	#NULL!	#NULL!	#NULL!	2	#NULL!	#NULL!	#NULL!	#NULL!	#NULL!	#NULL!	#NULL!	#NULL!	#NULL!	#NULL!	#NULL!	#NULL!	#NULL!	1	1959	12	19	1	1	1	#NULL!	2	9997	6	6	14	10500	10500	1
5253	内蒙古自治区	1501211	1	2021-07-24 16:35:00	1	2	#NULL!	#NULL!	#NULL!	#NULL!	#NULL!	#NULL!	#NULL!	#NULL!	#NULL!	#NULL!	#NULL!	#NULL!	#NULL!	1	#NULL!	#NULL!	#NULL!	#NULL!	#NULL!	#NULL!	#NULL!	#NULL!	#NULL!	#NULL!	#NULL!	#NULL!	#NULL!	2	1974	4	30	1	11	1	4	4	2008	#NULL!	#NULL!	#NULL!	50000	50000	1
7160	内蒙古自治区	1501212	2	2021-08-05 13:03:00	1	2	#NULL!	#NULL!	#NULL!	#NULL!	#NULL!	#NULL!	#NULL!	#NULL!	#NULL!	#NULL!	#NULL!	#NULL!	#NULL!	2	#NULL!	#NULL!	#NULL!	#NULL!	#NULL!	#NULL!	#NULL!	#NULL!	#NULL!	#NULL!	#NULL!	#NULL!	#NULL!	1	1957	8	15	1	1	1	6	2	1976	4	#NULL!	#NULL!	20000	20000	1
6042	内蒙古自治区	1501213	2	2021-07-26 18:40:00	5	3	3	5	5	11	#NULL!	#NULL!	#NULL!	#NULL!	#NULL!	#NULL!	#NULL!	#NULL!	#NULL!	1	1	1	1	1	#NULL!	#NULL!	#NULL!	#NULL!	#NULL!	#NULL!	#NULL!	#NULL!	#NULL!	1	2003	6	24	1	1	1	5	4	2021	4	#NULL!	#NULL!	19412	670	1
5811	内蒙古自治区	1501213	2	2021-07-26 16:35:00	1	1	#NULL!	#NULL!	#NULL!	#NULL!	#NULL!	#NULL!	#NULL!	#NULL!	#NULL!	#NULL!	#NULL!	#NULL!	#NULL!	1	#NULL!	#NULL!	#NULL!	#NULL!	#NULL!	#NULL!	#NULL!	#NULL!	#NULL!	#NULL!	#NULL!	#NULL!	#NULL!	1	1963	12	13	1	1	1	3	4	9998	#NULL!	#NULL!	#NULL!	30000	30000	1
5608	内蒙古自治区	1501211	1	2021-07-25 13:33:00	2	1	2	#NULL!	#NULL!	#NULL!	#NULL!	#NULL!	#NULL!	#NULL!	#NULL!	#NULL!	#NULL!	#NULL!	#NULL!	1	1	#NULL!	#NULL!	#NULL!	#NULL!	#NULL!	#NULL!	#NULL!	#NULL!	#NULL!	#NULL!	#NULL!	#NULL!	1	1986	4	22	1	1	1	4	4	2002	#NULL!	#NULL!	#NULL!	5100	0	1
7161	内蒙古自治区	1501212	2	2021-08-05 09:58:00	1	1	#NULL!	#NULL!	#NULL!	#NULL!	#NULL!	#NULL!	#NULL!	#NULL!	#NULL!	#NULL!	#NULL!	#NULL!	#NULL!	1	#NULL!	#NULL!	#NULL!	#NULL!	#NULL!	#NULL!	#NULL!	#NULL!	#NULL!	#NULL!	#NULL!	#NULL!	#NULL!	2	1968	1	8	1	1	1	3	4	1980	#NULL!	#NULL!	#NULL!	0	0	1
6633	内蒙古自治区	1501211	1	2021-07-29 14:48:00	2	2	2	#NULL!	#NULL!	#NULL!	#NULL!	#NULL!	#NULL!	#NULL!	#NULL!	#NULL!	#NULL!	#NULL!	#NULL!	1	1	#NULL!	#NULL!	#NULL!	#NULL!	#NULL!	#NULL!	#NULL!	#NULL!	#NULL!	#NULL!	#NULL!	#NULL!	1	2003	1	13	1	1	1	6	4	2021	3	#NULL!	#NULL!	0	0	1
6041	内蒙古自治区	1501213	2	2021-07-27 10:50:00	4	4	1	2	2	#NULL!	#NULL!	#NULL!	#NULL!	#NULL!	#NULL!	#NULL!	#NULL!	#NULL!	#NULL!	2	1	1	1	#NULL!	#NULL!	#NULL!	#NULL!	#NULL!	#NULL!	#NULL!	#NULL!	#NULL!	#NULL!	2	1970	98	98	1	1	1	4	2	1989	#NULL!	#NULL!	#NULL!	50000	50000	1
7341	内蒙古自治区	1501212	2	2021-08-08 19:44:00	3	1	2	2	#NULL!	#NULL!	#NULL!	#NULL!	#NULL!	#NULL!	#NULL!	#NULL!	#NULL!	#NULL!	#NULL!	1	2	2	#NULL!	#NULL!	#NULL!	#NULL!	#NULL!	#NULL!	#NULL!	#NULL!	#NULL!	#NULL!	#NULL!	2	1969	4	18	1	1	1	3	4	9998	#NULL!	#NULL!	#NULL!	9999998	9999998	1
7204	内蒙古自治区	1501214	2	2021-08-06 09:13:00	1	1	#NULL!	#NULL!	#NULL!	#NULL!	#NULL!	#NULL!	#NULL!	#NULL!	#NULL!	#NULL!	#NULL!	#NULL!	#NULL!	1	#NULL!	#NULL!	#NULL!	#NULL!	#NULL!	#NULL!	#NULL!	#NULL!	#NULL!	#NULL!	#NULL!	#NULL!	#NULL!	2	1977	9	7	1	1	1	4	2	1991	#NULL!	#NULL!	#NULL!	10000	10000	1
6634	内蒙古自治区	1501213	2	2021-07-29 16:34:00	1	1	#NULL!	#NULL!	#NULL!	#NULL!	#NULL!	#NULL!	#NULL!	#NULL!	#NULL!	#NULL!	#NULL!	#NULL!	#NULL!	1	#NULL!	#NULL!	#NULL!	#NULL!	#NULL!	#NULL!	#NULL!	#NULL!	#NULL!	#NULL!	#NULL!	#NULL!	#NULL!	2	1970	5	16	1	1	1	3	4	1985	#NULL!	#NULL!	#NULL!	15000	15000	1
6352	内蒙古自治区	1501211	1	2021-07-28 19:32:00	5	3	3	11	5	5	#NULL!	#NULL!	#NULL!	#NULL!	#NULL!	#NULL!	#NULL!	#NULL!	#NULL!	1	1	1	1	1	#NULL!	#NULL!	#NULL!	#NULL!	#NULL!	#NULL!	#NULL!	#NULL!	#NULL!	1	2001	9	26	1	1	2	10	1	2020	3	4	14	9999997	9999997	2
6068	内蒙古自治区	1501213	2	2021-07-27 16:35:00	3	1	2	2	#NULL!	#NULL!	#NULL!	#NULL!	#NULL!	#NULL!	#NULL!	#NULL!	#NULL!	#NULL!	#NULL!	1	2	1	#NULL!	#NULL!	#NULL!	#NULL!	#NULL!	#NULL!	#NULL!	#NULL!	#NULL!	#NULL!	#NULL!	2	1973	10	13	1	1	1	3	4	9998	#NULL!	#NULL!	#NULL!	40000	40000	1
6632	内蒙古自治区	1501213	2	2021-07-29 09:38:00	1	1	#NULL!	#NULL!	#NULL!	#NULL!	#NULL!	#NULL!	#NULL!	#NULL!	#NULL!	#NULL!	#NULL!	#NULL!	#NULL!	1	#NULL!	#NULL!	#NULL!	#NULL!	#NULL!	#NULL!	#NULL!	#NULL!	#NULL!	#NULL!	#NULL!	#NULL!	#NULL!	1	1952	6	15	1	1	1	4	4	1970	#NULL!	#NULL!	#NULL!	25000	25000	2
6067	内蒙古自治区	1501213	2	2021-07-27 09:01:00	6	1	2	2	2	7	7	#NULL!	#NULL!	#NULL!	#NULL!	#NULL!	#NULL!	#NULL!	#NULL!	1	1	1	1	1	1	#NULL!	#NULL!	#NULL!	#NULL!	#NULL!	#NULL!	#NULL!	#NULL!	1	1959	12	10	1	1	1	6	4	1978	4	#NULL!	#NULL!	40000	40000	2
7184	内蒙古自治区	1501212	2	2021-08-06 08:50:00	5	1	2	6	9	9	#NULL!	#NULL!	#NULL!	#NULL!	#NULL!	#NULL!	#NULL!	#NULL!	#NULL!	1	2	2	2	2	#NULL!	#NULL!	#NULL!	#NULL!	#NULL!	#NULL!	#NULL!	#NULL!	#NULL!	1	1951	6	11	1	1	1	3	4	1966	#NULL!	#NULL!	#NULL!	11760	5000	1
6359	内蒙古自治区	1501211	1	2021-07-28 11:12:00	3	1	2	2	#NULL!	#NULL!	#NULL!	#NULL!	#NULL!	#NULL!	#NULL!	#NULL!	#NULL!	#NULL!	#NULL!	1	1	1	#NULL!	#NULL!	#NULL!	#NULL!	#NULL!	#NULL!	#NULL!	#NULL!	#NULL!	#NULL!	#NULL!	1	1948	2	20	2	1	1	4	4	1965	#NULL!	#NULL!	#NULL!	4500	0	1
7206	内蒙古自治区	1501214	2	2021-08-06 16:13:00	3	1	2	2	#NULL!	#NULL!	#NULL!	#NULL!	#NULL!	#NULL!	#NULL!	#NULL!	#NULL!	#NULL!	#NULL!	1	2	1	#NULL!	#NULL!	#NULL!	#NULL!	#NULL!	#NULL!	#NULL!	#NULL!	#NULL!	#NULL!	#NULL!	1	1969	11	22	1	1	1	4	2	1982	#NULL!	#NULL!	#NULL!	6000	2000	1
6610	内蒙古自治区	1501211	1	2021-07-29 13:35:00	3	11	1	2	#NULL!	#NULL!	#NULL!	#NULL!	#NULL!	#NULL!	#NULL!	#NULL!	#NULL!	#NULL!	#NULL!	1	2	1	#NULL!	#NULL!	#NULL!	#NULL!	#NULL!	#NULL!	#NULL!	#NULL!	#NULL!	#NULL!	#NULL!	1	1973	8	20	1	1	1	4	4	1990	#NULL!	#NULL!	#NULL!	30000	30000	1
7203	内蒙古自治区	1501214	2	2021-08-06 18:00:00	3	1	2	2	#NULL!	#NULL!	#NULL!	#NULL!	#NULL!	#NULL!	#NULL!	#NULL!	#NULL!	#NULL!	#NULL!	1	2	2	#NULL!	#NULL!	#NULL!	#NULL!	#NULL!	#NULL!	#NULL!	#NULL!	#NULL!	#NULL!	#NULL!	1	1972	12	15	1	1	1	4	4	1989	#NULL!	#NULL!	#NULL!	40000	40000	1
6631	内蒙古自治区	1501213	2	2021-07-27 19:48:00	1	2	#NULL!	#NULL!	#NULL!	#NULL!	#NULL!	#NULL!	#NULL!	#NULL!	#NULL!	#NULL!	#NULL!	#NULL!	#NULL!	2	#NULL!	#NULL!	#NULL!	#NULL!	#NULL!	#NULL!	#NULL!	#NULL!	#NULL!	#NULL!	#NULL!	#NULL!	#NULL!	1	1964	1	25	1	1	1	4	2	9998	#NULL!	#NULL!	#NULL!	10000	10000	1
6358	内蒙古自治区	1501211	1	2021-07-28 18:46:00	0	#NULL!	#NULL!	#NULL!	#NULL!	#NULL!	#NULL!	#NULL!	#NULL!	#NULL!	#NULL!	#NULL!	#NULL!	#NULL!	#NULL!	#NULL!	#NULL!	#NULL!	#NULL!	#NULL!	#NULL!	#NULL!	#NULL!	#NULL!	#NULL!	#NULL!	#NULL!	#NULL!	#NULL!	1	1966	8	15	1	1	1	4	4	1986	#NULL!	#NULL!	#NULL!	10800	0	1
7158	内蒙古自治区	1501214	2	2021-08-05 18:03:00	1	1	#NULL!	#NULL!	#NULL!	#NULL!	#NULL!	#NULL!	#NULL!	#NULL!	#NULL!	#NULL!	#NULL!	#NULL!	#NULL!	1	#NULL!	#NULL!	#NULL!	#NULL!	#NULL!	#NULL!	#NULL!	#NULL!	#NULL!	#NULL!	#NULL!	#NULL!	#NULL!	2	1952	1	17	1	1	1	1	#NULL!	#NULL!	#NULL!	#NULL!	#NULL!	6000	6000	1
7183	内蒙古自治区	1501212	2	2021-08-06 15:45:00	2	1	2	#NULL!	#NULL!	#NULL!	#NULL!	#NULL!	#NULL!	#NULL!	#NULL!	#NULL!	#NULL!	#NULL!	#NULL!	1	1	#NULL!	#NULL!	#NULL!	#NULL!	#NULL!	#NULL!	#NULL!	#NULL!	#NULL!	#NULL!	#NULL!	#NULL!	2	1973	7	29	1	1	1	1	#NULL!	#NULL!	#NULL!	#NULL!	#NULL!	20000	20000	1
7267	内蒙古自治区	1501212	2	2021-08-07 17:47:00	2	2	9	#NULL!	#NULL!	#NULL!	#NULL!	#NULL!	#NULL!	#NULL!	#NULL!	#NULL!	#NULL!	#NULL!	#NULL!	2	2	#NULL!	#NULL!	#NULL!	#NULL!	#NULL!	#NULL!	#NULL!	#NULL!	#NULL!	#NULL!	#NULL!	#NULL!	1	1953	12	22	1	1	1	3	2	#NULL!	#NULL!	#NULL!	#NULL!	9000	50000	1
7155	内蒙古自治区	1501214	2	2021-08-05 16:00:00	2	1	2	#NULL!	#NULL!	#NULL!	#NULL!	#NULL!	#NULL!	#NULL!	#NULL!	#NULL!	#NULL!	#NULL!	#NULL!	1	2	#NULL!	#NULL!	#NULL!	#NULL!	#NULL!	#NULL!	#NULL!	#NULL!	#NULL!	#NULL!	#NULL!	#NULL!	1	1963	7	5	1	1	1	4	2	1979	#NULL!	#NULL!	#NULL!	40000	35000	1
6897	内蒙古自治区	1501211	1	2021-07-31 11:02:00	3	3	3	5	#NULL!	#NULL!	#NULL!	#NULL!	#NULL!	#NULL!	#NULL!	#NULL!	#NULL!	#NULL!	#NULL!	1	1	1	#NULL!	#NULL!	#NULL!	#NULL!	#NULL!	#NULL!	#NULL!	#NULL!	#NULL!	#NULL!	#NULL!	1	2001	7	19	1	1	2	12	1	2020	1	1	8	0	0	1
6861	内蒙古自治区	1501213	2	2021-07-31 09:17:00	4	3	3	5	1	#NULL!	#NULL!	#NULL!	#NULL!	#NULL!	#NULL!	#NULL!	#NULL!	#NULL!	#NULL!	1	1	2	1	#NULL!	#NULL!	#NULL!	#NULL!	#NULL!	#NULL!	#NULL!	#NULL!	#NULL!	#NULL!	2	1993	12	21	1	1	1	6	2	9998	4	#NULL!	#NULL!	100000	0	1
7218	内蒙古自治区	1501212	2	2021-08-05 19:50:00	1	1	#NULL!	#NULL!	#NULL!	#NULL!	#NULL!	#NULL!	#NULL!	#NULL!	#NULL!	#NULL!	#NULL!	#NULL!	#NULL!	1	#NULL!	#NULL!	#NULL!	#NULL!	#NULL!	#NULL!	#NULL!	#NULL!	#NULL!	#NULL!	#NULL!	#NULL!	#NULL!	1	1945	12	21	1	1	1	7	2	1960	6	#NULL!	#NULL!	5000	5000	1
7216	内蒙古自治区	1501212	2	2021-08-06 15:54:00	3	1	2	9	#NULL!	#NULL!	#NULL!	#NULL!	#NULL!	#NULL!	#NULL!	#NULL!	#NULL!	#NULL!	#NULL!	1	2	2	#NULL!	#NULL!	#NULL!	#NULL!	#NULL!	#NULL!	#NULL!	#NULL!	#NULL!	#NULL!	#NULL!	2	1964	11	26	1	1	1	3	4	9998	#NULL!	#NULL!	#NULL!	5000	5000	1
6797	内蒙古自治区	1501213	2	2021-07-30 15:59:00	2	1	2	#NULL!	#NULL!	#NULL!	#NULL!	#NULL!	#NULL!	#NULL!	#NULL!	#NULL!	#NULL!	#NULL!	#NULL!	1	1	#NULL!	#NULL!	#NULL!	#NULL!	#NULL!	#NULL!	#NULL!	#NULL!	#NULL!	#NULL!	#NULL!	#NULL!	1	1957	10	27	1	1	1	4	4	1974	#NULL!	#NULL!	#NULL!	30000	20000	1
6894	内蒙古自治区	1501213	2	2021-07-31 18:21:00	1	1	#NULL!	#NULL!	#NULL!	#NULL!	#NULL!	#NULL!	#NULL!	#NULL!	#NULL!	#NULL!	#NULL!	#NULL!	#NULL!	1	#NULL!	#NULL!	#NULL!	#NULL!	#NULL!	#NULL!	#NULL!	#NULL!	#NULL!	#NULL!	#NULL!	#NULL!	#NULL!	1	1970	2	1	1	1	1	4	2	1982	#NULL!	#NULL!	#NULL!	10000	10000	1
7342	内蒙古自治区	1501212	2	2021-08-08 10:12:00	1	1	#NULL!	#NULL!	#NULL!	#NULL!	#NULL!	#NULL!	#NULL!	#NULL!	#NULL!	#NULL!	#NULL!	#NULL!	#NULL!	1	#NULL!	#NULL!	#NULL!	#NULL!	#NULL!	#NULL!	#NULL!	#NULL!	#NULL!	#NULL!	#NULL!	#NULL!	#NULL!	1	1962	8	8	1	1	1	4	4	9998	#NULL!	#NULL!	#NULL!	10000	10000	1
6981	内蒙古自治区	1501211	1	2021-08-01 19:59:00	2	1	2	#NULL!	#NULL!	#NULL!	#NULL!	#NULL!	#NULL!	#NULL!	#NULL!	#NULL!	#NULL!	#NULL!	#NULL!	1	1	#NULL!	#NULL!	#NULL!	#NULL!	#NULL!	#NULL!	#NULL!	#NULL!	#NULL!	#NULL!	#NULL!	#NULL!	1	1965	3	20	1	1	1	6	4	1986	2	#NULL!	#NULL!	28000	28000	1
7187	内蒙古自治区	1501214	2	2021-08-06 16:19:00	2	1	2	#NULL!	#NULL!	#NULL!	#NULL!	#NULL!	#NULL!	#NULL!	#NULL!	#NULL!	#NULL!	#NULL!	#NULL!	1	2	#NULL!	#NULL!	#NULL!	#NULL!	#NULL!	#NULL!	#NULL!	#NULL!	#NULL!	#NULL!	#NULL!	#NULL!	2	1970	7	19	2	1	1	3	4	1985	#NULL!	#NULL!	#NULL!	35000	35000	2
7269	内蒙古自治区	1501212	2	2021-08-07 10:18:00	1	2	#NULL!	#NULL!	#NULL!	#NULL!	#NULL!	#NULL!	#NULL!	#NULL!	#NULL!	#NULL!	#NULL!	#NULL!	#NULL!	1	#NULL!	#NULL!	#NULL!	#NULL!	#NULL!	#NULL!	#NULL!	#NULL!	#NULL!	#NULL!	#NULL!	#NULL!	#NULL!	2	1969	4	14	1	1	2	4	4	1984	#NULL!	#NULL!	#NULL!	30000	30000	1
6979	内蒙古自治区	1501211	1	2021-08-01 19:00:00	1	1	#NULL!	#NULL!	#NULL!	#NULL!	#NULL!	#NULL!	#NULL!	#NULL!	#NULL!	#NULL!	#NULL!	#NULL!	#NULL!	1	#NULL!	#NULL!	#NULL!	#NULL!	#NULL!	#NULL!	#NULL!	#NULL!	#NULL!	#NULL!	#NULL!	#NULL!	#NULL!	1	1974	2	23	1	1	1	6	4	1992	4	#NULL!	#NULL!	24000	20000	1
7207	内蒙古自治区	1501214	2	2021-08-06 20:49:00	5	3	5	1	2	2	#NULL!	#NULL!	#NULL!	#NULL!	#NULL!	#NULL!	#NULL!	#NULL!	#NULL!	1	1	1	1	1	#NULL!	#NULL!	#NULL!	#NULL!	#NULL!	#NULL!	#NULL!	#NULL!	#NULL!	1	1975	2	9	2	1	1	1	#NULL!	#NULL!	#NULL!	#NULL!	#NULL!	3000	3000	1
6982	内蒙古自治区	1501213	2	2021-08-01 20:03:00	5	2	6	2	9	9	#NULL!	#NULL!	#NULL!	#NULL!	#NULL!	#NULL!	#NULL!	#NULL!	#NULL!	2	2	2	2	2	#NULL!	#NULL!	#NULL!	#NULL!	#NULL!	#NULL!	#NULL!	#NULL!	#NULL!	1	1965	9	25	1	1	1	4	4	1983	#NULL!	#NULL!	#NULL!	7000	7000	1
7153	内蒙古自治区	1501214	2	2021-08-05 19:36:00	1	1	#NULL!	#NULL!	#NULL!	#NULL!	#NULL!	#NULL!	#NULL!	#NULL!	#NULL!	#NULL!	#NULL!	#NULL!	#NULL!	1	#NULL!	#NULL!	#NULL!	#NULL!	#NULL!	#NULL!	#NULL!	#NULL!	#NULL!	#NULL!	#NULL!	#NULL!	#NULL!	1	1948	3	13	1	1	1	4	3	9998	#NULL!	#NULL!	#NULL!	0	0	1
6802	内蒙古自治区	1501211	1	2021-07-30 19:31:00	1	1	#NULL!	#NULL!	#NULL!	#NULL!	#NULL!	#NULL!	#NULL!	#NULL!	#NULL!	#NULL!	#NULL!	#NULL!	#NULL!	1	#NULL!	#NULL!	#NULL!	#NULL!	#NULL!	#NULL!	#NULL!	#NULL!	#NULL!	#NULL!	#NULL!	#NULL!	#NULL!	2	1954	8	6	1	1	1	1	#NULL!	#NULL!	#NULL!	#NULL!	#NULL!	15000	13000	1
6798	内蒙古自治区	1501213	2	2021-07-30 15:55:00	2	1	2	#NULL!	#NULL!	#NULL!	#NULL!	#NULL!	#NULL!	#NULL!	#NULL!	#NULL!	#NULL!	#NULL!	#NULL!	1	2	#NULL!	#NULL!	#NULL!	#NULL!	#NULL!	#NULL!	#NULL!	#NULL!	#NULL!	#NULL!	#NULL!	#NULL!	1	1946	4	22	1	1	1	3	2	#NULL!	#NULL!	#NULL!	#NULL!	0	0	1
6896	内蒙古自治区	1501211	1	2021-07-31 19:28:00	3	1	2	2	#NULL!	#NULL!	#NULL!	#NULL!	#NULL!	#NULL!	#NULL!	#NULL!	#NULL!	#NULL!	#NULL!	1	1	1	#NULL!	#NULL!	#NULL!	#NULL!	#NULL!	#NULL!	#NULL!	#NULL!	#NULL!	#NULL!	#NULL!	1	1974	8	22	2	1	1	4	4	1990	#NULL!	#NULL!	#NULL!	50000	50000	1
7205	内蒙古自治区	1501214	2	2021-08-06 10:48:00	3	1	2	6	#NULL!	#NULL!	#NULL!	#NULL!	#NULL!	#NULL!	#NULL!	#NULL!	#NULL!	#NULL!	#NULL!	1	2	2	#NULL!	#NULL!	#NULL!	#NULL!	#NULL!	#NULL!	#NULL!	#NULL!	#NULL!	#NULL!	#NULL!	1	1964	9	27	1	1	1	4	2	1976	#NULL!	#NULL!	#NULL!	30000	30000	1
6898	内蒙古自治区	1501211	1	2021-07-31 11:48:00	3	3	3	5	#NULL!	#NULL!	#NULL!	#NULL!	#NULL!	#NULL!	#NULL!	#NULL!	#NULL!	#NULL!	#NULL!	1	1	1	#NULL!	#NULL!	#NULL!	#NULL!	#NULL!	#NULL!	#NULL!	#NULL!	#NULL!	#NULL!	#NULL!	1	2002	9	11	1	1	1	6	4	2021	3	#NULL!	#NULL!	0	0	1
7386	内蒙古自治区	1501212	2	2021-08-09 10:34:00	1	1	#NULL!	#NULL!	#NULL!	#NULL!	#NULL!	#NULL!	#NULL!	#NULL!	#NULL!	#NULL!	#NULL!	#NULL!	#NULL!	1	#NULL!	#NULL!	#NULL!	#NULL!	#NULL!	#NULL!	#NULL!	#NULL!	#NULL!	#NULL!	#NULL!	#NULL!	#NULL!	1	1950	9	12	1	1	1	4	4	9998	#NULL!	#NULL!	#NULL!	8400	0	2
7154	内蒙古自治区	1501214	2	2021-08-05 09:36:00	1	1	#NULL!	#NULL!	#NULL!	#NULL!	#NULL!	#NULL!	#NULL!	#NULL!	#NULL!	#NULL!	#NULL!	#NULL!	#NULL!	1	#NULL!	#NULL!	#NULL!	#NULL!	#NULL!	#NULL!	#NULL!	#NULL!	#NULL!	#NULL!	#NULL!	#NULL!	#NULL!	2	1949	9	7	1	1	1	3	4	1963	#NULL!	#NULL!	#NULL!	2280	0	1
7156	内蒙古自治区	1501214	2	2021-08-05 17:36:00	1	1	#NULL!	#NULL!	#NULL!	#NULL!	#NULL!	#NULL!	#NULL!	#NULL!	#NULL!	#NULL!	#NULL!	#NULL!	#NULL!	1	#NULL!	#NULL!	#NULL!	#NULL!	#NULL!	#NULL!	#NULL!	#NULL!	#NULL!	#NULL!	#NULL!	#NULL!	#NULL!	2	1957	10	23	1	1	1	1	#NULL!	#NULL!	#NULL!	#NULL!	#NULL!	5000	0	1
6946	内蒙古自治区	1501211	1	2021-08-01 16:08:00	2	1	2	#NULL!	#NULL!	#NULL!	#NULL!	#NULL!	#NULL!	#NULL!	#NULL!	#NULL!	#NULL!	#NULL!	#NULL!	2	2	#NULL!	#NULL!	#NULL!	#NULL!	#NULL!	#NULL!	#NULL!	#NULL!	#NULL!	#NULL!	#NULL!	#NULL!	2	1962	4	1	1	1	1	4	4	1979	#NULL!	#NULL!	#NULL!	820	820	1
7252	内蒙古自治区	1501214	2	2021-08-07 09:25:00	2	1	2	#NULL!	#NULL!	#NULL!	#NULL!	#NULL!	#NULL!	#NULL!	#NULL!	#NULL!	#NULL!	#NULL!	#NULL!	1	2	#NULL!	#NULL!	#NULL!	#NULL!	#NULL!	#NULL!	#NULL!	#NULL!	#NULL!	#NULL!	#NULL!	#NULL!	2	1961	12	20	1	1	1	3	3	#NULL!	#NULL!	#NULL!	#NULL!	15000	15000	1
6863	内蒙古自治区	1501213	2	2021-07-31 19:28:00	2	2	9	#NULL!	#NULL!	#NULL!	#NULL!	#NULL!	#NULL!	#NULL!	#NULL!	#NULL!	#NULL!	#NULL!	#NULL!	2	2	#NULL!	#NULL!	#NULL!	#NULL!	#NULL!	#NULL!	#NULL!	#NULL!	#NULL!	#NULL!	#NULL!	#NULL!	1	1964	2	14	1	1	1	3	4	9998	#NULL!	#NULL!	#NULL!	16000	16000	1
6895	内蒙古自治区	1501213	2	2021-07-31 16:11:00	1	1	#NULL!	#NULL!	#NULL!	#NULL!	#NULL!	#NULL!	#NULL!	#NULL!	#NULL!	#NULL!	#NULL!	#NULL!	#NULL!	1	#NULL!	#NULL!	#NULL!	#NULL!	#NULL!	#NULL!	#NULL!	#NULL!	#NULL!	#NULL!	#NULL!	#NULL!	#NULL!	2	1949	9	12	1	15	4	1	#NULL!	#NULL!	#NULL!	#NULL!	#NULL!	190	0	1
7340	内蒙古自治区	1501212	2	2021-08-08 20:15:00	1	1	#NULL!	#NULL!	#NULL!	#NULL!	#NULL!	#NULL!	#NULL!	#NULL!	#NULL!	#NULL!	#NULL!	#NULL!	#NULL!	1	#NULL!	#NULL!	#NULL!	#NULL!	#NULL!	#NULL!	#NULL!	#NULL!	#NULL!	#NULL!	#NULL!	#NULL!	#NULL!	1	1954	6	13	1	1	1	3	2	#NULL!	#NULL!	#NULL!	#NULL!	5000	5000	1
7277	内蒙古自治区	1501214	2	2021-08-07 15:40:00	1	1	#NULL!	#NULL!	#NULL!	#NULL!	#NULL!	#NULL!	#NULL!	#NULL!	#NULL!	#NULL!	#NULL!	#NULL!	#NULL!	1	#NULL!	#NULL!	#NULL!	#NULL!	#NULL!	#NULL!	#NULL!	#NULL!	#NULL!	#NULL!	#NULL!	#NULL!	#NULL!	2	1955	9	22	1	1	1	1	#NULL!	#NULL!	#NULL!	#NULL!	#NULL!	9999998	0	1
6862	内蒙古自治区	1501213	2	2021-07-31 15:59:00	0	#NULL!	#NULL!	#NULL!	#NULL!	#NULL!	#NULL!	#NULL!	#NULL!	#NULL!	#NULL!	#NULL!	#NULL!	#NULL!	#NULL!	#NULL!	#NULL!	#NULL!	#NULL!	#NULL!	#NULL!	#NULL!	#NULL!	#NULL!	#NULL!	#NULL!	#NULL!	#NULL!	#NULL!	2	1945	9	1	1	1	1	1	#NULL!	#NULL!	#NULL!	#NULL!	#NULL!	10000	0	1
7278	内蒙古自治区	1501214	2	2021-08-07 18:11:00	1	1	#NULL!	#NULL!	#NULL!	#NULL!	#NULL!	#NULL!	#NULL!	#NULL!	#NULL!	#NULL!	#NULL!	#NULL!	#NULL!	1	#NULL!	#NULL!	#NULL!	#NULL!	#NULL!	#NULL!	#NULL!	#NULL!	#NULL!	#NULL!	#NULL!	#NULL!	#NULL!	1	1948	10	5	1	1	1	3	2	#NULL!	#NULL!	#NULL!	#NULL!	2280	0	1
7382	内蒙古自治区	1501212	2	2021-08-07 16:55:00	1	1	#NULL!	#NULL!	#NULL!	#NULL!	#NULL!	#NULL!	#NULL!	#NULL!	#NULL!	#NULL!	#NULL!	#NULL!	#NULL!	1	#NULL!	#NULL!	#NULL!	#NULL!	#NULL!	#NULL!	#NULL!	#NULL!	#NULL!	#NULL!	#NULL!	#NULL!	#NULL!	1	1957	5	2	1	1	1	4	4	9998	#NULL!	#NULL!	#NULL!	13000	10000	2
7286	内蒙古自治区	1501214	2	2021-08-07 17:51:00	0	#NULL!	#NULL!	#NULL!	#NULL!	#NULL!	#NULL!	#NULL!	#NULL!	#NULL!	#NULL!	#NULL!	#NULL!	#NULL!	#NULL!	#NULL!	#NULL!	#NULL!	#NULL!	#NULL!	#NULL!	#NULL!	#NULL!	#NULL!	#NULL!	#NULL!	#NULL!	#NULL!	#NULL!	1	1948	8	1	1	16	3	4	2	9998	#NULL!	#NULL!	#NULL!	20000	20000	1
7344	内蒙古自治区	1501212	2	2021-08-08 19:27:00	1	1	#NULL!	#NULL!	#NULL!	#NULL!	#NULL!	#NULL!	#NULL!	#NULL!	#NULL!	#NULL!	#NULL!	#NULL!	#NULL!	1	#NULL!	#NULL!	#NULL!	#NULL!	#NULL!	#NULL!	#NULL!	#NULL!	#NULL!	#NULL!	#NULL!	#NULL!	#NULL!	1	1941	4	30	1	1	1	3	4	1966	#NULL!	#NULL!	#NULL!	5000	5000	1
7268	内蒙古自治区	1501212	2	2021-08-07 16:09:00	2	1	2	#NULL!	#NULL!	#NULL!	#NULL!	#NULL!	#NULL!	#NULL!	#NULL!	#NULL!	#NULL!	#NULL!	#NULL!	1	1	#NULL!	#NULL!	#NULL!	#NULL!	#NULL!	#NULL!	#NULL!	#NULL!	#NULL!	#NULL!	#NULL!	#NULL!	2	1969	10	25	1	1	1	3	2	#NULL!	#NULL!	#NULL!	#NULL!	10000	10000	1
7390	内蒙古自治区	1501212	2	2021-08-09 17:28:00	1	1	#NULL!	#NULL!	#NULL!	#NULL!	#NULL!	#NULL!	#NULL!	#NULL!	#NULL!	#NULL!	#NULL!	#NULL!	#NULL!	1	#NULL!	#NULL!	#NULL!	#NULL!	#NULL!	#NULL!	#NULL!	#NULL!	#NULL!	#NULL!	#NULL!	#NULL!	#NULL!	1	1939	3	13	1	1	1	3	2	#NULL!	#NULL!	#NULL!	#NULL!	8400	9999997	1
7270	内蒙古自治区	1501212	2	2021-08-07 20:43:00	2	1	2	#NULL!	#NULL!	#NULL!	#NULL!	#NULL!	#NULL!	#NULL!	#NULL!	#NULL!	#NULL!	#NULL!	#NULL!	2	2	#NULL!	#NULL!	#NULL!	#NULL!	#NULL!	#NULL!	#NULL!	#NULL!	#NULL!	#NULL!	#NULL!	#NULL!	1	1969	10	18	1	1	1	3	4	9998	#NULL!	#NULL!	#NULL!	10000	10000	1
7279	内蒙古自治区	1501214	2	2021-08-07 21:00:00	3	1	2	2	#NULL!	#NULL!	#NULL!	#NULL!	#NULL!	#NULL!	#NULL!	#NULL!	#NULL!	#NULL!	#NULL!	1	2	2	#NULL!	#NULL!	#NULL!	#NULL!	#NULL!	#NULL!	#NULL!	#NULL!	#NULL!	#NULL!	#NULL!	2	1954	1	27	1	1	1	1	#NULL!	#NULL!	#NULL!	#NULL!	#NULL!	0	0	1
6980	内蒙古自治区	1501211	1	2021-08-01 11:06:00	3	3	3	5	#NULL!	#NULL!	#NULL!	#NULL!	#NULL!	#NULL!	#NULL!	#NULL!	#NULL!	#NULL!	#NULL!	1	1	1	#NULL!	#NULL!	#NULL!	#NULL!	#NULL!	#NULL!	#NULL!	#NULL!	#NULL!	#NULL!	#NULL!	1	2003	11	13	1	1	1	6	1	2019	5	#NULL!	#NULL!	0	0	2
7381	内蒙古自治区	1501212	2	2021-08-09 10:57:00	0	#NULL!	#NULL!	#NULL!	#NULL!	#NULL!	#NULL!	#NULL!	#NULL!	#NULL!	#NULL!	#NULL!	#NULL!	#NULL!	#NULL!	#NULL!	#NULL!	#NULL!	#NULL!	#NULL!	#NULL!	#NULL!	#NULL!	#NULL!	#NULL!	#NULL!	#NULL!	#NULL!	#NULL!	2	1956	2	20	1	1	1	1	#NULL!	#NULL!	#NULL!	#NULL!	#NULL!	6000	0	1
6983	内蒙古自治区	1501213	2	2021-08-01 17:34:00	0	#NULL!	#NULL!	#NULL!	#NULL!	#NULL!	#NULL!	#NULL!	#NULL!	#NULL!	#NULL!	#NULL!	#NULL!	#NULL!	#NULL!	#NULL!	#NULL!	#NULL!	#NULL!	#NULL!	#NULL!	#NULL!	#NULL!	#NULL!	#NULL!	#NULL!	#NULL!	#NULL!	#NULL!	2	1965	10	13	1	1	1	4	4	1982	#NULL!	#NULL!	#NULL!	55000	55000	1
7384	内蒙古自治区	1501212	2	2021-08-09 09:18:00	1	1	#NULL!	#NULL!	#NULL!	#NULL!	#NULL!	#NULL!	#NULL!	#NULL!	#NULL!	#NULL!	#NULL!	#NULL!	#NULL!	1	#NULL!	#NULL!	#NULL!	#NULL!	#NULL!	#NULL!	#NULL!	#NULL!	#NULL!	#NULL!	#NULL!	#NULL!	#NULL!	1	1945	7	9	1	1	1	3	2	#NULL!	#NULL!	#NULL!	#NULL!	6000	0	1
7251	内蒙古自治区	1501214	2	2021-08-07 15:51:00	1	1	#NULL!	#NULL!	#NULL!	#NULL!	#NULL!	#NULL!	#NULL!	#NULL!	#NULL!	#NULL!	#NULL!	#NULL!	#NULL!	1	#NULL!	#NULL!	#NULL!	#NULL!	#NULL!	#NULL!	#NULL!	#NULL!	#NULL!	#NULL!	#NULL!	#NULL!	#NULL!	1	1966	7	7	1	16	7	3	3	#NULL!	#NULL!	#NULL!	#NULL!	0	0	1
7060	内蒙古自治区	1501211	1	2021-08-02 18:19:00	2	1	2	#NULL!	#NULL!	#NULL!	#NULL!	#NULL!	#NULL!	#NULL!	#NULL!	#NULL!	#NULL!	#NULL!	#NULL!	1	2	#NULL!	#NULL!	#NULL!	#NULL!	#NULL!	#NULL!	#NULL!	#NULL!	#NULL!	#NULL!	#NULL!	#NULL!	2	1971	9	20	1	1	1	3	2	#NULL!	#NULL!	#NULL!	#NULL!	0	0	1
7391	内蒙古自治区	1501212	2	2021-08-09 10:00:00	2	1	2	#NULL!	#NULL!	#NULL!	#NULL!	#NULL!	#NULL!	#NULL!	#NULL!	#NULL!	#NULL!	#NULL!	#NULL!	1	2	#NULL!	#NULL!	#NULL!	#NULL!	#NULL!	#NULL!	#NULL!	#NULL!	#NULL!	#NULL!	#NULL!	#NULL!	2	1969	4	13	1	1	1	1	#NULL!	#NULL!	#NULL!	#NULL!	#NULL!	5000	5000	1
7276	内蒙古自治区	1501214	2	2021-08-07 10:18:00	5	1	2	6	2	9	#NULL!	#NULL!	#NULL!	#NULL!	#NULL!	#NULL!	#NULL!	#NULL!	#NULL!	1	1	1	1	1	#NULL!	#NULL!	#NULL!	#NULL!	#NULL!	#NULL!	#NULL!	#NULL!	#NULL!	1	1969	8	23	1	1	1	4	4	1982	#NULL!	#NULL!	#NULL!	2000	2000	2
7285	内蒙古自治区	1501214	2	2021-08-07 09:15:00	1	1	#NULL!	#NULL!	#NULL!	#NULL!	#NULL!	#NULL!	#NULL!	#NULL!	#NULL!	#NULL!	#NULL!	#NULL!	#NULL!	1	#NULL!	#NULL!	#NULL!	#NULL!	#NULL!	#NULL!	#NULL!	#NULL!	#NULL!	#NULL!	#NULL!	#NULL!	#NULL!	2	1948	4	22	1	1	1	3	2	#NULL!	#NULL!	#NULL!	#NULL!	7160	0	1
7250	内蒙古自治区	1501214	2	2021-08-07 19:44:00	3	1	2	2	#NULL!	#NULL!	#NULL!	#NULL!	#NULL!	#NULL!	#NULL!	#NULL!	#NULL!	#NULL!	#NULL!	1	2	2	#NULL!	#NULL!	#NULL!	#NULL!	#NULL!	#NULL!	#NULL!	#NULL!	#NULL!	#NULL!	#NULL!	2	1957	7	7	1	1	1	4	3	9997	#NULL!	#NULL!	#NULL!	12000	12000	1
7061	内蒙古自治区	1501211	1	2021-08-02 20:52:00	2	1	2	#NULL!	#NULL!	#NULL!	#NULL!	#NULL!	#NULL!	#NULL!	#NULL!	#NULL!	#NULL!	#NULL!	#NULL!	1	1	#NULL!	#NULL!	#NULL!	#NULL!	#NULL!	#NULL!	#NULL!	#NULL!	#NULL!	#NULL!	#NULL!	#NULL!	1	1970	11	20	1	1	1	4	4	1985	#NULL!	#NULL!	#NULL!	10000	10000	1
7059	内蒙古自治区	1501211	1	2021-08-02 11:24:00	3	3	3	5	#NULL!	#NULL!	#NULL!	#NULL!	#NULL!	#NULL!	#NULL!	#NULL!	#NULL!	#NULL!	#NULL!	1	1	2	#NULL!	#NULL!	#NULL!	#NULL!	#NULL!	#NULL!	#NULL!	#NULL!	#NULL!	#NULL!	#NULL!	2	1995	5	26	1	1	1	10	4	2017	3	3	4	50000	50000	1
7065	内蒙古自治区	1501211	1	2021-08-02 12:25:00	4	4	1	2	2	#NULL!	#NULL!	#NULL!	#NULL!	#NULL!	#NULL!	#NULL!	#NULL!	#NULL!	#NULL!	1	2	1	1	#NULL!	#NULL!	#NULL!	#NULL!	#NULL!	#NULL!	#NULL!	#NULL!	#NULL!	#NULL!	2	1979	8	31	1	1	1	3	3	#NULL!	#NULL!	#NULL!	#NULL!	0	0	1
7385	内蒙古自治区	1501212	2	2021-08-09 16:54:00	1	1	#NULL!	#NULL!	#NULL!	#NULL!	#NULL!	#NULL!	#NULL!	#NULL!	#NULL!	#NULL!	#NULL!	#NULL!	#NULL!	1	#NULL!	#NULL!	#NULL!	#NULL!	#NULL!	#NULL!	#NULL!	#NULL!	#NULL!	#NULL!	#NULL!	#NULL!	#NULL!	1	1958	6	7	1	1	1	5	2	1978	4	#NULL!	#NULL!	22400	20000	1
7019	内蒙古自治区	1501213	2	2021-08-02 07:57:00	0	#NULL!	#NULL!	#NULL!	#NULL!	#NULL!	#NULL!	#NULL!	#NULL!	#NULL!	#NULL!	#NULL!	#NULL!	#NULL!	#NULL!	#NULL!	#NULL!	#NULL!	#NULL!	#NULL!	#NULL!	#NULL!	#NULL!	#NULL!	#NULL!	#NULL!	#NULL!	#NULL!	#NULL!	2	1944	1	25	1	1	1	1	#NULL!	#NULL!	#NULL!	#NULL!	#NULL!	9999998	0	1
7022	内蒙古自治区	1501213	2	2021-08-02 09:34:00	1	1	#NULL!	#NULL!	#NULL!	#NULL!	#NULL!	#NULL!	#NULL!	#NULL!	#NULL!	#NULL!	#NULL!	#NULL!	#NULL!	1	#NULL!	#NULL!	#NULL!	#NULL!	#NULL!	#NULL!	#NULL!	#NULL!	#NULL!	#NULL!	#NULL!	#NULL!	#NULL!	1	1954	1	3	1	1	1	3	4	9998	#NULL!	#NULL!	#NULL!	100000	24000	2
7018	内蒙古自治区	1501213	2	2021-08-02 17:10:00	0	#NULL!	#NULL!	#NULL!	#NULL!	#NULL!	#NULL!	#NULL!	#NULL!	#NULL!	#NULL!	#NULL!	#NULL!	#NULL!	#NULL!	#NULL!	#NULL!	#NULL!	#NULL!	#NULL!	#NULL!	#NULL!	#NULL!	#NULL!	#NULL!	#NULL!	#NULL!	#NULL!	#NULL!	2	1948	4	22	1	1	1	4	4	1962	#NULL!	#NULL!	#NULL!	8640	0	1
4404	辽宁省	2112022	1	2021-07-21 14:27:00	2	2	1	#NULL!	#NULL!	#NULL!	#NULL!	#NULL!	#NULL!	#NULL!	#NULL!	#NULL!	#NULL!	#NULL!	#NULL!	1	1	#NULL!	#NULL!	#NULL!	#NULL!	#NULL!	#NULL!	#NULL!	#NULL!	#NULL!	#NULL!	#NULL!	#NULL!	1	1974	12	5	1	1	1	7	4	1994	4	#NULL!	#NULL!	30000	30000	1
5158	辽宁省	2112021	1	2021-07-24 13:12:00	1	4	#NULL!	#NULL!	#NULL!	#NULL!	#NULL!	#NULL!	#NULL!	#NULL!	#NULL!	#NULL!	#NULL!	#NULL!	#NULL!	1	#NULL!	#NULL!	#NULL!	#NULL!	#NULL!	#NULL!	#NULL!	#NULL!	#NULL!	#NULL!	#NULL!	#NULL!	#NULL!	2	1960	2	26	1	1	1	4	4	1978	#NULL!	#NULL!	#NULL!	30000	35000	1
3655	辽宁省	2101021	1	2021-07-16 15:59:00	0	#NULL!	#NULL!	#NULL!	#NULL!	#NULL!	#NULL!	#NULL!	#NULL!	#NULL!	#NULL!	#NULL!	#NULL!	#NULL!	#NULL!	#NULL!	#NULL!	#NULL!	#NULL!	#NULL!	#NULL!	#NULL!	#NULL!	#NULL!	#NULL!	#NULL!	#NULL!	#NULL!	#NULL!	1	1948	98	98	1	1	1	1	#NULL!	#NULL!	#NULL!	#NULL!	#NULL!	14000	0	1
6709	辽宁省	2112024	2	2021-07-30 12:41:00	1	1	#NULL!	#NULL!	#NULL!	#NULL!	#NULL!	#NULL!	#NULL!	#NULL!	#NULL!	#NULL!	#NULL!	#NULL!	#NULL!	1	#NULL!	#NULL!	#NULL!	#NULL!	#NULL!	#NULL!	#NULL!	#NULL!	#NULL!	#NULL!	#NULL!	#NULL!	#NULL!	2	1954	8	1	8	1	1	3	4	1966	#NULL!	#NULL!	#NULL!	20000	0	1
6708	辽宁省	2112024	2	2021-07-30 13:44:00	2	1	2	#NULL!	#NULL!	#NULL!	#NULL!	#NULL!	#NULL!	#NULL!	#NULL!	#NULL!	#NULL!	#NULL!	#NULL!	2	2	#NULL!	#NULL!	#NULL!	#NULL!	#NULL!	#NULL!	#NULL!	#NULL!	#NULL!	#NULL!	#NULL!	#NULL!	2	1966	3	13	1	11	1	3	4	1982	#NULL!	#NULL!	#NULL!	0	0	1
4320	辽宁省	2113022	1	2021-07-20 19:20:00	1	1	#NULL!	#NULL!	#NULL!	#NULL!	#NULL!	#NULL!	#NULL!	#NULL!	#NULL!	#NULL!	#NULL!	#NULL!	#NULL!	1	#NULL!	#NULL!	#NULL!	#NULL!	#NULL!	#NULL!	#NULL!	#NULL!	#NULL!	#NULL!	#NULL!	#NULL!	#NULL!	1	1966	12	4	1	1	1	7	4	9998	6	#NULL!	#NULL!	0	0	2
6878	辽宁省	2113024	2	2021-07-31 11:15:00	1	1	#NULL!	#NULL!	#NULL!	#NULL!	#NULL!	#NULL!	#NULL!	#NULL!	#NULL!	#NULL!	#NULL!	#NULL!	#NULL!	1	#NULL!	#NULL!	#NULL!	#NULL!	#NULL!	#NULL!	#NULL!	#NULL!	#NULL!	#NULL!	#NULL!	#NULL!	#NULL!	1	1967	3	1	1	1	1	3	4	9998	#NULL!	#NULL!	#NULL!	10000	10000	1
7219	辽宁省	2114022	1	2021-08-06 20:10:00	3	3	3	5	#NULL!	#NULL!	#NULL!	#NULL!	#NULL!	#NULL!	#NULL!	#NULL!	#NULL!	#NULL!	#NULL!	2	2	1	#NULL!	#NULL!	#NULL!	#NULL!	#NULL!	#NULL!	#NULL!	#NULL!	#NULL!	#NULL!	#NULL!	1	2000	4	15	1	1	1	12	1	2019	2	2	4	0	0	2
6028	辽宁省	2112022	1	2021-07-27 10:09:00	0	#NULL!	#NULL!	#NULL!	#NULL!	#NULL!	#NULL!	#NULL!	#NULL!	#NULL!	#NULL!	#NULL!	#NULL!	#NULL!	#NULL!	#NULL!	#NULL!	#NULL!	#NULL!	#NULL!	#NULL!	#NULL!	#NULL!	#NULL!	#NULL!	#NULL!	#NULL!	#NULL!	#NULL!	1	1927	2	21	1	11	1	12	4	1950	4	2	7	60000	60000	2
2752	辽宁省	2101023	1	2021-07-13 18:40:00	6	3	4	4	3	1	2	#NULL!	#NULL!	#NULL!	#NULL!	#NULL!	#NULL!	#NULL!	#NULL!	2	2	2	2	1	1	#NULL!	#NULL!	#NULL!	#NULL!	#NULL!	#NULL!	#NULL!	#NULL!	1	1982	1	12	1	1	1	9	4	2003	4	4	12	200000	200000	1
6884	辽宁省	2113024	2	2021-07-31 09:42:00	1	1	#NULL!	#NULL!	#NULL!	#NULL!	#NULL!	#NULL!	#NULL!	#NULL!	#NULL!	#NULL!	#NULL!	#NULL!	#NULL!	1	#NULL!	#NULL!	#NULL!	#NULL!	#NULL!	#NULL!	#NULL!	#NULL!	#NULL!	#NULL!	#NULL!	#NULL!	#NULL!	2	1950	8	21	1	11	4	3	4	1966	#NULL!	#NULL!	#NULL!	11000	10000	1
5161	辽宁省	2112021	1	2021-07-24 13:48:00	0	#NULL!	#NULL!	#NULL!	#NULL!	#NULL!	#NULL!	#NULL!	#NULL!	#NULL!	#NULL!	#NULL!	#NULL!	#NULL!	#NULL!	#NULL!	#NULL!	#NULL!	#NULL!	#NULL!	#NULL!	#NULL!	#NULL!	#NULL!	#NULL!	#NULL!	#NULL!	#NULL!	#NULL!	2	1989	3	17	1	1	1	12	4	2008	2	2	10	150000	150000	1
4322	辽宁省	2113023	1	2021-07-20 17:05:00	1	3	#NULL!	#NULL!	#NULL!	#NULL!	#NULL!	#NULL!	#NULL!	#NULL!	#NULL!	#NULL!	#NULL!	#NULL!	#NULL!	2	#NULL!	#NULL!	#NULL!	#NULL!	#NULL!	#NULL!	#NULL!	#NULL!	#NULL!	#NULL!	#NULL!	#NULL!	#NULL!	2	1994	3	28	1	1	3	10	4	2016	2	4	7	30000	30000	1
4279	辽宁省	2101021	1	2021-07-20 13:54:00	1	1	#NULL!	#NULL!	#NULL!	#NULL!	#NULL!	#NULL!	#NULL!	#NULL!	#NULL!	#NULL!	#NULL!	#NULL!	#NULL!	1	#NULL!	#NULL!	#NULL!	#NULL!	#NULL!	#NULL!	#NULL!	#NULL!	#NULL!	#NULL!	#NULL!	#NULL!	#NULL!	1	1942	6	7	4	14	1	9	4	1992	6	4	3	30000	0	2
6595	辽宁省	2112022	1	2021-07-29 11:41:00	2	2	1	#NULL!	#NULL!	#NULL!	#NULL!	#NULL!	#NULL!	#NULL!	#NULL!	#NULL!	#NULL!	#NULL!	#NULL!	1	1	#NULL!	#NULL!	#NULL!	#NULL!	#NULL!	#NULL!	#NULL!	#NULL!	#NULL!	#NULL!	#NULL!	#NULL!	2	1975	6	22	1	1	1	1	#NULL!	#NULL!	#NULL!	#NULL!	#NULL!	60000	60000	1
6881	辽宁省	2113024	2	2021-07-31 09:12:00	5	4	4	1	5	2	#NULL!	#NULL!	#NULL!	#NULL!	#NULL!	#NULL!	#NULL!	#NULL!	#NULL!	2	2	1	2	1	#NULL!	#NULL!	#NULL!	#NULL!	#NULL!	#NULL!	#NULL!	#NULL!	#NULL!	2	1987	3	12	1	1	1	3	4	9998	#NULL!	#NULL!	#NULL!	0	0	1
5696	辽宁省	2112021	1	2021-07-26 13:24:00	1	2	#NULL!	#NULL!	#NULL!	#NULL!	#NULL!	#NULL!	#NULL!	#NULL!	#NULL!	#NULL!	#NULL!	#NULL!	#NULL!	1	#NULL!	#NULL!	#NULL!	#NULL!	#NULL!	#NULL!	#NULL!	#NULL!	#NULL!	#NULL!	#NULL!	#NULL!	#NULL!	2	1980	1	10	1	1	1	9	4	2005	5	5	10	50000	50000	1
3132	辽宁省	2101021	1	2021-07-14 13:09:00	1	1	#NULL!	#NULL!	#NULL!	#NULL!	#NULL!	#NULL!	#NULL!	#NULL!	#NULL!	#NULL!	#NULL!	#NULL!	#NULL!	1	#NULL!	#NULL!	#NULL!	#NULL!	#NULL!	#NULL!	#NULL!	#NULL!	#NULL!	#NULL!	#NULL!	#NULL!	#NULL!	1	1987	2	6	1	1	1	7	4	1995	6	#NULL!	#NULL!	50000	50000	1
5915	辽宁省	2112021	1	2021-07-26 10:49:00	0	#NULL!	#NULL!	#NULL!	#NULL!	#NULL!	#NULL!	#NULL!	#NULL!	#NULL!	#NULL!	#NULL!	#NULL!	#NULL!	#NULL!	#NULL!	#NULL!	#NULL!	#NULL!	#NULL!	#NULL!	#NULL!	#NULL!	#NULL!	#NULL!	#NULL!	#NULL!	#NULL!	#NULL!	1	1990	8	8	1	1	1	7	4	2005	2	#NULL!	#NULL!	55000	55000	1
3973	辽宁省	2101024	1	2021-07-18 17:42:00	3	11	2	11	#NULL!	#NULL!	#NULL!	#NULL!	#NULL!	#NULL!	#NULL!	#NULL!	#NULL!	#NULL!	#NULL!	1	2	2	#NULL!	#NULL!	#NULL!	#NULL!	#NULL!	#NULL!	#NULL!	#NULL!	#NULL!	#NULL!	#NULL!	1	1981	9	28	1	1	1	3	4	1993	#NULL!	#NULL!	#NULL!	40000	20000	1
4278	辽宁省	2101021	1	2021-07-20 14:59:00	0	#NULL!	#NULL!	#NULL!	#NULL!	#NULL!	#NULL!	#NULL!	#NULL!	#NULL!	#NULL!	#NULL!	#NULL!	#NULL!	#NULL!	#NULL!	#NULL!	#NULL!	#NULL!	#NULL!	#NULL!	#NULL!	#NULL!	#NULL!	#NULL!	#NULL!	#NULL!	#NULL!	#NULL!	2	1943	12	28	1	1	1	4	2	1962	#NULL!	#NULL!	#NULL!	30000	0	2
5163	辽宁省	2113021	1	2021-07-24 21:06:00	1	1	#NULL!	#NULL!	#NULL!	#NULL!	#NULL!	#NULL!	#NULL!	#NULL!	#NULL!	#NULL!	#NULL!	#NULL!	#NULL!	1	#NULL!	#NULL!	#NULL!	#NULL!	#NULL!	#NULL!	#NULL!	#NULL!	#NULL!	#NULL!	#NULL!	#NULL!	#NULL!	2	1969	99	99	1	1	1	12	4	1994	2	2	6	96000	96000	1
6801	辽宁省	2112024	2	2021-07-30 10:35:00	1	1	#NULL!	#NULL!	#NULL!	#NULL!	#NULL!	#NULL!	#NULL!	#NULL!	#NULL!	#NULL!	#NULL!	#NULL!	#NULL!	1	#NULL!	#NULL!	#NULL!	#NULL!	#NULL!	#NULL!	#NULL!	#NULL!	#NULL!	#NULL!	#NULL!	#NULL!	#NULL!	1	1942	8	98	1	1	1	3	4	1945	#NULL!	#NULL!	#NULL!	22000	22000	2
5739	辽宁省	2112022	1	2021-07-26 17:06:00	1	1	#NULL!	#NULL!	#NULL!	#NULL!	#NULL!	#NULL!	#NULL!	#NULL!	#NULL!	#NULL!	#NULL!	#NULL!	#NULL!	1	#NULL!	#NULL!	#NULL!	#NULL!	#NULL!	#NULL!	#NULL!	#NULL!	#NULL!	#NULL!	#NULL!	#NULL!	#NULL!	2	1989	2	11	1	1	1	6	4	2007	4	#NULL!	#NULL!	60000	60000	1
5741	辽宁省	2112022	1	2021-07-26 14:44:00	2	1	1	#NULL!	#NULL!	#NULL!	#NULL!	#NULL!	#NULL!	#NULL!	#NULL!	#NULL!	#NULL!	#NULL!	#NULL!	1	1	#NULL!	#NULL!	#NULL!	#NULL!	#NULL!	#NULL!	#NULL!	#NULL!	#NULL!	#NULL!	#NULL!	#NULL!	1	1988	6	15	1	1	1	1	#NULL!	#NULL!	#NULL!	#NULL!	#NULL!	70000	70000	1
4005	辽宁省	2101024	1	2021-07-18 10:03:00	3	3	3	5	#NULL!	#NULL!	#NULL!	#NULL!	#NULL!	#NULL!	#NULL!	#NULL!	#NULL!	#NULL!	#NULL!	2	2	2	#NULL!	#NULL!	#NULL!	#NULL!	#NULL!	#NULL!	#NULL!	#NULL!	#NULL!	#NULL!	#NULL!	1	1999	8	12	1	1	1	12	1	2018	2	2	8	13000	0	1
6795	辽宁省	2112024	2	2021-07-30 12:44:00	1	1	#NULL!	#NULL!	#NULL!	#NULL!	#NULL!	#NULL!	#NULL!	#NULL!	#NULL!	#NULL!	#NULL!	#NULL!	#NULL!	2	#NULL!	#NULL!	#NULL!	#NULL!	#NULL!	#NULL!	#NULL!	#NULL!	#NULL!	#NULL!	#NULL!	#NULL!	#NULL!	2	1957	10	3	1	1	1	4	4	1977	#NULL!	#NULL!	#NULL!	3000	3000	1
5694	辽宁省	2112021	1	2021-07-24 14:05:00	0	#NULL!	#NULL!	#NULL!	#NULL!	#NULL!	#NULL!	#NULL!	#NULL!	#NULL!	#NULL!	#NULL!	#NULL!	#NULL!	#NULL!	#NULL!	#NULL!	#NULL!	#NULL!	#NULL!	#NULL!	#NULL!	#NULL!	#NULL!	#NULL!	#NULL!	#NULL!	#NULL!	#NULL!	2	1985	3	20	1	1	1	9	4	1993	5	4	13	65000	65000	1
7211	辽宁省	2114022	1	2021-08-06 10:51:00	2	1	2	#NULL!	#NULL!	#NULL!	#NULL!	#NULL!	#NULL!	#NULL!	#NULL!	#NULL!	#NULL!	#NULL!	#NULL!	2	2	#NULL!	#NULL!	#NULL!	#NULL!	#NULL!	#NULL!	#NULL!	#NULL!	#NULL!	#NULL!	#NULL!	#NULL!	1	1978	11	13	1	1	1	10	4	1998	5	3	2	30000	30000	2
5867	辽宁省	2114023	1	2021-07-26 19:35:00	2	1	2	#NULL!	#NULL!	#NULL!	#NULL!	#NULL!	#NULL!	#NULL!	#NULL!	#NULL!	#NULL!	#NULL!	#NULL!	1	1	#NULL!	#NULL!	#NULL!	#NULL!	#NULL!	#NULL!	#NULL!	#NULL!	#NULL!	#NULL!	#NULL!	#NULL!	1	1980	10	5	1	1	1	7	4	2000	6	#NULL!	#NULL!	70000	70000	1
4631	辽宁省	2114023	1	2021-07-22 19:10:00	1	1	#NULL!	#NULL!	#NULL!	#NULL!	#NULL!	#NULL!	#NULL!	#NULL!	#NULL!	#NULL!	#NULL!	#NULL!	#NULL!	1	#NULL!	#NULL!	#NULL!	#NULL!	#NULL!	#NULL!	#NULL!	#NULL!	#NULL!	#NULL!	#NULL!	#NULL!	#NULL!	1	1947	1	31	1	1	1	7	4	1966	6	#NULL!	#NULL!	36000	0	2
4304	辽宁省	2113022	1	2021-07-20 08:38:00	4	11	2	6	9	#NULL!	#NULL!	#NULL!	#NULL!	#NULL!	#NULL!	#NULL!	#NULL!	#NULL!	#NULL!	1	1	1	2	#NULL!	#NULL!	#NULL!	#NULL!	#NULL!	#NULL!	#NULL!	#NULL!	#NULL!	#NULL!	2	1937	98	98	1	1	1	1	#NULL!	#NULL!	#NULL!	#NULL!	#NULL!	9999997	9999997	1
5047	辽宁省	2113022	1	2021-07-23 11:05:00	2	3	3	#NULL!	#NULL!	#NULL!	#NULL!	#NULL!	#NULL!	#NULL!	#NULL!	#NULL!	#NULL!	#NULL!	#NULL!	2	2	#NULL!	#NULL!	#NULL!	#NULL!	#NULL!	#NULL!	#NULL!	#NULL!	#NULL!	#NULL!	#NULL!	#NULL!	1	1993	7	4	1	1	1	12	4	2015	6	3	2	100000	100000	2
6333	辽宁省	2114023	1	2021-07-28 19:37:00	0	#NULL!	#NULL!	#NULL!	#NULL!	#NULL!	#NULL!	#NULL!	#NULL!	#NULL!	#NULL!	#NULL!	#NULL!	#NULL!	#NULL!	#NULL!	#NULL!	#NULL!	#NULL!	#NULL!	#NULL!	#NULL!	#NULL!	#NULL!	#NULL!	#NULL!	#NULL!	#NULL!	#NULL!	1	1953	5	4	1	1	1	4	4	1971	#NULL!	#NULL!	#NULL!	1296	0	1
6710	辽宁省	2112024	2	2021-07-30 10:36:00	1	1	#NULL!	#NULL!	#NULL!	#NULL!	#NULL!	#NULL!	#NULL!	#NULL!	#NULL!	#NULL!	#NULL!	#NULL!	#NULL!	1	#NULL!	#NULL!	#NULL!	#NULL!	#NULL!	#NULL!	#NULL!	#NULL!	#NULL!	#NULL!	#NULL!	#NULL!	#NULL!	1	1954	10	24	1	1	1	3	4	1966	#NULL!	#NULL!	#NULL!	20000	0	1
6593	辽宁省	2112022	1	2021-07-29 13:12:00	2	1	2	#NULL!	#NULL!	#NULL!	#NULL!	#NULL!	#NULL!	#NULL!	#NULL!	#NULL!	#NULL!	#NULL!	#NULL!	1	1	#NULL!	#NULL!	#NULL!	#NULL!	#NULL!	#NULL!	#NULL!	#NULL!	#NULL!	#NULL!	#NULL!	#NULL!	1	1990	5	20	1	1	1	11	4	2012	4	2	2	60000	60000	1
5130	辽宁省	2112023	1	2021-07-24 14:29:00	2	1	2	#NULL!	#NULL!	#NULL!	#NULL!	#NULL!	#NULL!	#NULL!	#NULL!	#NULL!	#NULL!	#NULL!	#NULL!	2	1	#NULL!	#NULL!	#NULL!	#NULL!	#NULL!	#NULL!	#NULL!	#NULL!	#NULL!	#NULL!	#NULL!	#NULL!	2	1989	7	9	1	1	1	13	4	2013	2	2	4	50000	50000	2
5046	辽宁省	2113022	1	2021-07-24 10:16:00	0	#NULL!	#NULL!	#NULL!	#NULL!	#NULL!	#NULL!	#NULL!	#NULL!	#NULL!	#NULL!	#NULL!	#NULL!	#NULL!	#NULL!	#NULL!	#NULL!	#NULL!	#NULL!	#NULL!	#NULL!	#NULL!	#NULL!	#NULL!	#NULL!	#NULL!	#NULL!	#NULL!	#NULL!	2	1973	12	6	2	11	1	12	4	1995	2	2	2	100000	100000	1
6880	辽宁省	2113024	2	2021-07-31 10:03:00	1	5	#NULL!	#NULL!	#NULL!	#NULL!	#NULL!	#NULL!	#NULL!	#NULL!	#NULL!	#NULL!	#NULL!	#NULL!	#NULL!	2	#NULL!	#NULL!	#NULL!	#NULL!	#NULL!	#NULL!	#NULL!	#NULL!	#NULL!	#NULL!	#NULL!	#NULL!	#NULL!	1	1970	98	98	1	1	1	3	4	9998	#NULL!	#NULL!	#NULL!	3000	3000	1
5913	辽宁省	2112021	1	2021-07-25 16:13:00	0	#NULL!	#NULL!	#NULL!	#NULL!	#NULL!	#NULL!	#NULL!	#NULL!	#NULL!	#NULL!	#NULL!	#NULL!	#NULL!	#NULL!	#NULL!	#NULL!	#NULL!	#NULL!	#NULL!	#NULL!	#NULL!	#NULL!	#NULL!	#NULL!	#NULL!	#NULL!	#NULL!	#NULL!	2	1998	3	13	1	1	1	10	4	2020	2	3	2	30000	30000	1
4479	辽宁省	2114021	1	2021-07-21 19:12:00	2	1	3	#NULL!	#NULL!	#NULL!	#NULL!	#NULL!	#NULL!	#NULL!	#NULL!	#NULL!	#NULL!	#NULL!	#NULL!	1	1	#NULL!	#NULL!	#NULL!	#NULL!	#NULL!	#NULL!	#NULL!	#NULL!	#NULL!	#NULL!	#NULL!	#NULL!	1	1973	7	19	1	1	1	4	4	1989	#NULL!	#NULL!	#NULL!	17760	17760	1
4191	辽宁省	2113021	1	2021-07-19 16:53:00	1	1	#NULL!	#NULL!	#NULL!	#NULL!	#NULL!	#NULL!	#NULL!	#NULL!	#NULL!	#NULL!	#NULL!	#NULL!	#NULL!	1	#NULL!	#NULL!	#NULL!	#NULL!	#NULL!	#NULL!	#NULL!	#NULL!	#NULL!	#NULL!	#NULL!	#NULL!	#NULL!	1	1938	2	5	1	1	1	3	4	1956	#NULL!	#NULL!	#NULL!	44000	0	2
6913	辽宁省	2112024	2	2021-08-01 10:19:00	0	#NULL!	#NULL!	#NULL!	#NULL!	#NULL!	#NULL!	#NULL!	#NULL!	#NULL!	#NULL!	#NULL!	#NULL!	#NULL!	#NULL!	#NULL!	#NULL!	#NULL!	#NULL!	#NULL!	#NULL!	#NULL!	#NULL!	#NULL!	#NULL!	#NULL!	#NULL!	#NULL!	#NULL!	1	1979	10	15	1	1	1	3	2	#NULL!	#NULL!	#NULL!	#NULL!	60000	60000	1
4039	辽宁省	2101023	1	2021-07-15 18:06:00	2	3	3	#NULL!	#NULL!	#NULL!	#NULL!	#NULL!	#NULL!	#NULL!	#NULL!	#NULL!	#NULL!	#NULL!	#NULL!	2	2	#NULL!	#NULL!	#NULL!	#NULL!	#NULL!	#NULL!	#NULL!	#NULL!	#NULL!	#NULL!	#NULL!	#NULL!	1	1995	3	18	1	1	1	10	4	2017	5	6	14	60000	60000	1
5934	辽宁省	2114021	1	2021-07-27 15:59:00	3	4	1	2	#NULL!	#NULL!	#NULL!	#NULL!	#NULL!	#NULL!	#NULL!	#NULL!	#NULL!	#NULL!	#NULL!	1	1	1	#NULL!	#NULL!	#NULL!	#NULL!	#NULL!	#NULL!	#NULL!	#NULL!	#NULL!	#NULL!	#NULL!	2	1976	8	7	3	1	1	7	4	9998	4	#NULL!	#NULL!	35000	35000	1
5933	辽宁省	2114021	1	2021-07-27 14:40:00	1	1	#NULL!	#NULL!	#NULL!	#NULL!	#NULL!	#NULL!	#NULL!	#NULL!	#NULL!	#NULL!	#NULL!	#NULL!	#NULL!	1	#NULL!	#NULL!	#NULL!	#NULL!	#NULL!	#NULL!	#NULL!	#NULL!	#NULL!	#NULL!	#NULL!	#NULL!	#NULL!	2	1964	2	12	1	1	1	4	2	9998	#NULL!	#NULL!	#NULL!	40000	40000	1
3130	辽宁省	2101021	1	2021-07-14 16:01:00	0	#NULL!	#NULL!	#NULL!	#NULL!	#NULL!	#NULL!	#NULL!	#NULL!	#NULL!	#NULL!	#NULL!	#NULL!	#NULL!	#NULL!	#NULL!	#NULL!	#NULL!	#NULL!	#NULL!	#NULL!	#NULL!	#NULL!	#NULL!	#NULL!	#NULL!	#NULL!	#NULL!	#NULL!	1	1939	7	7	1	21	2	6	2	9998	3	#NULL!	#NULL!	40000	40000	1
4873	辽宁省	2112021	1	2021-07-23 14:05:00	1	1	#NULL!	#NULL!	#NULL!	#NULL!	#NULL!	#NULL!	#NULL!	#NULL!	#NULL!	#NULL!	#NULL!	#NULL!	#NULL!	1	#NULL!	#NULL!	#NULL!	#NULL!	#NULL!	#NULL!	#NULL!	#NULL!	#NULL!	#NULL!	#NULL!	#NULL!	#NULL!	2	1941	10	12	1	1	1	1	#NULL!	#NULL!	#NULL!	#NULL!	#NULL!	25000	25000	1
5138	辽宁省	2112021	1	2021-07-24 15:46:00	0	#NULL!	#NULL!	#NULL!	#NULL!	#NULL!	#NULL!	#NULL!	#NULL!	#NULL!	#NULL!	#NULL!	#NULL!	#NULL!	#NULL!	#NULL!	#NULL!	#NULL!	#NULL!	#NULL!	#NULL!	#NULL!	#NULL!	#NULL!	#NULL!	#NULL!	#NULL!	#NULL!	#NULL!	2	1948	7	9	1	1	1	4	4	1968	#NULL!	#NULL!	#NULL!	35000	35000	2
5134	辽宁省	2114024	1	2021-07-24 10:22:00	2	1	11	#NULL!	#NULL!	#NULL!	#NULL!	#NULL!	#NULL!	#NULL!	#NULL!	#NULL!	#NULL!	#NULL!	#NULL!	1	1	#NULL!	#NULL!	#NULL!	#NULL!	#NULL!	#NULL!	#NULL!	#NULL!	#NULL!	#NULL!	#NULL!	#NULL!	2	1971	9	21	1	1	1	5	4	1990	4	#NULL!	#NULL!	20000	20000	1
6889	辽宁省	2113024	2	2021-07-31 14:35:00	1	1	#NULL!	#NULL!	#NULL!	#NULL!	#NULL!	#NULL!	#NULL!	#NULL!	#NULL!	#NULL!	#NULL!	#NULL!	#NULL!	1	#NULL!	#NULL!	#NULL!	#NULL!	#NULL!	#NULL!	#NULL!	#NULL!	#NULL!	#NULL!	#NULL!	#NULL!	#NULL!	2	1950	8	29	1	1	1	3	2	#NULL!	#NULL!	#NULL!	#NULL!	1236	9999997	1
5202	辽宁省	2114023	1	2021-07-24 09:29:00	1	1	#NULL!	#NULL!	#NULL!	#NULL!	#NULL!	#NULL!	#NULL!	#NULL!	#NULL!	#NULL!	#NULL!	#NULL!	#NULL!	1	#NULL!	#NULL!	#NULL!	#NULL!	#NULL!	#NULL!	#NULL!	#NULL!	#NULL!	#NULL!	#NULL!	#NULL!	#NULL!	2	1944	10	17	3	1	1	4	4	1963	#NULL!	#NULL!	#NULL!	30000	0	1
6876	辽宁省	2113024	2	2021-07-31 12:10:00	1	1	#NULL!	#NULL!	#NULL!	#NULL!	#NULL!	#NULL!	#NULL!	#NULL!	#NULL!	#NULL!	#NULL!	#NULL!	#NULL!	1	#NULL!	#NULL!	#NULL!	#NULL!	#NULL!	#NULL!	#NULL!	#NULL!	#NULL!	#NULL!	#NULL!	#NULL!	#NULL!	1	1950	6	7	1	1	1	4	4	9998	#NULL!	#NULL!	#NULL!	9999998	9999998	2
5695	辽宁省	2112021	1	2021-07-24 14:12:00	0	#NULL!	#NULL!	#NULL!	#NULL!	#NULL!	#NULL!	#NULL!	#NULL!	#NULL!	#NULL!	#NULL!	#NULL!	#NULL!	#NULL!	#NULL!	#NULL!	#NULL!	#NULL!	#NULL!	#NULL!	#NULL!	#NULL!	#NULL!	#NULL!	#NULL!	#NULL!	#NULL!	#NULL!	2	1987	4	16	1	1	1	1	#NULL!	#NULL!	#NULL!	#NULL!	#NULL!	34800	34800	1
5886	辽宁省	2114021	1	2021-07-27 08:59:00	1	2	#NULL!	#NULL!	#NULL!	#NULL!	#NULL!	#NULL!	#NULL!	#NULL!	#NULL!	#NULL!	#NULL!	#NULL!	#NULL!	1	#NULL!	#NULL!	#NULL!	#NULL!	#NULL!	#NULL!	#NULL!	#NULL!	#NULL!	#NULL!	#NULL!	#NULL!	#NULL!	2	1976	11	28	1	1	1	5	4	1995	4	#NULL!	#NULL!	20000	20000	1
2778	辽宁省	2101022	1	2021-07-13 16:55:00	3	1	2	2	#NULL!	#NULL!	#NULL!	#NULL!	#NULL!	#NULL!	#NULL!	#NULL!	#NULL!	#NULL!	#NULL!	1	1	1	#NULL!	#NULL!	#NULL!	#NULL!	#NULL!	#NULL!	#NULL!	#NULL!	#NULL!	#NULL!	#NULL!	1	1988	11	25	1	1	1	3	4	2000	#NULL!	#NULL!	#NULL!	60000	60000	1
4469	辽宁省	2112021	1	2021-07-21 14:09:00	0	#NULL!	#NULL!	#NULL!	#NULL!	#NULL!	#NULL!	#NULL!	#NULL!	#NULL!	#NULL!	#NULL!	#NULL!	#NULL!	#NULL!	#NULL!	#NULL!	#NULL!	#NULL!	#NULL!	#NULL!	#NULL!	#NULL!	#NULL!	#NULL!	#NULL!	#NULL!	#NULL!	#NULL!	1	1938	3	10	1	1	1	12	4	1962	2	3	5	43000	42000	2
6594	辽宁省	2112023	1	2021-07-29 19:21:00	1	3	#NULL!	#NULL!	#NULL!	#NULL!	#NULL!	#NULL!	#NULL!	#NULL!	#NULL!	#NULL!	#NULL!	#NULL!	#NULL!	2	#NULL!	#NULL!	#NULL!	#NULL!	#NULL!	#NULL!	#NULL!	#NULL!	#NULL!	#NULL!	#NULL!	#NULL!	#NULL!	2	1997	1	8	1	1	1	11	4	2019	2	2	3	50000	50000	1
4875	辽宁省	2113023	1	2021-07-23 16:34:00	4	2	6	7	7	#NULL!	#NULL!	#NULL!	#NULL!	#NULL!	#NULL!	#NULL!	#NULL!	#NULL!	#NULL!	2	2	2	2	#NULL!	#NULL!	#NULL!	#NULL!	#NULL!	#NULL!	#NULL!	#NULL!	#NULL!	#NULL!	2	1952	6	13	1	11	6	7	4	9998	5	#NULL!	#NULL!	50000	0	1
6856	辽宁省	2112024	2	2021-07-31 17:25:00	1	1	#NULL!	#NULL!	#NULL!	#NULL!	#NULL!	#NULL!	#NULL!	#NULL!	#NULL!	#NULL!	#NULL!	#NULL!	#NULL!	1	#NULL!	#NULL!	#NULL!	#NULL!	#NULL!	#NULL!	#NULL!	#NULL!	#NULL!	#NULL!	#NULL!	#NULL!	#NULL!	2	1962	3	6	1	1	1	3	4	1970	#NULL!	#NULL!	#NULL!	20000	20000	1
4723	辽宁省	2113022	1	2021-07-22 18:20:00	2	1	2	#NULL!	#NULL!	#NULL!	#NULL!	#NULL!	#NULL!	#NULL!	#NULL!	#NULL!	#NULL!	#NULL!	#NULL!	2	2	#NULL!	#NULL!	#NULL!	#NULL!	#NULL!	#NULL!	#NULL!	#NULL!	#NULL!	#NULL!	#NULL!	#NULL!	1	1973	11	15	1	1	1	5	4	1994	4	#NULL!	#NULL!	60000	60000	1
4551	辽宁省	2113022	1	2021-07-21 19:03:00	1	1	#NULL!	#NULL!	#NULL!	#NULL!	#NULL!	#NULL!	#NULL!	#NULL!	#NULL!	#NULL!	#NULL!	#NULL!	#NULL!	1	#NULL!	#NULL!	#NULL!	#NULL!	#NULL!	#NULL!	#NULL!	#NULL!	#NULL!	#NULL!	#NULL!	#NULL!	#NULL!	1	1968	3	25	1	1	1	12	4	2003	4	2	2	60000	60000	2
4305	辽宁省	2113022	1	2021-07-20 18:09:00	1	1	#NULL!	#NULL!	#NULL!	#NULL!	#NULL!	#NULL!	#NULL!	#NULL!	#NULL!	#NULL!	#NULL!	#NULL!	#NULL!	1	#NULL!	#NULL!	#NULL!	#NULL!	#NULL!	#NULL!	#NULL!	#NULL!	#NULL!	#NULL!	#NULL!	#NULL!	#NULL!	1	1959	9	12	1	1	1	9	4	1993	4	2	5	30000	30000	2
2751	辽宁省	2101023	1	2021-07-13 16:05:00	3	2	6	9	#NULL!	#NULL!	#NULL!	#NULL!	#NULL!	#NULL!	#NULL!	#NULL!	#NULL!	#NULL!	#NULL!	2	2	2	#NULL!	#NULL!	#NULL!	#NULL!	#NULL!	#NULL!	#NULL!	#NULL!	#NULL!	#NULL!	#NULL!	2	1953	4	17	1	1	1	4	4	9998	#NULL!	#NULL!	#NULL!	36000	0	1
4573	辽宁省	2112021	1	2021-07-22 11:12:00	1	1	#NULL!	#NULL!	#NULL!	#NULL!	#NULL!	#NULL!	#NULL!	#NULL!	#NULL!	#NULL!	#NULL!	#NULL!	#NULL!	1	#NULL!	#NULL!	#NULL!	#NULL!	#NULL!	#NULL!	#NULL!	#NULL!	#NULL!	#NULL!	#NULL!	#NULL!	#NULL!	2	1948	6	16	1	1	1	3	4	9997	#NULL!	#NULL!	#NULL!	48000	48000	1
6794	辽宁省	2112024	2	2021-07-30 09:39:00	1	1	#NULL!	#NULL!	#NULL!	#NULL!	#NULL!	#NULL!	#NULL!	#NULL!	#NULL!	#NULL!	#NULL!	#NULL!	#NULL!	2	#NULL!	#NULL!	#NULL!	#NULL!	#NULL!	#NULL!	#NULL!	#NULL!	#NULL!	#NULL!	#NULL!	#NULL!	#NULL!	2	1969	6	10	3	1	1	3	4	1978	#NULL!	#NULL!	#NULL!	0	0	1
3511	辽宁省	2101024	1	2021-07-16 16:25:00	2	1	2	#NULL!	#NULL!	#NULL!	#NULL!	#NULL!	#NULL!	#NULL!	#NULL!	#NULL!	#NULL!	#NULL!	#NULL!	1	1	#NULL!	#NULL!	#NULL!	#NULL!	#NULL!	#NULL!	#NULL!	#NULL!	#NULL!	#NULL!	#NULL!	#NULL!	1	1963	7	27	1	1	1	10	4	2004	6	5	2	110000	110000	2
3131	辽宁省	2101021	1	2021-07-14 10:46:00	1	1	#NULL!	#NULL!	#NULL!	#NULL!	#NULL!	#NULL!	#NULL!	#NULL!	#NULL!	#NULL!	#NULL!	#NULL!	#NULL!	1	#NULL!	#NULL!	#NULL!	#NULL!	#NULL!	#NULL!	#NULL!	#NULL!	#NULL!	#NULL!	#NULL!	#NULL!	#NULL!	2	1965	4	3	1	1	1	6	4	1984	2	#NULL!	#NULL!	12000	12000	1
4874	辽宁省	2113023	1	2021-07-23 11:13:00	0	#NULL!	#NULL!	#NULL!	#NULL!	#NULL!	#NULL!	#NULL!	#NULL!	#NULL!	#NULL!	#NULL!	#NULL!	#NULL!	#NULL!	#NULL!	#NULL!	#NULL!	#NULL!	#NULL!	#NULL!	#NULL!	#NULL!	#NULL!	#NULL!	#NULL!	#NULL!	#NULL!	#NULL!	2	1955	10	22	1	1	1	3	4	1972	#NULL!	#NULL!	#NULL!	11000	0	1
4658	辽宁省	2114024	1	2021-07-22 15:21:00	2	1	1	#NULL!	#NULL!	#NULL!	#NULL!	#NULL!	#NULL!	#NULL!	#NULL!	#NULL!	#NULL!	#NULL!	#NULL!	1	1	#NULL!	#NULL!	#NULL!	#NULL!	#NULL!	#NULL!	#NULL!	#NULL!	#NULL!	#NULL!	#NULL!	#NULL!	2	1994	3	5	2	1	1	4	4	9998	#NULL!	#NULL!	#NULL!	9999998	20000	1
6872	辽宁省	2113024	2	2021-07-31 18:26:00	5	4	4	1	2	2	#NULL!	#NULL!	#NULL!	#NULL!	#NULL!	#NULL!	#NULL!	#NULL!	#NULL!	1	1	1	1	1	#NULL!	#NULL!	#NULL!	#NULL!	#NULL!	#NULL!	#NULL!	#NULL!	#NULL!	2	1983	99	99	1	1	1	3	2	#NULL!	#NULL!	#NULL!	#NULL!	25000	25000	1
6806	辽宁省	2112024	2	2021-07-30 09:39:00	2	2	9	#NULL!	#NULL!	#NULL!	#NULL!	#NULL!	#NULL!	#NULL!	#NULL!	#NULL!	#NULL!	#NULL!	#NULL!	1	1	#NULL!	#NULL!	#NULL!	#NULL!	#NULL!	#NULL!	#NULL!	#NULL!	#NULL!	#NULL!	#NULL!	#NULL!	2	1948	1	98	1	1	1	3	2	#NULL!	#NULL!	#NULL!	#NULL!	0	0	1
5192	辽宁省	2112022	1	2021-07-24 10:59:00	2	1	2	#NULL!	#NULL!	#NULL!	#NULL!	#NULL!	#NULL!	#NULL!	#NULL!	#NULL!	#NULL!	#NULL!	#NULL!	1	1	#NULL!	#NULL!	#NULL!	#NULL!	#NULL!	#NULL!	#NULL!	#NULL!	#NULL!	#NULL!	#NULL!	#NULL!	1	1982	1	17	1	1	1	9	4	9998	4	4	3	30000	30000	1
5516	辽宁省	2112022	1	2021-07-25 13:19:00	2	1	2	#NULL!	#NULL!	#NULL!	#NULL!	#NULL!	#NULL!	#NULL!	#NULL!	#NULL!	#NULL!	#NULL!	#NULL!	1	1	#NULL!	#NULL!	#NULL!	#NULL!	#NULL!	#NULL!	#NULL!	#NULL!	#NULL!	#NULL!	#NULL!	#NULL!	1	1970	10	3	1	1	1	7	4	1988	4	#NULL!	#NULL!	80000	80000	1
6080	辽宁省	2114021	1	2021-07-27 09:14:00	2	1	9	#NULL!	#NULL!	#NULL!	#NULL!	#NULL!	#NULL!	#NULL!	#NULL!	#NULL!	#NULL!	#NULL!	#NULL!	1	1	#NULL!	#NULL!	#NULL!	#NULL!	#NULL!	#NULL!	#NULL!	#NULL!	#NULL!	#NULL!	#NULL!	#NULL!	2	1955	2	2	1	1	1	4	4	9998	#NULL!	#NULL!	#NULL!	24000	24000	1
3654	辽宁省	2101021	1	2021-07-16 12:13:00	0	#NULL!	#NULL!	#NULL!	#NULL!	#NULL!	#NULL!	#NULL!	#NULL!	#NULL!	#NULL!	#NULL!	#NULL!	#NULL!	#NULL!	#NULL!	#NULL!	#NULL!	#NULL!	#NULL!	#NULL!	#NULL!	#NULL!	#NULL!	#NULL!	#NULL!	#NULL!	#NULL!	#NULL!	1	1953	2	27	1	1	1	4	4	1970	#NULL!	#NULL!	#NULL!	4000	0	1
5201	辽宁省	2114023	1	2021-07-23 17:27:00	1	1	#NULL!	#NULL!	#NULL!	#NULL!	#NULL!	#NULL!	#NULL!	#NULL!	#NULL!	#NULL!	#NULL!	#NULL!	#NULL!	1	#NULL!	#NULL!	#NULL!	#NULL!	#NULL!	#NULL!	#NULL!	#NULL!	#NULL!	#NULL!	#NULL!	#NULL!	#NULL!	2	1936	12	10	1	1	1	7	4	1952	5	#NULL!	#NULL!	80000	0	2
5517	辽宁省	2112022	1	2021-07-25 11:41:00	1	1	#NULL!	#NULL!	#NULL!	#NULL!	#NULL!	#NULL!	#NULL!	#NULL!	#NULL!	#NULL!	#NULL!	#NULL!	#NULL!	2	#NULL!	#NULL!	#NULL!	#NULL!	#NULL!	#NULL!	#NULL!	#NULL!	#NULL!	#NULL!	#NULL!	#NULL!	#NULL!	1	1949	7	20	1	1	1	4	4	1967	#NULL!	#NULL!	#NULL!	40000	40000	1
6890	辽宁省	2113024	2	2021-07-31 12:34:00	0	#NULL!	#NULL!	#NULL!	#NULL!	#NULL!	#NULL!	#NULL!	#NULL!	#NULL!	#NULL!	#NULL!	#NULL!	#NULL!	#NULL!	#NULL!	#NULL!	#NULL!	#NULL!	#NULL!	#NULL!	#NULL!	#NULL!	#NULL!	#NULL!	#NULL!	#NULL!	#NULL!	#NULL!	1	1942	12	15	1	1	1	3	2	#NULL!	#NULL!	#NULL!	#NULL!	7000	0	1
5607	辽宁省	2112023	1	2021-07-25 15:59:00	1	1	#NULL!	#NULL!	#NULL!	#NULL!	#NULL!	#NULL!	#NULL!	#NULL!	#NULL!	#NULL!	#NULL!	#NULL!	#NULL!	1	#NULL!	#NULL!	#NULL!	#NULL!	#NULL!	#NULL!	#NULL!	#NULL!	#NULL!	#NULL!	#NULL!	#NULL!	#NULL!	1	1954	3	13	1	11	1	4	4	1974	#NULL!	#NULL!	#NULL!	40000	18000	2
6613	辽宁省	2112023	1	2021-07-29 18:59:00	1	11	#NULL!	#NULL!	#NULL!	#NULL!	#NULL!	#NULL!	#NULL!	#NULL!	#NULL!	#NULL!	#NULL!	#NULL!	#NULL!	1	#NULL!	#NULL!	#NULL!	#NULL!	#NULL!	#NULL!	#NULL!	#NULL!	#NULL!	#NULL!	#NULL!	#NULL!	#NULL!	2	1993	7	19	1	1	1	11	4	2017	2	3	12	40000	40000	1
4459	辽宁省	2113023	1	2021-07-21 18:27:00	2	1	2	#NULL!	#NULL!	#NULL!	#NULL!	#NULL!	#NULL!	#NULL!	#NULL!	#NULL!	#NULL!	#NULL!	#NULL!	1	2	#NULL!	#NULL!	#NULL!	#NULL!	#NULL!	#NULL!	#NULL!	#NULL!	#NULL!	#NULL!	#NULL!	#NULL!	1	1970	2	12	1	1	1	11	4	1997	2	1	8	100000	100000	2
6888	辽宁省	2113024	2	2021-07-31 15:53:00	1	2	#NULL!	#NULL!	#NULL!	#NULL!	#NULL!	#NULL!	#NULL!	#NULL!	#NULL!	#NULL!	#NULL!	#NULL!	#NULL!	2	#NULL!	#NULL!	#NULL!	#NULL!	#NULL!	#NULL!	#NULL!	#NULL!	#NULL!	#NULL!	#NULL!	#NULL!	#NULL!	1	1965	4	24	1	1	1	3	4	1978	#NULL!	#NULL!	#NULL!	1000	1000	1
2779	辽宁省	2101022	1	2021-07-13 13:23:00	2	1	2	#NULL!	#NULL!	#NULL!	#NULL!	#NULL!	#NULL!	#NULL!	#NULL!	#NULL!	#NULL!	#NULL!	#NULL!	1	1	#NULL!	#NULL!	#NULL!	#NULL!	#NULL!	#NULL!	#NULL!	#NULL!	#NULL!	#NULL!	#NULL!	#NULL!	1	1965	11	15	1	1	1	10	4	1988	4	1	14	100000	100000	2
6029	辽宁省	2112022	1	2021-07-27 13:40:00	1	1	#NULL!	#NULL!	#NULL!	#NULL!	#NULL!	#NULL!	#NULL!	#NULL!	#NULL!	#NULL!	#NULL!	#NULL!	#NULL!	1	#NULL!	#NULL!	#NULL!	#NULL!	#NULL!	#NULL!	#NULL!	#NULL!	#NULL!	#NULL!	#NULL!	#NULL!	#NULL!	2	1950	3	18	1	1	1	7	4	1974	4	#NULL!	#NULL!	60000	0	1
6615	辽宁省	2112023	1	2021-07-29 11:01:00	1	1	#NULL!	#NULL!	#NULL!	#NULL!	#NULL!	#NULL!	#NULL!	#NULL!	#NULL!	#NULL!	#NULL!	#NULL!	#NULL!	1	#NULL!	#NULL!	#NULL!	#NULL!	#NULL!	#NULL!	#NULL!	#NULL!	#NULL!	#NULL!	#NULL!	#NULL!	#NULL!	1	1957	3	9	1	1	1	6	4	1976	5	#NULL!	#NULL!	25000	0	1
[truncated: 6,685 more rows]
[truncated: 650 more columns]
